# Supplementary material for: Perspectives on the Parathyroid–Thymus Interconnection—A Literature Review
Source: Int J Mol Sci. 2025 Jun 23;26(13):6000. doi: 10.3390/ijms26136000 (PMC12250252; doi:10.3390/ijms26136000)
Supplement: Supplementary file 1 [file ijms-26-06000-s001.zip]

Archive with 8 entries (8 files):
- parathyroid and thymic dysfunctions.xls
- parathyroid and thymus function.xls
- parathyroid organogenesis.xls
- thymic cause of hypoparathyroidism.xls
- thymic function.xls
- thymic organogenesis.xls
- causes of myasthenia gravis.xls
- Lymphocites T and Ca.xls
