# Supplementary material for: Perspectives on the Parathyroid–Thymus Interconnection—A Literature Review
Source: Int J Mol Sci. 2025 Jun 23;26(13):6000. doi: 10.3390/ijms26136000 (PMC12250252; doi:10.3390/ijms26136000)
Supplement: Supplementary file 1 [file ijms-26-06000-s001.zip › parathyroid and thymic dysfunctions.xls]

## Sheet: savedrecs
Publication Type	Authors	Book Authors	Book Editors	Book Group Authors	Author Full Names	Book Author Full Names	Group Authors	Article Title	Source Title	Book Series Title	Book Series Subtitle	Language	Document Type	Conference Title	Conference Date	Conference Location	Conference Sponsor	Conference Host	Author Keywords	Keywords Plus	Abstract	Addresses	Affiliations	Reprint Addresses	Email Addresses	Researcher Ids	ORCIDs	Funding Orgs	Funding Name Preferred	Funding Text	Cited References	Cited Reference Count	Times Cited, WoS Core	Times Cited, All Databases	180 Day Usage Count	Since 2013 Usage Count	Publisher	Publisher City	Publisher Address	ISSN	eISSN	ISBN	Journal Abbreviation	Journal ISO Abbreviation	Publication Date	Publication Year	Volume	Issue	Part Number
J	Campos-Garcia, FJ; Castillo-Espinola, AM; Medina-Escobedo, CE; Zenteno, JC; Lara-Riegos, JC; Rubio-Zapata, H; Cruz-Robles, D; Velazquez-Ibarra, AI				Campos-Garcia, Felix-Julian; Castillo-Espinola, Addy-Manuela; Medina-Escobedo, Carolina-Elizabeth; Zenteno, Juan C.; Lara-Riegos, Julio-Cesar; Rubio-Zapata, Hector; Cruz-Robles, David; Velazquez-Ibarra, Ana-Isabel			Screening Method for 22q11 Deletion Syndrome Involving the Use of TaqMan qPCR for TBX1 in Patients with Conotruncal Congenital Heart Disease	CARDIOGENETICS			English	Article						newborn screening congenital heart disease; 22q11; 2 syndrome; TBX1	CARDIAC DEFECTS; PREVALENCE; DIAGNOSIS	22q11.2 deletion syndrome is a phenotypic spectrum that encompasses DiGeorge syndrome (OMIM: 188400) and velocardiofacial syndrome (OMIM: 192430). It is caused by a 1.5-3.0 Mb hemizygous deletion of locus 22q11.2, which leads to characteristic facies, conotruncal cardiovascular malformations, velopharyngeal insufficiency, T-lymphocyte dysfunction due to thymic aplasia, and parathyroid hypoplasia,…	[Campos-Garcia, Felix-Julian; Medina-Escobedo, Carolina-Elizabeth] Inst Mexicano Seguro Social Ignacio Garcia Tellez, Res Dept, Merida 97155, Mexico; [Castillo-Espinola, Addy-Manuela; Velazquez-Ibarra, Ana-Isabel] Inst Mexicano Seguro Social Ignacio Garcia Tellez, Pediat Cardiol Dept, Merida 97155, Mexico; [Zenteno, Juan C.] Inst Ophthalmol Conde Valenciana, Dept Genet, Mexico City 06800, DF, Mex…	Universidad Nacional Autonoma de Mexico; Universidad Autonoma de Yucatan; Universidad Autonoma de Yucatan	Campos-Garcia, FJ (corresponding author), Inst Mexicano Seguro Social Ignacio Garcia Tellez, Res Dept, Merida 97155, Mexico.	felixcampos@gmail.com	Campos-Garcia, Felix/ABG-8500-2021; Cruz-Robles, David/C-7278-2015	Cruz-Robles, David/0000-0003-4234-9561; Campos-Garcia, Felix-Julian/0000-0001-9332-0289	CONACYT [2019-000002-01NACF-13444]	CONACYT(Consejo Nacional de Ciencia y Tecnologia (CONACyT))	This research was funded by CONACYT, grant number 2019-000002-01NACF-13444.		29	1	1	0	1	MDPI	BASEL	ST ALBAN-ANLAGE 66, CH-4052 BASEL, SWITZERLAND	2035-8253	2035-8148		CARDIOGENETICS	Cardiogenetics	SEP	2022	12	3
J	Szczawinska-Poplonyk, A; Schwartzmann, E; Chmara, Z; Glukowska, A; Krysa, T; Majchrzycki, M; Olejnicki, M; Ostrowska, P; Babik, J				Szczawinska-Poplonyk, Aleksandra; Schwartzmann, Eyal; Chmara, Zuzanna; Glukowska, Antonina; Krysa, Tomasz; Majchrzycki, Maksymilian; Olejnicki, Maurycy; Ostrowska, Paulina; Babik, Joanna			Chromosome 22q11.2 Deletion Syndrome: A Comprehensive Review of Molecular Genetics in the Context of Multidisciplinary Clinical Approach	INTERNATIONAL JOURNAL OF MOLECULAR SCIENCES			English	Review						22q11.2 2 deletion; microdeletion; DiGeorge syndrome; velocardiofacial syndrome; dysmorphism; inborn errors of immunity; thymus; congenital heart defect; hypocalcemia	CONGENITAL HEART-DEFECTS; REGULATORY T-CELLS; DIGEORGE-SYNDROME; IMMUNE-DEFICIENCY; CHARGE SYNDROME; OCULAR FINDINGS; GRAVES-DISEASE; MICRODELETION; CHILDREN; FEATURES	The 22q11.2 deletion syndrome is a multisystemic disorder characterized by a marked variability of phenotypic features, making the diagnosis challenging for clinicians. The wide spectrum of clinical manifestations includes congenital heart defects-most frequently conotruncal cardiac anomalies-thymic hypoplasia and predominating cellular immune deficiency, laryngeal developmental defects, midline …	[Szczawinska-Poplonyk, Aleksandra] Poznan Univ Med Sci, Inst Pediat, Dept Pediat Pneumonol Allergy & Clin Immunol, PL-60572 Poznan, Poland; [Schwartzmann, Eyal] Poznan Univ Med Sci, English Div, Med Student Sci Soc, PL-60572 Poznan, Poland; [Chmara, Zuzanna; Glukowska, Antonina; Krysa, Tomasz; Majchrzycki, Maksymilian; Olejnicki, Maurycy; Ostrowska, Paulina] Poznan Univ Med Sci, Med Student Sci S…	Poznan University of Medical Sciences; Poznan University of Medical Sciences; Poznan University of Medical Sciences	Szczawinska-Poplonyk, A (corresponding author), Poznan Univ Med Sci, Inst Pediat, Dept Pediat Pneumonol Allergy & Clin Immunol, PL-60572 Poznan, Poland.	aszczawinska@ump.edu.pl							160	9	9	13	27	MDPI	BASEL	ST ALBAN-ANLAGE 66, CH-4052 BASEL, SWITZERLAND	1661-6596	1422-0067		INT J MOL SCI	Int. J. Mol. Sci.	MAY 5	2023	24	9
[truncated: 22 more columns]
