# Supplementary material for: Perspectives on the Parathyroid–Thymus Interconnection—A Literature Review
Source: Int J Mol Sci. 2025 Jun 23;26(13):6000. doi: 10.3390/ijms26136000 (PMC12250252; doi:10.3390/ijms26136000)
Supplement: Supplementary file 1 [file ijms-26-06000-s001.zip › parathyroid and thymus function.xls]

## Sheet: savedrecs
Publication Type	Authors	Book Authors	Book Editors	Book Group Authors	Author Full Names	Book Author Full Names	Group Authors	Article Title	Source Title	Book Series Title	Book Series Subtitle	Language	Document Type	Conference Title	Conference Date	Conference Location	Conference Sponsor	Conference Host	Author Keywords	Keywords Plus	Abstract	Addresses	Affiliations	Reprint Addresses	Email Addresses	Researcher Ids	ORCIDs	Funding Orgs	Funding Name Preferred	Funding Text	Cited References	Cited Reference Count	Times Cited, WoS Core	Times Cited, All Databases	180 Day Usage Count	Since 2013 Usage Count	Publisher	Publisher City	Publisher Address	ISSN	eISSN	ISBN	Journal Abbreviation	Journal ISO Abbreviation	Publication Date	Publication Year	Volume	Issue	Part Number
J	Wémeau, JL; Ryndak-Swiercz, A; Proust-Lemoine, E; Contestin, M; Vantyghem, MC				Wemeau, J-L; Ryndak-Swiercz, A.; Proust-Lemoine, E.; Contestin, M.; Vantyghem, M-C			Etiological investigation of spontaneous hypoparathyroidism: Study of 38 patients	BULLETIN DE L ACADEMIE NATIONALE DE MEDECINE			French	Review						Hypoparathyroidism; Receptors; Calcium-Sensing; DiGeorge syndrome; Polyendocrinopathies; Autoimmune; Hypercalcemia	SENSING RECEPTOR AUTOANTIBODIES; RIEDELS THYROIDITIS; PARATHYROID-GLANDS; HYPOTHYROIDISM; ASSOCIATION; DISEASE	Spontaneous lesional hypoparathyroidism are rare entities which are completely different from pseudohypoparathyroidism, functional hypoparathyroidism and iatrogenic hypoparathyroidism. Congenital or acquired, their causes, still imperfectly understood, can be classified as genetic, or autoimmune, or linked to general, infiltrative or overload diseases. The genetic causes are slowly evolutive, app…	[Wemeau, J-L] Univ Lille, 765 Domaine Vigne, F-59910 Bondues, France; [Ryndak-Swiercz, A.] Grp Hosp Seclin Carvin, Serv Endocrinol, Diabetol, PH, Seclin, France; [Proust-Lemoine, E.] Polyclin Aguilera, F-64200 Biarritz, France; [Contestin, M.] Polyclin Bordeaux Nord Aquitaine, F-33000 Bordeaux, France; [Vantyghem, M-C] CHU Lille, Serv Endocrinol, PU PH, Diabetol,Metab,Nutr, Lille, France	Universite de Lille; Universite de Lille; CHU Lille	Wémeau, JL (corresponding author), Univ Lille, 765 Domaine Vigne, F-59910 Bondues, France.	jl-wemeau@hotmail.fr	VANTYGHEM, Marie/T-8613-2019						47	0	0	0	2	ELSEVIER MASSON SAS EDITEUR	ISSY LES MOULINEAUX CEDEX	62, RUE CAMILLE DESMOULINS, ISSY LES MOULINEAUX CEDEX, 92442, FRANCE	0001-4079	2271-4820		B ACAD NAT MED PARIS	Bull. Acad. Natl. Med.	APR	2021	205	4
[truncated: 22 more columns]
