# Supplementary material for: Perspectives on the Parathyroid–Thymus Interconnection—A Literature Review
Source: Int J Mol Sci. 2025 Jun 23;26(13):6000. doi: 10.3390/ijms26136000 (PMC12250252; doi:10.3390/ijms26136000)
Supplement: Supplementary file 1 [file ijms-26-06000-s001.zip › parathyroid organogenesis.xls]

## Sheet: savedrecs
Publication Type	Authors	Book Authors	Book Editors	Book Group Authors	Author Full Names	Book Author Full Names	Group Authors	Article Title	Source Title	Book Series Title	Book Series Subtitle	Language	Document Type	Conference Title	Conference Date	Conference Location	Conference Sponsor	Conference Host	Author Keywords	Keywords Plus	Abstract	Addresses	Affiliations	Reprint Addresses	Email Addresses	Researcher Ids	ORCIDs	Funding Orgs	Funding Name Preferred	Funding Text	Cited References	Cited Reference Count	Times Cited, WoS Core	Times Cited, All Databases	180 Day Usage Count	Since 2013 Usage Count	Publisher	Publisher City	Publisher Address	ISSN	eISSN	ISBN	Journal Abbreviation	Journal ISO Abbreviation	Publication Date	Publication Year	Volume	Issue	Part Number
J	Kano, M				Kano, Mayuko			Parathyroid Gland Generation from Pluripotent Stem Cells	ENDOCRINOLOGY AND METABOLISM			English	Article						Parathyroid glands; Pluripotent stem cells; Regenerative medicine	THYMUS; EXPRESSION; ENDODERM; ORGANOGENESIS; KIDNEY; MOUSE; GENE	Patients with permanent hypoparathyroidism require lifelong treatment. Current replacement therapies sometimes have adverse effects (e.g., hypercalciuria and chronic kidney disease). Generating parathyroid glands (PTGs) from the patient's own induced pluripotent stem cells (PSCs), with transplantation of these PTGs, would be an effective treatment option. Multiple methods for generating PTGs from…	[Kano, Mayuko] St Marianna Univ, Sch Med, Dept Metab & Endocrinol, 2-16-1 Sugao,Miyamae Ku, Kawasaki, Kanagawa 2168511, Japan	Saint Marianna University	Kano, M (corresponding author), St Marianna Univ, Sch Med, Dept Metab & Endocrinol, 2-16-1 Sugao,Miyamae Ku, Kawasaki, Kanagawa 2168511, Japan.	kano@marianna-u.ac.jp		Kano, Mayuko/0000-0002-2761-0461	Japan Society for the Promotion of Science (JSPS) KAKENHI [JP21K16337, 24K19296]; Japan Medical Women's Association; Yamaguchi Endocrine Research Foundation; Uehara Memorial Foundation	Japan Society for the Promotion of Science (JSPS) KAKENHI(Ministry of Education, Culture, Sports, Science and Technology, Japan (MEXT)Japan Society for the Promotion of ScienceGrants-in-Aid for Scientific Research (KAKENHI)); Japan Medical Women's Association; Yamaguchi Endocrine Research Foundation; Uehara Memorial Foundation(Uehara Memorial Foundation)	This work was supported by the Japan Society for the Promotion of Science (JSPS) KAKENHI Grant JP21K16337 and 24K19296 (to Mayuko Kano) ; the Japan Medical Women's Association (to Mayuko Kano) ; the Yamaguchi Endocrine Research Foundation (to Mayuko Kano) ; and the Uehara Memorial Foundation (to Mayuko Kano) . BioRender (https://biorender.com ) was used in the creation of the figures. Dr A.S. Kni…		35	0	0	0	0	KOREAN ENDOCRINE SOC	SEOUL	101-2503, 109 MAPO-DAERO, MAPO-GU, SEOUL, 04146, SOUTH KOREA	2093-596X	2093-5978		ENDOCRINOL METAB	Endocrinol. Metab.	AUG	2024	39	4
J	Kano, M; Mizuno, N; Sato, H; Kimura, T; Hirochika, R; Iwasaki, Y; Inoshita, N; Nagano, H; Kasai, M; Yamamoto, H; Yamaguchi, T; Suga, H; Masaki, H; Mizutani, E; Nakauchi, H				Kano, Mayuko; Mizuno, Naoaki; Sato, Hideyuki; Kimura, Takaharu; Hirochika, Rei; Iwasaki, Yasumasa; Inoshita, Naoko; Nagano, Hisato; Kasai, Mariko; Yamamoto, Hiromi; Yamaguchi, Tomoyuki; Suga, Hidetaka; Masaki, Hideki; Mizutani, Eiji; Nakauchi, Hiromitsu			Functional calcium- responsive parathyroid glands generated using single- step blastocyst complementation	PROCEEDINGS OF THE NATIONAL ACADEMY OF SCIENCES OF THE UNITED STATES OF AMERICA			English	Article						aparathyroid mouse; blastocyst complementation; embryonic stem cells; hypoparathyroid; parathyroid glands	AMINO-ACIDS; HORMONE; GCM2; DIFFERENTIATION; ORGANOGENESIS; EXPRESSION; PANCREAS; MOUSE; CELLS; MAFB	Patients with permanent hypoparathyroidism require lifelong replacement therapy to avoid life-threatening complications, The benefits of conventional treatment are lim-ited, however. Transplanting a functional parathyroid gland (PTG) would yield better results. Parathyroid gland cells generated from pluripotent stem cells in vitro to date cannot mimic the physiological responses to extracellular …	[Kano, Mayuko; Mizuno, Naoaki; Sato, Hideyuki; Nagano, Hisato; Kasai, Mariko; Yamamoto, Hiromi; Masaki, Hideki; Mizutani, Eiji; Nakauchi, Hiromitsu] Tokyo Med & Dent Univ TMDU, Adv Res Inst, Stem Cell Therapy Lab, Bunkyo Ku, Tokyo 1138510, Japan; [Kano, Mayuko; Mizuno, Naoaki; Sato, Hideyuki; Nagano, Hisato; Kasai, Mariko; Yamamoto, Hiromi; Yamaguchi, Tomoyuki; Masaki, Hideki; Mizutani, Eiji; Nak…	Institute of Science Tokyo; Tokyo Medical & Dental University (TMDU); University of Tokyo; Saint Marianna University; University of Tsukuba; Kochi University; National Defense Medical College - Japan; Tokyo University of Pharmacy & Life Sciences; Nagoya University; Stanford University	Mizutani, E; Nakauchi, H (corresponding author), Tokyo Med & Dent Univ TMDU, Adv Res Inst, Stem Cell Therapy Lab, Bunkyo Ku, Tokyo 1138510, Japan.;Mizutani, E; Nakauchi, H (corresponding author), Univ Tokyo, Inst Med Sci, Ctr Stem Cell Biol & Regenerat Med, Div Stem Cell Therapy, Minato Ku, Tokyo 1088639, Japan.;Mizutani, E (corresponding author), Univ Tsukuba, Inst Med, Lab Stem Cell Therapy, Ts…	emizutani@md.tsukuba.ac.jp; nakauchi@stanford.edu		Kano, Mayuko/0000-0002-2761-0461; shui ye, zhi bin/0000-0001-7276-4753	Centers for Clinical Application Research on Specific Disease/Organ of the Research Center Network for Realization of Regenerative Medicine - Japan Agency for Medical Research and Development; Japan Society for the Promotion of Science (JSPS) KAKENHI - JSPS KAKENHI [JP22bm1004002, JP20H03638]; [JP21K16337]	Centers for Clinical Application Research on Specific Disease/Organ of the Research Center Network for Realization of Regenerative Medicine - Japan Agency for Medical Research and Development; Japan Society for the Promotion of Science (JSPS) KAKENHI - JSPS KAKENHI;	We are grateful to Dr. Motoo Watanabe (Tokyo Medical and Dental University) , Dr. Toshihiro Kobayashi (Institute of Medical Science,University of Tokyo) , and Dr. Satoshi Yamazaki (University of Tsukuba) for inval-uable advice in preparing the manuscript, Ms. Kyoko Okada (Tokyo Medical and Dental University) for secretarial support, and to all members of the Nakauchi lab for discussions. We thank…		37	4	4	1	2	NATL ACAD SCIENCES	WASHINGTON	2101 CONSTITUTION AVE NW, WASHINGTON, DC 20418 USA	0027-8424	1091-6490		P NATL ACAD SCI USA	Proc. Natl. Acad. Sci. U. S. A.	JUL 11	2023	120	28
J	Yamada, T; Tatsumi, N; Anraku, A; Suzuki, H; Kamejima, S; Uchiyama, T; Ohkido, I; Yokoo, T; Okabe, M				Yamada, Taku; Tatsumi, Norifumi; Anraku, Akane; Suzuki, Hideaki; Kamejima, Sahoko; Uchiyama, Taketo; Ohkido, Ichiro; Yokoo, Takashi; Okabe, Masataka			Gcm2 regulates the maintenance of parathyroid cells in adult mice	PLOS ONE			English	Article							CALCIUM-SENSING RECEPTOR; THYMUS ORGANOGENESIS; GENE-EXPRESSION; HORMONE GENE; HYPERPARATHYROIDISM; DIFFERENTIATION; MISSING-2; MAFB	Glial cells missing homolog 2 (GCM2), a zinc finger-type transcription factor, is essential for the development of parathyroid glands. It is considered to be a master regulator because the glands do not form when Gcm2 is deficient. Remarkably, Gcm2 expression is maintained throughout the fetal stage and after birth. Considering the Gcm2 function in embryonic stages, it is predicted that Gcm2 main…	[Yamada, Taku; Kamejima, Sahoko; Uchiyama, Taketo; Ohkido, Ichiro; Yokoo, Takashi] Jikei Univ, Sch Med, Dept Internal Med, Div Nephrol & Hypertens, Tokyo, Japan; [Yamada, Taku; Tatsumi, Norifumi; Anraku, Akane; Suzuki, Hideaki; Kamejima, Sahoko; Okabe, Masataka] Jikei Univ, Sch Med, Dept Anat, Tokyo, Japan	Jikei University; Jikei University	Okabe, M (corresponding author), Jikei Univ, Sch Med, Dept Anat, Tokyo, Japan.	maokabe@jikei.ac.jp		Okabe, Masataka/0000-0002-8618-6859; Tatsumi, Norifumi/0000-0001-6640-150X	Kidney Foundation, Japan [JKFB15-34]; Japan Society for the Promotion of Science (JSPS KAKENHI) [JP21370098]; JSPS KAKENHI [JP21370098]	Kidney Foundation, Japan(Kidney Foundation, Japan); Japan Society for the Promotion of Science (JSPS KAKENHI)(Ministry of Education, Culture, Sports, Science and Technology, Japan (MEXT)Japan Society for the Promotion of ScienceGrants-in-Aid for Scientific Research (KAKENHI)); JSPS KAKENHI(Ministry of Education, Culture, Sports, Science and Technology, Japan (MEXT)Japan Society for the Promotion …	Taku Yamada received an award from The Kidney Foundation, Japan (JKFB15-34 T.Y.), URL: http://www.jinzouzaidan.or.jp/, and Masataka Okabe received grant JP21370098 M.O. from the Japan Society for the Promotion of Science (JSPS KAKENHI). The sponsors played no role in this study. The funders had no role in study design, data collection and analysis, decision to publish, or preparation of the manus…		29	28	34	2	4	PUBLIC LIBRARY SCIENCE	SAN FRANCISCO	1160 BATTERY STREET, STE 100, SAN FRANCISCO, CA 94111 USA	1932-6203			PLOS ONE	PLoS One	JAN 24	2019	14	1
[truncated: 22 more columns]
