# Supplementary material for: Perspectives on the Parathyroid–Thymus Interconnection—A Literature Review
Source: Int J Mol Sci. 2025 Jun 23;26(13):6000. doi: 10.3390/ijms26136000 (PMC12250252; doi:10.3390/ijms26136000)
Supplement: Supplementary file 1 [file ijms-26-06000-s001.zip › thymic cause of hypoparathyroidism.xls]

## Sheet: savedrecs
Publication Type	Authors	Book Authors	Book Editors	Book Group Authors	Author Full Names	Book Author Full Names	Group Authors	Article Title	Source Title	Book Series Title	Book Series Subtitle	Language	Document Type	Conference Title	Conference Date	Conference Location	Conference Sponsor	Conference Host	Author Keywords	Keywords Plus	Abstract	Addresses	Affiliations	Reprint Addresses	Email Addresses	Researcher Ids	ORCIDs	Funding Orgs	Funding Name Preferred	Funding Text	Cited References	Cited Reference Count	Times Cited, WoS Core	Times Cited, All Databases	180 Day Usage Count	Since 2013 Usage Count	Publisher	Publisher City	Publisher Address	ISSN	eISSN	ISBN	Journal Abbreviation	Journal ISO Abbreviation	Publication Date	Publication Year	Volume	Issue	Part Number
J	Bhalla, P; Du, QM; Kumar, A; Xing, C; Moses, A; Dozmorov, I; Wysocki, CA; Cleaver, OB; Pirolli, TJ; Markert, ML; de la Morena, MT; Baldini, A; van Ders, NSC				Bhalla, Pratibha; Du, Qiumei; Kumar, Ashwani; Xing, Chao; Moses, Angela; Dozmorov, Igor; Wysocki, Christian A.; Cleaver, Ondine B.; Pirolli, Timothy J.; Markert, Mary Louise; de la Morena, Maria Teresa; Baldini, Antonio; van Ders, Nicolai S. C.			Mesenchymal cell replacement corrects thymic hypoplasia in murine models of 22q11.2 deletion syndrome	JOURNAL OF CLINICAL INVESTIGATION			English	Article							CREST-DERIVED CELLS; DIGEORGE-SYNDROME; MOUSE MODEL; CARDIOVASCULAR DEFECTS; MICROARRAY ANALYSIS; TBX1; TRANSPLANTATION; FOXN1; PROLIFERATION; EXPRESSION	22q11.2 deletion syndrome (22q11.2DS) is the most common human chromosomal microdeletion, causing developmentally linked congenital malformations, thymic hypoplasia, hypoparathyroidism, and/or cardiac defects. Thymic hypoplasia leads to T cell lymphopenia, which most often results in mild SCID. Despite decades of research, the molecular underpinnings leading to thymic hypoplasia in 22q11.2DS rema…	[Bhalla, Pratibha; Du, Qiumei; Moses, Angela; Dozmorov, Igor; van Ders, Nicolai S. C.] Univ Texas Southwestern Med Ctr, Dept Immunol, Dallas, TX USA; [Kumar, Ashwani; Xing, Chao] Univ Texas Southwestern Med Ctr Dallas, Eugene McDermott Ctr Human Growth & Dev, Dallas, TX USA; [Xing, Chao] Univ Texas Southwestern Med Ctr Dallas, Dept Bioinformat, Dallas, TX USA; [Xing, Chao] Univ Texas Southwestern…	University of Texas System; University of Texas Southwestern Medical Center Dallas; University of Texas System; University of Texas Southwestern Medical Center Dallas; University of Texas System; University of Texas Southwestern Medical Center Dallas; University of Texas System; University of Texas Southwestern Medical Center Dallas; University of Texas System; University of Texas Southwestern Me…	van Ders, NSC (corresponding author), Dept Immunol, NA02-200,6000 Harry Hines Blvd, Dallas, TX 75390 USA.	Nicolai.vanoers@utsouthwestern.edu	BHALLA, PRATIBHA/AAN-1253-2021; van Oers, Nicolai/ABA-2437-2021	Wysocki, Christian/0000-0001-8035-8165; Xing, Chao/0000-0002-1838-0502; BHALLA, PRATIBHA/0000-0001-6015-996X; Cleaver, Ondine/0000-0003-2454-6641; van Oers, Nicolai/0000-0002-6545-8405	NIH [R01AI114523, R21AI144140]; Jeffrey Modell Foundation	NIH(United States Department of Health & Human ServicesNational Institutes of Health (NIH) - USA); Jeffrey Modell Foundation	We appreciate the technical support and suggestions provided by Erika Molina, Matthew King, Austin Thompson, and Fatma Coskun, present and former members of the van Oers labora-tory. Alyssa Guzman, Deborah Sainz, Mason Perry, and Angela Mobley of the UT Southwestern Medical Center flow cytome-try core were extremely helpful in perfecting flow sorting for the recovery of small numbers of cells fro…		83	4	4	1	2	AMER SOC CLINICAL INVESTIGATION INC	ANN ARBOR	2015 MANCHESTER RD, ANN ARBOR, MI 48104 USA	0021-9738	1558-8238		J CLIN INVEST	J. Clin. Invest.	NOV 15	2022	132	22
J	Perniola, R; Fierabracci, A; Falorni, A				Perniola, Roberto; Fierabracci, Alessandra; Falorni, Alberto			Autoimmune Addison's Disease as Part of the Autoimmune Polyglandular Syndrome Type 1: Historical Overview and Current Evidence	FRONTIERS IN IMMUNOLOGY			English	Review						Addison' s disease; autoimmune polyendocrinopathies; cytochrome P450 enzyme system; history; transcription factors	CANDIDIASIS-ECTODERMAL DYSTROPHY; THYMIC EPITHELIAL-CELLS; POLYENDOCRINE SYNDROME TYPE-1; PROMISCUOUS GENE-EXPRESSION; PREMATURE OVARIAN FAILURE; REGULATOR AIRE GENE; SYNDROME TYPE-I; POSITIVELY SELECTED THYMOCYTES; CANDIDOSIS SYNDROME APECS; ANTIGEN-PRESENTING-CELL	The autoimmune polyglandular syndrome type 1 (APS1) is caused by pathogenic variants of the autoimmune regulator (AIRE) gene, located in the chromosomal region 21q22.3. The related protein, AIRE, enhances thymic self-representation and immune self-tolerance by localization to chromatin and anchorage to multimolecular complexes involved in the initiation and post-initiation events of tissue-specif…	[Perniola, Roberto] ASL LE, V Fazzi Hosp, Dept Pediat Neonatal Intens Care, Lecce, Italy; [Fierabracci, Alessandra] IRCCS, Bambino Gesu Childrens Hosp, Infectivol & Clin Trials Res Dept, Rome, Italy; [Falorni, Alberto] Univ Perugia, Sect Internal Med & Endocrinol & Metab Sci, Dept Med, Perugia, Italy	IRCCS Bambino Gesu; University of Perugia	Perniola, R (corresponding author), ASL LE, V Fazzi Hosp, Dept Pediat Neonatal Intens Care, Lecce, Italy.	rperniola@hotmail.com	Fierabracci, Alessandra/K-5930-2016	Fierabracci, Alessandra/0000-0003-3078-9754					341	15	15	1	8	FRONTIERS MEDIA SA	LAUSANNE	AVENUE DU TRIBUNAL FEDERAL 34, LAUSANNE, CH-1015, SWITZERLAND	1664-3224			FRONT IMMUNOL	Front. Immunol.	FEB 26	2021	12
J	Almaghrabi, S; Lovewell, T; Azzouz, M; Ahnini, RT				Almaghrabi, Sarah; Lovewell, Thomas; Azzouz, Mimoun; Tazi Ahnini, Rachid			Characterisation of APS-1 Experimental Models Is Crucial for Development of Novel Therapies	BIOMED RESEARCH INTERNATIONAL			English	Article							AUTOIMMUNE REGULATOR AIRE; AUTOREACTIVE T-CELLS; IMMUNE TOLERANCE; DEFICIENT MICE; GENE; MUTATION; EXPRESSION; THYMUS; MECHANISMS; DELETION	Autoimmune polyglandular syndrome type 1 (APS-1) is an inherited autosomal disorder. The most common clinical features of the disease include adrenocortical failure, hypoparathyroidism (HP), and chronic mucocutaneous candidiasis (CMC). APS-1 is caused by mutations in the autoimmune regulator (AIRE) gene. AIRE is a transcriptional factor involved in the regulation of thousands of genes in the thym…	[Almaghrabi, Sarah; Lovewell, Thomas; Tazi Ahnini, Rachid] Dept Infect Immun & Cardiovasc Dis, Sheffield, England; [Azzouz, Mimoun] Univ Sheffield, Sheffield Inst Translat Neurosci SITRaN, Med Sch, Dept Neurosci, Sheffield S10 2RX, England	University of Sheffield	Ahnini, RT (corresponding author), Dept Infect Immun & Cardiovasc Dis, Sheffield, England.	saalmaghrabi@kau.edu.sa; tom.lovewell@gmail.com; m.azzouz@sheffield.ac.uk; r.taziahnini@sheffield.ac.uk	Almaghrabi, Sarah/K-7937-2012; Azzouz, Mimoun/B-3979-2009	Almaghrabi, Sarah/0000-0002-7449-4651; Tazi-Ahnini, Rachid/0000-0002-1268-7845; Azzouz, Mimoun/0000-0001-6564-5967	National Organisation for Rare Disorders (NORD) [19009]; L'Association Francaise contre les Myopathies [20762]; MRC/LifeArc [MR/V030140/1]; Saudi Ministry of High Education [313820]; Academy of Finland (AKA) [313820] Funding Source: Academy of Finland (AKA); European Research Council (ERC) [313820] Funding Source: European Research Council (ERC)	National Organisation for Rare Disorders (NORD); L'Association Francaise contre les Myopathies(Association Francaise contre les Myopathies); MRC/LifeArc; Saudi Ministry of High Education; Academy of Finland (AKA)(Research Council of Finland); European Research Council (ERC)(European Research Council (ERC))	We are grateful to all the members of APS Type 1 Foundation for their continued support and advise. We thank APS Type 1 Foundation families for their hard work to raise funds to support the APS-1 research. This work was supported by the National Organisation for Rare Disorders (NORD ID: 19009), L'Association Francaise contre les Myopathies (project 20762), MRC/LifeArc (grant number MR/V030140/1),…		43	0	0	0	2	HINDAWI LTD	LONDON	ADAM HOUSE, 3RD FLR, 1 FITZROY SQ, LONDON, W1T 5HF, ENGLAND	2314-6133	2314-6141		BIOMED RES INT	Biomed Res. Int.	JAN 11	2023	2023
J	Menghi, M; Micangeli, G; Tarani, F; Putotto, C; Pirro, F; Mariani, A; Petrella, C; Pulvirenti, F; Cinicola, B; Colloridi, F; Tarani, L; Fiore, M				Menghi, Michela; Micangeli, Ginevra; Tarani, Francesca; Putotto, Carolina; Pirro, Federica; Mariani, Alessandro; Petrella, Carla; Pulvirenti, Federica; Cinicola, Bianca; Colloridi, Fiorenza; Tarani, Luigi; Fiore, Marco			Neuroinflammation and Oxidative Stress in Individuals Affected by DiGeorge Syndrome	INTERNATIONAL JOURNAL OF MOLECULAR SCIENCES			English	Review						ROS; rare disease; Del 22; genetic disorder; inflammation; 22q11; 2 region; 10p	22Q11.2 DELETION SYNDROME; MOUSE MODEL; SYNAPTIC PLASTICITY; GENETIC-VARIATION; BRAIN; LOCUS; COMT; SUSCEPTIBILITY; ANTIOXIDANTS; PSYCHOSIS	DiGeorge syndrome (DGS) is a rare genetic disease caused by microdeletions of the 22q11.2 region (DGS1). A haploinsufficiency at 10p level has been proposed also as a DGS cause (DGS2). Clinical manifestations are variable. The most frequent features are thymic hypoplasia or aplasia with consequent immune deficiency, cardiac malformations, hypoparathyroidism, facial and palatine abnormalities, var…	[Menghi, Michela; Micangeli, Ginevra; Tarani, Francesca; Putotto, Carolina; Pirro, Federica; Cinicola, Bianca; Colloridi, Fiorenza; Tarani, Luigi] Sapienza Univ Rome, Dept Maternal Infantile & Urol Sci, I-00185 Rome, Italy; [Mariani, Alessandro] Sapienza Univ Rome, Dept Internal Anesthesiol & Cardiovasc Clin Sci, I-00185 Rome, Italy; [Petrella, Carla; Fiore, Marco] IBBC CNR, Inst Biochem & Cell B…	Sapienza University Rome; Sapienza University Rome; Sapienza University Rome; University Hospital Sapienza Rome	Tarani, L (corresponding author), Sapienza Univ Rome, Dept Maternal Infantile & Urol Sci, I-00185 Rome, Italy.;Fiore, M (corresponding author), IBBC CNR, Inst Biochem & Cell Biol, I-000185 Rome, Italy.	luigi.tarani@uniroma1.it; marco.fiore@cnr.it	Tarani, Francesca/IQU-9693-2023; Fiore, Marco/GLT-0780-2022; Petrella, Carla/AAX-1265-2020	Petrella, Carla/0000-0003-0651-1816; TARANI, LUIGI/0000-0001-5958-9364; fiore, marco/0000-0001-6806-9715; Putotto, Carolina/0000-0003-3778-3769; Cinicola, Bianca Laura/0000-0003-1268-5038					77	4	4	0	2	MDPI	BASEL	ST ALBAN-ANLAGE 66, CH-4052 BASEL, SWITZERLAND	1661-6596	1422-0067		INT J MOL SCI	Int. J. Mol. Sci.	FEB	2023	24	4
J	Ferre, EMN; Schmitt, MM; Lionakis, MS				Ferre, Elise M. N.; Schmitt, Monica M.; Lionakis, Michail S.			Autoimmune Polyendocrinopathy-Candidiasis-Ectodermal Dystrophy	FRONTIERS IN PEDIATRICS			English	Review						APECED syndrome; APS-1; AIRE; self-reactive T cells; autoantibodies; type-I interferons; IL-17; IFN-gamma	SYNDROME TYPE-I; CHRONIC MUCOCUTANEOUS CANDIDIASIS; RED-CELL APLASIA; SYNDROME TYPE-1; REGULATOR AIRE; T-CELLS; TRYPTOPHAN-HYDROXYLASE; THYMIC EXPRESSION; FUNGAL-INFECTIONS; CENTRAL TOLERANCE	Autoimmune polyendocrinopathy-candidiasis-ectodermal dystrophy (APECED), also known as autoimmune polyglandular syndrome type-1 (APS-1), is a rare monogenic autoimmune disease caused by loss-of-function mutations in the autoimmune regulator (AIRE) gene. AIRE deficiency impairs immune tolerance in the thymus and results in the peripheral escape of self-reactive T lymphocytes and the generation of …	[Ferre, Elise M. N.; Schmitt, Monica M.; Lionakis, Michail S.] NIAID, Fungal Pathogenesis Sect, Lab Clin Immunol & Microbiol, NIH, 9000 Rockville Pike, Bethesda, MD 20892 USA	National Institutes of Health (NIH) - USA; NIH National Institute of Allergy & Infectious Diseases (NIAID)	Lionakis, MS (corresponding author), NIAID, Fungal Pathogenesis Sect, Lab Clin Immunol & Microbiol, NIH, 9000 Rockville Pike, Bethesda, MD 20892 USA.	lionakism@mail.nih.gov	Lionakis, Michail/J-8840-2017	Ferre, Elise/0000-0002-3285-7768	Division of Intramural Research of the National Institute of Allergy and Infectious Diseases, NIH	Division of Intramural Research of the National Institute of Allergy and Infectious Diseases, NIH(United States Department of Health & Human ServicesNational Institutes of Health (NIH) - USANIH National Institute of Allergy & Infectious Diseases (NIAID))	This research was supported by the Division of Intramural Research of the National Institute of Allergy and Infectious Diseases, NIH.		173	37	37	1	6	FRONTIERS MEDIA SA	LAUSANNE	AVENUE DU TRIBUNAL FEDERAL 34, LAUSANNE, CH-1015, SWITZERLAND	2296-2360			FRONT PEDIATR	Front. Pediatr.	NOV 1	2021	9
[truncated: 22 more columns]
