# Supplementary material for: Perspectives on the Parathyroid–Thymus Interconnection—A Literature Review
Source: Int J Mol Sci. 2025 Jun 23;26(13):6000. doi: 10.3390/ijms26136000 (PMC12250252; doi:10.3390/ijms26136000)
Supplement: Supplementary file 1 [file ijms-26-06000-s001.zip › thymic function.xls]

## Sheet: savedrecs
Publication Type	Authors	Book Authors	Book Editors	Book Group Authors	Author Full Names	Book Author Full Names	Group Authors	Article Title	Source Title	Book Series Title	Book Series Subtitle	Language	Document Type	Conference Title	Conference Date	Conference Location	Conference Sponsor	Conference Host	Author Keywords	Keywords Plus	Abstract	Addresses	Affiliations	Reprint Addresses	Email Addresses	Researcher Ids	ORCIDs	Funding Orgs	Funding Name Preferred	Funding Text	Cited References	Cited Reference Count	Times Cited, WoS Core	Times Cited, All Databases	180 Day Usage Count	Since 2013 Usage Count	Publisher	Publisher City	Publisher Address	ISSN	eISSN	ISBN	Journal Abbreviation	Journal ISO Abbreviation	Publication Date	Publication Year	Volume	Issue	Part Number
S	Tajima, A; Pradhan, I; Geng, XH; Trucco, M; Fan, Y		Turksen, K		Tajima, Asako; Pradhan, Isha; Geng, Xuehui; Trucco, Massimo; Fan, Yong			Construction of Thymus Organoids from Decellularized Thymus Scaffolds	ORGANOIDS: Stem Cells, Structure, and Function	Methods in Molecular Biology		English	Article; Book Chapter						Thymus; Scaffold; Tissue engineering; Organoids; Decellularization	T-CELL DEVELOPMENT; NEGATIVE SELECTION; REGENERATION; REPERTOIRE; INVOLUTION; TOLERANCE	One of the hallmarks of modern medicine is the development of therapeutics that can modulate immune responses, especially the adaptive arm of immunity, for disease intervention and prevention. While tremendous progress has been made in the past decades, manipulating the thymus, the primary lymphoid organ responsible for the development and education of T lymphocytes, remains a challenge. One of t…	[Tajima, Asako; Pradhan, Isha; Trucco, Massimo; Fan, Yong] Allegheny Hlth Network, Inst Cellular Therapeut, Pittsburgh, PA 15224 USA; [Geng, Xuehui] Univ Pittsburgh, Sch Med, Dept Dermatol, Pittsburgh, PA 15261 USA; [Trucco, Massimo; Fan, Yong] Carnegie Mellon Univ, Dept Biol Sci, 4400 5th Ave, Pittsburgh, PA 15213 USA; [Trucco, Massimo; Fan, Yong] Drexel Univ, Med Coll, Dept Microbiol & Immunol,…	Pennsylvania Commonwealth System of Higher Education (PCSHE); University of Pittsburgh; Carnegie Mellon University; Drexel University	Tajima, A (corresponding author), Allegheny Hlth Network, Inst Cellular Therapeut, Pittsburgh, PA 15224 USA.		Fan, Yong/O-4412-2014		National Institutes of Health [R01 AI123392]; Allegheny Health Network	National Institutes of Health(United States Department of Health & Human ServicesNational Institutes of Health (NIH) - USA); Allegheny Health Network	This work was supported in part by the National Institutes of Health grant R01 AI123392 (YF) and by the generous support of Allegheny Health Network to the Institute of Cellular Therapeutics.		21	17	19	4	7	HUMANA PRESS INC	TOTOWA	999 RIVERVIEW DR, STE 208, TOTOWA, NJ 07512-1165 USA	1064-3745	1940-6029	978-1-4939-7617-1; 978-1-4939-7616-4	METHODS MOL BIOL	Methods Mol. Biol.		2019	1576
J	James, KD; Cosway, EJ; Parnell, SM; White, AJ; Jenkinson, WE; Anderson, G				James, Kieran D.; Cosway, Emilie J.; Parnell, Sonia M.; White, Andrea J.; Jenkinson, William E.; Anderson, Graham			Assembling the thymus medulla: Development and function of epithelial cell heterogeneity	BIOESSAYS			English	Review						Aire; thymic epithelial cell; thymocytes; thymus	PROMISCUOUS GENE-EXPRESSION; SELF-ANTIGEN EXPRESSION; T-CELLS; DENDRITIC CELLS; AIRE CONTROLS; TOLERANCE; DIFFERENTIATION; DIVERSITY; SIGNALS; ESTABLISHMENT	The thymus is a unique primary lymphoid organ that supports the production of self-tolerant T-cells essential for adaptive immunity. Intrathymic microenvironments are microanatomically compartmentalised, forming defined cortical, and medullary regions each differentially supporting critical aspects of thymus-dependent T-cell maturation. Importantly, the specific functional properties of thymic co…	[James, Kieran D.; Cosway, Emilie J.; Parnell, Sonia M.; White, Andrea J.; Jenkinson, William E.; Anderson, Graham] Univ Birmingham, Inst Immunol & Immunotherapy, Birmingham, England; [James, Kieran D.] Univ Birmingham, Med Sch, Inst Immunol & Immunotherapy, Inst Biomed Res, Floor 4, Birmingham B15 2TT, England	University of Birmingham; University of Birmingham	James, KD (corresponding author), Univ Birmingham, Med Sch, Inst Immunol & Immunotherapy, Inst Biomed Res, Floor 4, Birmingham B15 2TT, England.	k.d.j.james@bham.ac.uk	Anderson, Graham/K-2634-2012	anderson, graham/0000-0002-2917-4085; James, Kieran/0000-0001-8811-6996	MRC programme [MR/T029765/1]; MRC programme grant; MRC [MR/T029765/1] Funding Source: UKRI	MRC programme(UK Research & Innovation (UKRI)Medical Research Council UK (MRC)); MRC programme grant(UK Research & Innovation (UKRI)Medical Research Council UK (MRC)); MRC(UK Research & Innovation (UKRI)Medical Research Council UK (MRC))	This work was funded by an MRC programme grant (MR/T029765/1) to GA.		98	2	2	0	3	WILEY	HOBOKEN	111 RIVER ST, HOBOKEN 07030-5774, NJ USA	0265-9247	1521-1878		BIOESSAYS	Bioessays	MAR	2024	46	3
J	James, KD; Jenkinson, WE; Anderson, G				James, Kieran D.; Jenkinson, William E.; Anderson, Graham			Non-Epithelial Stromal Cells in Thymus Development and Function	FRONTIERS IN IMMUNOLOGY			English	Review						thymus; thymocyte development; mesenchyme cells; endothelial cell; lymphoid tissue development		The thymus supports T-cell development via specialized microenvironments that ensure a diverse, functional and self-tolerant T-cell population. These microenvironments are classically defined as distinct cortex and medulla regions that each contain specialized subsets of stromal cells. Extensive research on thymic epithelial cells (TEC) within the cortex and medulla has defined their essential ro…	[James, Kieran D.; Jenkinson, William E.; Anderson, Graham] Univ Birmingham, Inst Immunol & Immunotherapy, Birmingham, W Midlands, England	University of Birmingham	Anderson, G (corresponding author), Univ Birmingham, Inst Immunol & Immunotherapy, Birmingham, W Midlands, England.	g.anderson@bham.ac.uk	Anderson, Graham/K-2634-2012	James, Kieran/0000-0001-8811-6996; Jenkinson, William/0000-0003-3422-8372	Medical Research Council [MR/T029765/1]	Medical Research Council(UK Research & Innovation (UKRI)Medical Research Council UK (MRC))	Work in the laboratory is funded by the Medical Research Council (MR/T029765/1).		102	14	16	1	9	FRONTIERS MEDIA SA	LAUSANNE	AVENUE DU TRIBUNAL FEDERAL 34, LAUSANNE, CH-1015, SWITZERLAND	1664-3224			FRONT IMMUNOL	Front. Immunol.	FEB 25	2021	12
J	dos Reis, MDS; Veneziani, LP; Porto, FL; Lins, MP; Mendes-da-Cruz, DA; Savino, W				dos Reis, Maria Danielma Santos; Veneziani, Luciana Peixoto; Porto, Felipe Lima; Lins, Marvin Paulo; Mendes-da-Cruz, Daniella Areas; Savino, Wilson			Intrathymic somatotropic circuitry: consequences upon thymus involution	FRONTIERS IN IMMUNOLOGY			English	Review						growth hormone; thymus; insulin-like growth factor-1; ghrelin; somatostatin; thymus involution; thymocyte development; thymic epithelial cells	GROWTH-FACTOR-I; T-CELL DEVELOPMENT; HORMONE-RELEASING-HORMONE; SELF-ANTIGENS; SOMATOSTATIN RECEPTORS; EXTRACELLULAR-MATRIX; IMMUNE FUNCTION; MURINE THYMUS; EXPRESSION; GHRELIN	Growth hormone (GH) is a classic pituitary-derived hormone crucial to body growth and metabolism. In the pituitary gland, GH production is stimulated by GH-releasing hormone and inhibited by somatostatin. GH secretion can also be induced by other peptides, such as ghrelin, which interacts with receptors present in somatotropic cells. It is well established that GH acts directly on target cells or…	[dos Reis, Maria Danielma Santos; Porto, Felipe Lima; Lins, Marvin Paulo] Univ Fed Alagoas, Inst Biol & Hlth Sci, Lab Cell Biol, Maceio, Brazil; [dos Reis, Maria Danielma Santos; Veneziani, Luciana Peixoto; Porto, Felipe Lima; Lins, Marvin Paulo; Mendes-da-Cruz, Daniella Areas; Savino, Wilson] Fundacao Oswaldo Cruz, Oswaldo Cruz Inst, Brazilian Natl Inst Sci & Technol Neuroimmunomodul, Rio De Jan…	Universidade Federal de Alagoas; Fundacao Oswaldo Cruz; Fundacao Oswaldo Cruz; Fundacao Oswaldo Cruz; Fundacao Oswaldo Cruz	dos Reis, MDS (corresponding author), Univ Fed Alagoas, Inst Biol & Hlth Sci, Lab Cell Biol, Maceio, Brazil.;dos Reis, MDS; Savino, W (corresponding author), Fundacao Oswaldo Cruz, Oswaldo Cruz Inst, Brazilian Natl Inst Sci & Technol Neuroimmunomodul, Rio De Janeiro, Brazil.;Savino, W (corresponding author), Fundacao Oswaldo Cruz, Oswaldo Cruz Inst, Lab Thymus Res, Rio De Janeiro, Brazil.;Savino,…	danielmareis@gmail.com; wilson.savino@fiocruz.br	Lins, Marvin/AAV-4044-2020; Mendes-da-Cruz, Daniella/E-7875-2016	Mendes-da-Cruz, Daniella/0000-0003-3697-1506	Brazilian National Council for Scientific and Technological Development (CNPq) [465489/2014-1, 400877/2019-8]; Brazilian National Coordination for Advancement of University Personnel (CAPES); Foundation for Funding Research in the Rio de Janeiro State (FAPERJ) [E-26/211.571/2019]; MercoSur Fund for Structural Convergence (FOCEM) [03/2011]	Brazilian National Council for Scientific and Technological Development (CNPq)(Conselho Nacional de Desenvolvimento Cientifico e Tecnologico (CNPQ)); Brazilian National Coordination for Advancement of University Personnel (CAPES); Foundation for Funding Research in the Rio de Janeiro State (FAPERJ)(Fundacao Carlos Chagas Filho de Amparo a Pesquisa do Estado do Rio De Janeiro (FAPERJ)); MercoSur F…	& nbsp;The authors acknowledge the financial support by the Brazilian National Council for Scientific and Technological Development (CNPq) for INCT-NIM grant (# 465489/2014-1) and for FLP PhD fellowship (# 400877/2019-8), Brazilian National Coordination for Advancement of University Personnel (CAPES), Foundation for Funding Research in the Rio de Janeiro State (FAPERJ) for WS Rio de Janeiro Resea…		155	4	4	2	20	FRONTIERS MEDIA SA	LAUSANNE	AVENUE DU TRIBUNAL FEDERAL 34, LAUSANNE, CH-1015, SWITZERLAND	1664-3224			FRONT IMMUNOL	Front. Immunol.	JUN 22	2023	14
J	Frantzeskakis, M; Takahama, Y; Ohigashi, I				Frantzeskakis, Melina; Takahama, Yousuke; Ohigashi, Izumi			The Role of Proteasomes in the Thymus	FRONTIERS IN IMMUNOLOGY			English	Review						thymus; TEC; thymoproteasome; immunoproteasome; thymic selection		The thymus provides a microenvironment that supports the generation and selection of T cells. Cortical thymic epithelial cells (cTECs) and medullary thymic epithelial cells (mTECs) are essential components of the thymic microenvironment and present MHC-associated self-antigens to developing thymocytes for the generation of immunocompetent and self-tolerant T cells. Proteasomes are multicomponent …	[Frantzeskakis, Melina; Takahama, Yousuke] NCI, Thymus Biol Sect, Expt Immunol Branch, Bethesda, MD 20892 USA; [Ohigashi, Izumi] Univ Tokushima, Inst Adv Med Sci, Div Expt Immunol, Tokushima, Japan	National Institutes of Health (NIH) - USA; NIH National Cancer Institute (NCI); Tokushima University	Takahama, Y (corresponding author), NCI, Thymus Biol Sect, Expt Immunol Branch, Bethesda, MD 20892 USA.;Ohigashi, I (corresponding author), Univ Tokushima, Inst Adv Med Sci, Div Expt Immunol, Tokushima, Japan.	yousuke.takahama@nih.gov; ohigashi@genome.tokushima-u.ac.jp	Takahama, Yousuke/A-5863-2010	Takahama, Yousuke/0000-0002-4992-9174; , Izumi/0000-0003-0017-6957	Intramural Research Program of the US National Institutes of Health; National Cancer Institute; Center for Cancer Research; MEXT-JSPS [17K08884]; Grants-in-Aid for Scientific Research [17K08884] Funding Source: KAKEN	Intramural Research Program of the US National Institutes of Health(United States Department of Health & Human ServicesNational Institutes of Health (NIH) - USA); National Cancer Institute(United States Department of Health & Human ServicesNational Institutes of Health (NIH) - USANIH National Cancer Institute (NCI)); Center for Cancer Research(United States Department of Health & Human ServicesNa…	We thank Alison Jacques for reading the manuscript. This work was supported by the Intramural Research Program of the US National Institutes of Health, the National Cancer Institute, and the Center for Cancer Research, and MEXT-JSPS (17K08884).		40	14	14	1	7	FRONTIERS MEDIA SA	LAUSANNE	AVENUE DU TRIBUNAL FEDERAL 34, LAUSANNE, CH-1015, SWITZERLAND	1664-3224			FRONT IMMUNOL	Front. Immunol.	MAR 19	2021	12
J	Bhalla, P; Su, DM; van Oers, NSC				Bhalla, Pratibha; Su, Dong-Ming; van Oers, Nicolai S. C.			Thymus Functionality Needs More Than a Few TECs	FRONTIERS IN IMMUNOLOGY			English	Review						thymus; FOXN1; thymus epithelial cells; mesenchymal cells; endothelial cells; T cell development; thymus regeneration; thymus organoid technologies	T-CELL DEVELOPMENT; HEMATOPOIETIC PROGENITOR CELLS; LEUKEMIA INHIBITORY FACTOR; DELTA-LIKE 4; EPITHELIAL-CELLS; GROWTH-FACTOR; PERIVASCULAR SPACE; NEGATIVE SELECTION; MESENCHYMAL CELLS; PRECURSOR CELLS	The thymus, a primary lymphoid organ, produces the T cells of the immune system. Originating from the 3(rd) pharyngeal pouch during embryogenesis, this organ functions throughout life. Yet, thymopoiesis can be transiently or permanently damaged contingent on the types of systemic stresses encountered. The thymus also undergoes a functional decline during aging, resulting in a progressive reductio…	[Bhalla, Pratibha; van Oers, Nicolai S. C.] Univ Texas Southwestern Med Ctr, Dept Immunol, Dallas, TX 75390 USA; [Su, Dong-Ming] Univ North Texas Hlth Sci Ctr, Dept Microbiol,Immunol & Genet, Ft Worth, TX USA; [van Oers, Nicolai S. C.] Univ Texas Southwestern Med Ctr, Dept Microbiol, Dallas, TX 75390 USA; [van Oers, Nicolai S. C.] Univ Texas Southwestern Med Ctr, Dept Pediat, Dallas, TX 75390 USA	University of Texas System; University of Texas Southwestern Medical Center Dallas; University of Texas System; University of Texas Southwestern Medical Center Dallas; University of Texas System; University of Texas Southwestern Medical Center Dallas	van Oers, NSC (corresponding author), Univ Texas Southwestern Med Ctr, Dept Immunol, Dallas, TX 75390 USA.;van Oers, NSC (corresponding author), Univ Texas Southwestern Med Ctr, Dept Microbiol, Dallas, TX 75390 USA.;van Oers, NSC (corresponding author), Univ Texas Southwestern Med Ctr, Dept Pediat, Dallas, TX 75390 USA.		BHALLA, PRATIBHA/AAN-1253-2021; van Oers, Nicolai/ABA-2437-2021	BHALLA, PRATIBHA/0000-0001-6015-996X; van Oers, Nicolai/0000-0002-6545-8405	National Institutes of Health [R01AI114523, R21AI144140]	National Institutes of Health(United States Department of Health & Human ServicesNational Institutes of Health (NIH) - USA)	Our work was supported, in part, by grants from the National Institutes of Health. National Institutes of Health grant R01AI114523 (NvO) National Institutes of Health grant R21AI144140 (NvO).		186	15	15	6	26	FRONTIERS MEDIA SA	LAUSANNE	AVENUE DU TRIBUNAL FEDERAL 34, LAUSANNE, CH-1015, SWITZERLAND	1664-3224			FRONT IMMUNOL	Front. Immunol.	JUN 10	2022	13
J	Duah, M; Li, LL; Shen, JY; Lan, Q; Pan, B; Xu, KL				Duah, Maxwell; Li, Lingling; Shen, Jingyi; Lan, Qiu; Pan, Bin; Xu, Kailin			Thymus Degeneration and Regeneration	FRONTIERS IN IMMUNOLOGY			English	Review						thymus; thymic epithelial cells; degeneration; regeneration; autoimmune	STEM-CELL TRANSPLANTATION; VERSUS-HOST-DISEASE; RECOMBINANT HUMAN INTERLEUKIN-7; DOUBLE-POSITIVE THYMOCYTES; EPIDERMAL-GROWTH-FACTOR; HEMATOPOIETIC STEM; T-CELLS; EPITHELIAL-CELLS; BONE-MARROW; IN-VIVO	The immune system's ability to resist the invasion of foreign pathogens and the tolerance to self-antigens are primarily centered on the efficient functions of the various subsets of T lymphocytes. As the primary organ of thymopoiesis, the thymus performs a crucial role in generating a self-tolerant but diverse repertoire of T cell receptors and peripheral T cell pool, with the capacity to recogn…	[Duah, Maxwell; Li, Lingling; Shen, Jingyi; Lan, Qiu; Pan, Bin; Xu, Kailin] Xuzhou Med Univ, Affiliated Hosp, Dept Hematol, Xuzhou, Jiangsu, Peoples R China; [Duah, Maxwell; Li, Lingling; Shen, Jingyi; Lan, Qiu; Pan, Bin; Xu, Kailin] Xuzhou Med Univ, Blood Dis Inst, Xuzhou, Jiangsu, Peoples R China	Xuzhou Medical University; Xuzhou Medical University	Pan, B; Xu, KL (corresponding author), Xuzhou Med Univ, Affiliated Hosp, Dept Hematol, Xuzhou, Jiangsu, Peoples R China.;Pan, B; Xu, KL (corresponding author), Xuzhou Med Univ, Blood Dis Inst, Xuzhou, Jiangsu, Peoples R China.	panbinsam@163.com; lihmd@163.com			National Natural Science Foundation of China [81871263, 81970159]; Natural Science Foundation of the Jiangsu Higher Education Institutions China [20KJA320002]	National Natural Science Foundation of China(National Natural Science Foundation of China (NSFC)); Natural Science Foundation of the Jiangsu Higher Education Institutions China	This study is supported by the National Natural Science Foundation of China (81871263 to KX, 81970159 to BP) and The Natural Science Foundation of the Jiangsu Higher Education Institutions China (20KJA320002 to BP).		194	25	30	5	24	FRONTIERS MEDIA SA	LAUSANNE	AVENUE DU TRIBUNAL FEDERAL 34, LAUSANNE, CH-1015, SWITZERLAND	1664-3224			FRONT IMMUNOL	Front. Immunol.	SEP 1	2021	12
J	Nitta, T				Nitta, Takeshi			Mesenchymal stromal cells in the thymus	INFLAMMATION AND REGENERATION			English	Review						Thymus; Mesenchymal cell; Fibroblast	POSITIVELY SELECTED THYMOCYTES; PROMISCUOUS GENE-EXPRESSION; EPITHELIAL-CELLS; NEGATIVE SELECTION; MEDULLA MIGRATION; DIFFERENTIATION; ORGANOGENESIS; ESTABLISHMENT; GENERATION; EMIGRATION	The microenvironment of the thymus is composed of a group of stromal cells that include endoderm-derived thymic epithelial cells (TECs) and mesenchymal stromal cells such as fibroblasts and serves as a site for the development of T cells. TECs are known to play an essential role in T cell differentiation and selection. Mesenchymal stromal cells have been less studied in terms of their immunologic…	[Nitta, Takeshi] Univ Tokyo, Grad Sch Med, Dept Immunol, Tokyo, Japan; [Nitta, Takeshi] Univ Tokyo, Fac Med, Tokyo, Japan	University of Tokyo; University of Tokyo	Nitta, T (corresponding author), Univ Tokyo, Grad Sch Med, Dept Immunol, Tokyo, Japan.;Nitta, T (corresponding author), Univ Tokyo, Fac Med, Tokyo, Japan.	nit-im@m.u-tokyo.ac.jp			Japan Society for Promotion of Science (JSPS) [19H03485, 19H04802, 21K19371]; Astellas Foundation [2021A1052]; Takeda Science Foundation; Grants-in-Aid for Scientific Research [21H05046, 23K24148, 21K19371, 22H02886] Funding Source: KAKEN	Japan Society for Promotion of Science (JSPS)(Ministry of Education, Culture, Sports, Science and Technology, Japan (MEXT)Japan Society for the Promotion of Science); Astellas Foundation(Astellas Pharmaceuticals); Takeda Science Foundation(Takeda Science Foundation (TSF)); Grants-in-Aid for Scientific Research(Ministry of Education, Culture, Sports, Science and Technology, Japan (MEXT)Japan Socie…	This work was supported by the Japan Society for Promotion of Science (JSPS) (KAKENHI 19H03485, 19H04802, and 21K19371), Astellas Foundation (2021A1052), and Takeda Science Foundation (2021).		91	5	5	2	12	BMC	LONDON	CAMPUS, 4 CRINAN ST, LONDON N1 9XW, ENGLAND		1880-8190		INFLAMM REGEN	Inflamm. Regen.	NOV 2	2022	42	1
J	Yang, DH; Zhao, CH; Zhang, MX; Zhang, SJ; Zhai, J; Gao, XL; Liu, CN; Lv, XP; Zheng, SM				Yang, Dahan; Zhao, Chenhui; Zhang, Meixi; Zhang, Shujun; Zhai, Jie; Gao, XueLi; Liu, Chaonan; Lv, Xiaoping; Zheng, Shimin			Changes in oxidation-antioxidation function on the thymus of chickens infected with reticuloendotheliosis virus	BMC VETERINARY RESEARCH			English	Article						Reticuloendotheliosis virus; Thymus; Oxidation antioxidant imbalance; Histopathological and ultrastructural changes; Immunosuppression	AVIAN INFLUENZA-VIRUS; OXYGEN SPECIES PRODUCTION; IMMUNE-RESPONSE; VITAMIN-E; STRESS; CELLS	Background Reticuloendotheliosis virus (REV) is a retrovirus that causes severe immunosuppression in poultry. Animals grow slowly under conditions of oxidative stress. In addition, long-term oxidative stress can impair immune function, as well as accelerate aging and death. This study aimed to elucidate the pathogenesis of REV from the perspective of changes in oxidative-antioxidative function fo…	[Yang, Dahan; Zhao, Chenhui; Zhang, Meixi; Zhang, Shujun; Zhai, Jie; Gao, XueLi; Liu, Chaonan; Lv, Xiaoping; Zheng, Shimin] Northeast Agr Univ, Coll Vet Med, Harbin 150030, Peoples R China; [Yang, Dahan; Zhao, Chenhui; Zhang, Shujun; Zhai, Jie; Gao, XueLi; Liu, Chaonan; Lv, Xiaoping; Zheng, Shimin] Lab Anim & Comparat Med Harbin, Heilongjiang Key Lab, Harbin 150030, Peoples R China; [Zhang, Meixi…	Northeast Agricultural University - China	Zheng, SM (corresponding author), Northeast Agr Univ, Coll Vet Med, Harbin 150030, Peoples R China.;Zheng, SM (corresponding author), Lab Anim & Comparat Med Harbin, Heilongjiang Key Lab, Harbin 150030, Peoples R China.	zhengshiminbl@sohu.com	章, 述军/HJZ-0859-2023		National Natural Science Foundation of China [31472169]	National Natural Science Foundation of China(National Natural Science Foundation of China (NSFC))	This work was supported by the National Natural Science Foundation of China (31472169). The funding bodies had no role in the design of the study and collection, analysis, and interpretation of data and in writing the manuscript.		42	6	7	0	15	BMC	LONDON	CAMPUS, 4 CRINAN ST, LONDON N1 9XW, ENGLAND		1746-6148		BMC VET RES	BMC Vet. Res.	DEC 11	2020	16	1
J	Cowan, JE; Takahama, Y; Bhandoola, A; Ohigashi, I				Cowan, Jennifer E.; Takahama, Yousuke; Bhandoola, Avinash; Ohigashi, Izumi			Postnatal Involution and Counter-Involution of the Thymus	FRONTIERS IN IMMUNOLOGY			English	Review						thymus; Myc; cyclin D1; growth; involution; aging	T-CELL-RECEPTOR; MEDULLARY EPITHELIAL-CELLS; CYCLIN D1 OVEREXPRESSION; NEGATIVE SELECTION; LYMPHOHEMATOPOIETIC PROGENITORS; REGENERATIVE CAPACITY; FUNCTIONAL THYMUS; TIME-COURSE; AGE; EXPRESSION	Thymus involution occurs in all vertebrates. It is thought to impact on immune responses in the aged, and in other clinical circumstances such as bone marrow transplantation. Determinants of thymus growth and size are beginning to be identified. Ectopic expression of factors like cyclin D1 and Myc in thymic epithelial cells (TEC)s results in considerable increase in thymus size. These models prov…	[Cowan, Jennifer E.; Bhandoola, Avinash] NCI, Lab Genome Integr, Ctr Canc Res, NIH, Bethesda, MD 20892 USA; [Takahama, Yousuke] NCI, Expt Immunol Branch, NIH, Bldg 10, Bethesda, MD 20892 USA; [Ohigashi, Izumi] Univ Tokushima, Inst Adv Med Sci, Div Expt Immunol, Tokushima, Japan	National Institutes of Health (NIH) - USA; NIH National Cancer Institute (NCI); National Institutes of Health (NIH) - USA; NIH National Cancer Institute (NCI); Tokushima University	Cowan, JE (corresponding author), NCI, Lab Genome Integr, Ctr Canc Res, NIH, Bethesda, MD 20892 USA.;Ohigashi, I (corresponding author), Univ Tokushima, Inst Adv Med Sci, Div Expt Immunol, Tokushima, Japan.	jennifer.cowan@nih.gov; ohigashi@genome.tokushima-u.ac.jp	; Takahama, Yousuke/A-5863-2010	, Izumi/0000-0003-0017-6957; Takahama, Yousuke/0000-0002-4992-9174	Intramural Research Program of the Center for Cancer Research at the National Cancer Institute; NCI-NIA Joint Fellowship on Cancer and Aging; National Cancer Institute [ZIABC011633] Funding Source: NIH RePORTER	Intramural Research Program of the Center for Cancer Research at the National Cancer Institute; NCI-NIA Joint Fellowship on Cancer and Aging; National Cancer Institute(United States Department of Health & Human ServicesNational Institutes of Health (NIH) - USANIH National Cancer Institute (NCI))	This research was supported by the Intramural Research Program of the Center for Cancer Research at the National Cancer Institute, and by the NCI-NIA Joint Fellowship on Cancer and Aging.		101	23	28	1	14	FRONTIERS MEDIA SA	LAUSANNE	AVENUE DU TRIBUNAL FEDERAL 34, LAUSANNE, CH-1015, SWITZERLAND	1664-3224			FRONT IMMUNOL	Front. Immunol.	MAY 12	2020	11
J	Granadier, D; Iovino, L; Kinsella, S; Dudakov, JA				Granadier, David; Iovino, Lorenzo; Kinsella, Sinead; Dudakov, Jarrod A.			Dynamics of thymus function and T cell receptor repertoire breadth in health and disease	SEMINARS IN IMMUNOPATHOLOGY			English	Review						Thymus; TCR repertoire; Damage and regeneration		T cell recognition of unknown antigens relies on the tremendous diversity of the T cell receptor (TCR) repertoire; generation of which can only occur in the thymus. TCR repertoire breadth is thus critical for not only coordinating the adaptive response against pathogens but also for mounting a response against malignancies. However, thymic function is exquisitely sensitive to negative stimuli, wh…	[Granadier, David; Iovino, Lorenzo; Kinsella, Sinead; Dudakov, Jarrod A.] Fred Hutchinson Canc Res Ctr, Div Clin Res, Program Immunol, 1124 Columbia St, Seattle, WA 98104 USA; [Granadier, David; Iovino, Lorenzo; Kinsella, Sinead; Dudakov, Jarrod A.] Fred Hutchinson Canc Res Ctr, Immunotherapy Integrated Res Ctr, 1124 Columbia St, Seattle, WA 98104 USA; [Granadier, David] Univ Washington, Med Scie…	Fred Hutchinson Cancer Center; Fred Hutchinson Cancer Center; University of Washington; University of Washington Seattle; University of Washington; University of Washington Seattle; University of Washington; University of Washington Seattle	Dudakov, JA (corresponding author), Fred Hutchinson Canc Res Ctr, Div Clin Res, Program Immunol, 1124 Columbia St, Seattle, WA 98104 USA.;Dudakov, JA (corresponding author), Fred Hutchinson Canc Res Ctr, Immunotherapy Integrated Res Ctr, 1124 Columbia St, Seattle, WA 98104 USA.;Dudakov, JA (corresponding author), Univ Washington, Dept Immunol, Seattle, WA 98195 USA.	jdudakov@fredhutch.org		Granadier, David/0000-0002-1983-4190; Dudakov, Jarrod/0000-0001-6220-5632	National Institutes of Health [R01-HL145276]; Project 2 [P01-AG052359]; NCI Cancer Center Support Grant [P30-CA015704]; American Society of Hematology	National Institutes of Health(United States Department of Health & Human ServicesNational Institutes of Health (NIH) - USA); Project 2; NCI Cancer Center Support Grant(United States Department of Health & Human ServicesNational Institutes of Health (NIH) - USANIH National Cancer Institute (NCI)); American Society of Hematology	This research was supported by National Institutes of Health award numbers R01-HL145276 (J.A.D.), Project 2 of P01-AG052359 (J.A.D.), and the NCI Cancer Center Support Grant P30-CA015704. Support was also received from a Scholar Award from the American Society of Hematology (J.A.D.).		253	26	28	1	10	SPRINGER HEIDELBERG	HEIDELBERG	TIERGARTENSTRASSE 17, D-69121 HEIDELBERG, GERMANY	1863-2297	1863-2300		SEMIN IMMUNOPATHOL	Semin. Immunopathol.	FEB	2021	43	1
J	Savino, W; Lepletier, A				Savino, Wilson; Lepletier, Ailin			Thymus-derived hormonal and cellular control of cancer	FRONTIERS IN ENDOCRINOLOGY			English	Review						thymus; thymus-derived peptide hormones; T cell subsets; immunoendocrine interactions; cancer therapy	LEWIS LUNG-CARCINOMA; T-REGULATORY CELLS; GROWTH-FACTOR KGF; THYMOSIN ALPHA-1; HEPATOCELLULAR-CARCINOMA; SUPPRESSES PROLIFERATION; PROTECTIVE ACTIVITY; TUMOR PROGRESSION; INTERFERON-ALPHA; EPITHELIAL-CELLS	The thymus gland is a central lymphoid organ in which developing T cell precursors, known as thymocytes, undergo differentiation into distinct type of mature T cells, ultimately migrating to the periphery where they exert specialized effector functions and orchestrate the immune responses against tumor cells, pathogens and self-antigens. The mechanisms supporting intrathymic T cell differentiatio…	[Savino, Wilson] Fundacao Oswaldo Cruz, Oswaldo Cruz Inst, Lab Thymus Res, Rio De Janeiro, Brazil; [Savino, Wilson] Fundacao Oswaldo Cruz, Brazilian Natl Inst Sci & Technol Neuroimmunomodul, Oswaldo Cruz Inst, Rio De Janeiro, Brazil; [Savino, Wilson] Fundacao Oswaldo Cruz, Oswaldo Cruz Inst, Rio Janeiro Res Network Neuroinflammat, Rio De Janeiro, Brazil; [Savino, Wilson] Fundacao Oswaldo Cruz, Os…	Fundacao Oswaldo Cruz; Fundacao Oswaldo Cruz; Fundacao Oswaldo Cruz; Fundacao Oswaldo Cruz; Griffith University; Griffith University - Gold Coast Campus	Savino, W (corresponding author), Fundacao Oswaldo Cruz, Oswaldo Cruz Inst, Lab Thymus Res, Rio De Janeiro, Brazil.;Savino, W (corresponding author), Fundacao Oswaldo Cruz, Brazilian Natl Inst Sci & Technol Neuroimmunomodul, Oswaldo Cruz Inst, Rio De Janeiro, Brazil.;Savino, W (corresponding author), Fundacao Oswaldo Cruz, Oswaldo Cruz Inst, Rio Janeiro Res Network Neuroinflammat, Rio De Janeiro,…	wilson.savino@fiocruz.br; a.lepletierdeoliveira@griffith.edu.au		Lepletier, Ailin/0000-0002-1371-7313					164	1	1	2	9	FRONTIERS MEDIA SA	LAUSANNE	AVENUE DU TRIBUNAL FEDERAL 34, LAUSANNE, CH-1015, SWITZERLAND	1664-2392			FRONT ENDOCRINOL	Front. Endocrinol.	JUL 17	2023	14
J	Ohigashi, I; Matsuda-Lennikov, M; Takahama, Y				Ohigashi, Izumi; Matsuda-Lennikov, Mami; Takahama, Yousuke			Peptides for T cell selection in the thymus	PEPTIDES			English	Article						Thymus; T cell; Thymic cortex; Thymic medulla; Thymic selection; Thymoproteasome	INVARIANT CHAIN; CENTRAL TOLERANCE; SELF-TOLERANCE; CATHEPSIN-L; ANTIGEN; EXPRESSION; THYMOPROTEASOME; REPERTOIRE; DEGRADATION; AUTOPHAGY	Major histocompatibility complex (MHC)-associated peptides generated and displayed by antigen-presenting cells in the thymus are essential for the generation of functional and self-tolerant T cells that protect our body from various pathogens. The peptides displayed by cortical thymic epithelial cells (cTECs) are generated by unique enzymatic machineries including the thymoproteasomes, and are in…	[Ohigashi, Izumi] Univ Tokushima, Inst Adv Med Sci, Div Expt Immunol, Tokushima 7708503, Japan; [Matsuda-Lennikov, Mami; Takahama, Yousuke] NCI, Thymus Biol Sect, Expt Immunol Branch, NIH, Bethesda, MD 20892 USA	Tokushima University; National Institutes of Health (NIH) - USA; NIH National Cancer Institute (NCI)	Ohigashi, I (corresponding author), Univ Tokushima, Inst Adv Med Sci, Div Expt Immunol, Tokushima 7708503, Japan.	ohigashi@genome.tokushima-u.ac.jp	Takahama, Yousuke/A-5863-2010	Takahama, Yousuke/0000-0002-4992-9174	MEXT-JSPS; Intramural Research Program of the US National Institutes of Health; National Cancer Institute; Center for Cancer Research	MEXT-JSPS(Ministry of Education, Culture, Sports, Science and Technology, Japan (MEXT)Japan Society for the Promotion of Science); Intramural Research Program of the US National Institutes of Health(United States Department of Health & Human ServicesNational Institutes of Health (NIH) - USA); National Cancer Institute(United States Department of Health & Human ServicesNational Institutes of Healt…	We thank Dr. Hidetaka Kosako for providing information on new technology for proteomic analyses. This work was supported by grants from MEXT-JSPS (I.O.) and the Intramural Research Program of the US National Institutes of Health, the National Cancer Institute, and the Center for Cancer Research (Y.T.) .		83	7	8	1	9	ELSEVIER SCIENCE INC	NEW YORK	STE 800, 230 PARK AVE, NEW YORK, NY 10169 USA	0196-9781	1873-5169		PEPTIDES	Peptides	DEC	2021	146
J	Pérez, MR; Vandenabeele, P; Tougaard, P				Perez, Mario Ruiz; Vandenabeele, Peter; Tougaard, Peter			The thymus road to a T cell: migration, selection, and atrophy	FRONTIERS IN IMMUNOLOGY			English	Review						thymus organogenesis; thymus morphology; thymus colonization; T cell development; acute thymus atrophy; thymocyte cell death	EXTRACELLULAR-MATRIX; HEMATOPOIETIC PROGENITORS; GAMMA-DELTA; ALPHA-BETA; B-CELL; LYMPHOCYTE DIFFERENTIATION; THYMOCYTE APOPTOSIS; PERIVASCULAR SPACE; NEGATIVE SELECTION; IMMUNE MODULATION	The thymus plays a pivotal role in generating a highly-diverse repertoire of T lymphocytes while preventing autoimmunity. Thymus seeding progenitors (TSPs) are a heterogeneous group of multipotent progenitors that migrate to the thymus via CCR7 and CCR9 receptors. While NOTCH guides thymus progenitors toward T cell fate, the absence or disruption of NOTCH signaling renders the thymus microenviron…	[Perez, Mario Ruiz; Vandenabeele, Peter; Tougaard, Peter] Flanders Inst Biotechnol VIB, Ctr Inflammat Res, Mol Signaling & Cell Death Unit, UGent, Ghent, Belgium; [Perez, Mario Ruiz; Vandenabeele, Peter; Tougaard, Peter] Univ Ghent, Dept Biomed Mol Biol, Ghent, Belgium; [Tougaard, Peter] UGent Ctr Inflammat Res VIB, Lab Immunoregulat & Mucosal Immunol, Ghent, Belgium	Flanders Institute for Biotechnology (VIB); Ghent University; Ghent University; Ghent University	Vandenabeele, P; Tougaard, P (corresponding author), Flanders Inst Biotechnol VIB, Ctr Inflammat Res, Mol Signaling & Cell Death Unit, UGent, Ghent, Belgium.;Vandenabeele, P; Tougaard, P (corresponding author), Univ Ghent, Dept Biomed Mol Biol, Ghent, Belgium.	Peter.Vandenabeele@irc.vib-ugent.be; Peter.Tougaard@irc.vib-ugent.be	Tougaard, Peter/Q-8695-2016; Vandenabeele, Peter/ACK-4182-2022	Vandenabeele, Peter/0000-0002-6669-8822; Ruiz Perez, Mario/0000-0001-8345-5200	FWO [G.0B96.20N, G.0C76.18N, G.0B71.18N, G.0A93.22N]; Special Research Fund U Gent [BOF16/MET_V/007, BOF22/MET_V/007]; IBOF ATLANTIS grant [20/IBF/039]; EOS MODEL-IDI Grant [30826052]; EOS CD-INFLADIS [40007512]; Foundation against Cancer [F/2016/865, F/2020/1505]; FWO fundamental research fellowship PhD grant [11A7222N]; Cancer Research Institute Ghent (CRIG) consortia; Ghent Gut Inflammation Gr…	FWO(FWO); Special Research Fund U Gent; IBOF ATLANTIS grant; EOS MODEL-IDI Grant; EOS CD-INFLADIS; Foundation against Cancer; FWO fundamental research fellowship PhD grant; Cancer Research Institute Ghent (CRIG) consortia; Ghent Gut Inflammation Group (GGIG) consortia; Flanders Institute for Biotechnology	The author(s) declare financial support was received for the research, authorship, and/or publication of this article. FWO Research Grants G.0B96.20N(PV, PT), G.0C76.18N (PV),G.0B71.18N (PV), G.0A93.22N (PV), Special Research Fund U Gent (Methusalem grant BOF16/MET_V/007 (PV) BOF22/MET_V/007(PV), and iBOF ATLANTIS grant 20/IBF/039 (PV),EOS MODEL-IDI Grant (30826052) (PV), and EOS CD-INFLADIS(4000…		274	1	1	11	11	FRONTIERS MEDIA SA	LAUSANNE	AVENUE DU TRIBUNAL FEDERAL 34, LAUSANNE, CH-1015, SWITZERLAND	1664-3224			FRONT IMMUNOL	Front. Immunol.	AUG 27	2024	15
J	Asghar, A; Asad, MR; Naaz, S; Rani, M				Asghar, Adil; Asad, Mohammad Rehan; Naaz, Shagufta; Rani, Mamta			Screening of the growth of thymus of human fetuses	ANATOMY & CELL BIOLOGY			English	Article						Gestational age; Perimeter; Transverse diameter; Thymus weight; Ultrasound	FETAL THYMUS; ORGAN WEIGHTS; GESTATIONAL-AGE; SIZE; INVOLUTION; DIAMETER; RUPTURE; MARKER; BIRTH	The thymus is a lymphoepithelial organ, and its morphometry is commonly utilized for surveillance of the immunological status of fetus and neonates. Many studies showed that fetal thymus size is used as a prognostic indicator for pregnancy-related disorders such as eclampsia, preterm labor, and gestational diabetes. The study aims to establish reference ranges of the normal fetal thymus size betw…	[Asghar, Adil] All India Inst Med Sci Patna, Dept Anat, Patna 801507, Bihar, India; [Asad, Mohammad Rehan] Majmaah Univ, Dept Basic Med Sci, Coll Med, Al Majmaah, Saudi Arabia; [Naaz, Shagufta] All India Inst Med Sci Patna, Dept Anaesthesiol, Patna, Bihar, India; [Rani, Mamta] Uttar Pradesh Univ Med Sci, Dept Anat, Etawah, India	All India Institute of Medical Sciences (AIIMS) Patna; Majmaah University; All India Institute of Medical Sciences (AIIMS) Patna	Asghar, A (corresponding author), All India Inst Med Sci Patna, Dept Anat, Patna 801507, Bihar, India.	dradilasghar2009@gmail.com	Naaz, Shagufta/AAJ-6731-2020; Asghar, Adil/AAJ-6689-2020; rani, Mamta/KMA-7672-2024	asad, mohammad rehan/0000-0002-7150-3241; naaz, shagufta/0000-0001-7845-5708					28	6	6	1	2	MEDRANG	SEOUL	8-17 WORLDCUPBUK-RO 5GA-GIL, MAPO-GU, SEOUL, 121-841, SOUTH KOREA	2093-3665	2093-3673		ANAT CELL BIOL	Anat. Cell Biol.	DEC	2019	52	4
J	Miller, J				Miller, Jacques			How the thymus shaped immunology and beyond	IMMUNOLOGY AND CELL BIOLOGY			English	Article						Graft; lymphocyte; thymectomy; thymus; tolerance	HEMOLYSIN-FORMING CELLS; IMMUNE-RESPONSE; IRRADIATED MICE; THYMECTOMY; RECOVERY; INDUCTION; MARROW	Barely 60 years ago, the thymus was considered to be a vestigial organ with no known function or just a graveyard for dying lymphocytes. Now, the thymus and its cells cover a vast area of immunology, genetics and epigenetics relating to medicine, including inflammation, infection, vaccination, dysbiosis, immunodeficiency, allergy, autoimmunity, transplantation, tissue repair, pregnancy and cancer…	[Miller, Jacques] Walter & Eliza Hall Inst Med Res, 1G Royal Parade, Parkville, Vic 3052, Australia	Walter & Eliza Hall Institute	Miller, J (corresponding author), Walter & Eliza Hall Inst Med Res, 1G Royal Parade, Parkville, Vic 3052, Australia.	miller@wehi.edu.au							29	2	2	0	6	WILEY	HOBOKEN	111 RIVER ST, HOBOKEN 07030-5774, NJ USA	0818-9641	1440-1711		IMMUNOL CELL BIOL	Immunol. Cell Biol.	MAR	2019	97	3
J	Kologrivova, IV; Naryzhnaya, NV; Suslova, TE				Kologrivova, Irina V.; Naryzhnaya, Natalia V.; Suslova, Tatiana E.			Thymus in Cardiometabolic Impairments and Atherosclerosis: Not a Silent Player?	BIOMEDICINES			English	Review						thymus atrophy; thymus adipose tissue; atherosclerotic plaque; atherogenesis; T lymphocytes; inflammaging	MITOCHONDRIAL UNCOUPLING PROTEIN-1; SELF-ANTIGEN EXPRESSION; T-CELLS; EPITHELIAL-CELLS; THYMOSIN ALPHA-1; ORAL TOLERANCE; IMMUNE; AGE; INDUCTION; METABOLISM	The thymus represents a primary organ of the immune system, harboring the generation and maturation of T lymphocytes. Starting from childhood, the thymus undergoes involution, being replaced with adipose tissue, and by an advanced age nearly all the thymus parenchyma is represented by adipocytes. This decline of thymic function is associated with compromised maturation and selection of T lymphocy…	[Kologrivova, Irina V.; Naryzhnaya, Natalia V.; Suslova, Tatiana E.] Russian Acad Sci, Cardiol Res Inst, Tomsk Natl Res Med Ctr, 111A Kievskaya, Tomsk 634012, Russia	Russian Academy of Sciences; Tomsk National Research Medical Center; Cardiology Research Institute - Tomsk	Kologrivova, IV (corresponding author), Russian Acad Sci, Cardiol Res Inst, Tomsk Natl Res Med Ctr, 111A Kievskaya, Tomsk 634012, Russia.	ikologrivova@gmail.com; natalynar@yandex.ru; tes@cardio-tomsk.ru	Kologrivova, Irina/G-3047-2014; Naryzhnaya, Natalia/F-5310-2017	Kologrivova, Irina/0000-0003-4537-0008; Naryzhnaya, Natalia/0000-0003-2264-1928	[122020300043-1]		The work was conducted in the framework of the fundamental research No. 122020300043-1.		128	0	0	0	0	MDPI	BASEL	ST ALBAN-ANLAGE 66, CH-4052 BASEL, SWITZERLAND		2227-9059		BIOMEDICINES	Biomedicines	JUL	2024	12	7
J	Dias, AS; Damaceno-Rodrigues, NR; Gimenez, TM; Oliveira, PM; Zerbini, MC; Carneiro-Sampaio, M; Odone, V; Jatene, MB; Vasconcelos, DM; Rocha, V; Novak, EM				Dias, A. S.; Damaceno-Rodrigues, N. R.; Gimenez, T. M.; Oliveira, P. M.; Zerbini, M. C.; Carneiro-Sampaio, M.; Filho, V. Odone; Jatene, M. B.; Vasconcelos, D. M.; Rocha, V.; Novak, E. M.			A model for preservation of thymocyte-depleted thymus	BRAZILIAN JOURNAL OF MEDICAL AND BIOLOGICAL RESEARCH			English	Article						Thymus tissue; Depletion; Cryopreservation; DiGeorge syndrome	T-CELL DEVELOPMENT; TRANSPLANTATION; INDUCE	DiGeorge syndrome is a disorder caused by a microdeletion on the long arm of chromosome 22. Approximately 1% of patients diagnosed with DiGeorge syndrome may have an absence of a functional thymus, which characterizes the complete form of the syndrome. These patients require urgent treatment to reconstitute T cell immunity. Thymus transplantation is a promising investigational procedure for recon…	[Dias, A. S.; Gimenez, T. M.; Carneiro-Sampaio, M.; Filho, V. Odone] Univ Sao Paulo, Hosp Clin, Fac Med, Lab Pediat Clin LIM36,Inst Clinica, Sao Paulo, SP, Brazil; [Dias, A. S.; Gimenez, T. M.; Filho, V. Odone] Univ Sao Paulo, Hosp Clin, Fac Med, Inst Tratamento Canc Infantil,Inst Clinica, Sao Paulo, SP, Brazil; [Damaceno-Rodrigues, N. R.] Univ Sao Paulo, Fac Med, Dept Patol, Lab Biol Celular LIM…	Universidade de Sao Paulo; Universidade de Sao Paulo; Universidade de Sao Paulo; Universidade de Sao Paulo; Universidade de Sao Paulo; Universidade de Sao Paulo	Dias, AS (corresponding author), Univ Sao Paulo, Hosp Clin, Fac Med, Lab Pediat Clin LIM36,Inst Clinica, Sao Paulo, SP, Brazil.;Dias, AS (corresponding author), Univ Sao Paulo, Hosp Clin, Fac Med, Inst Tratamento Canc Infantil,Inst Clinica, Sao Paulo, SP, Brazil.;Novak, EM (corresponding author), Fundacao Pro Sangue Sao Paulo, Hemocentro Sao Paulo, Sao Paulo, SP, Brazil.;Novak, EM (corresponding …	alanabiomed@gmail.com; estelanovak2014@gmail.com	Damaceno-Rodrigues, Nilsa Regina/AAJ-7953-2020; Sampaio, Magda/AAU-6748-2020; Odone-Filho, Vicente/AAT-5852-2021; Moraes-Vasconcelos, Dewton/G-2209-2012; Zerbini, Maria Claudia/D-1586-2012	Dias, Alana/0000-0001-7926-5658; Moraes-Vasconcelos, Dewton/0000-0002-3930-3354; Damaceno-Rodrigues, Nilsa Regina/0000-0003-4287-9167; GIMENEZ, THAMIRIS/0000-0003-4341-8215; Marques de Oliveira, Patricia/0000-0002-7694-5030; Odone Filho, Vicente/0000-0003-4221-0551; Zerbini, Maria Claudia/0000-0002-7408-9816; Carneiro-Sampaio, Magda/0000-0002-1924-4043	FAPESP [2013/02162-8, 2014/50489-9]; Coordenacao de Aperfeic, oamento de Pessoal de Nivel Superior (CAPES) [88887.510080/2020-00]	FAPESP(Fundacao de Amparo a Pesquisa do Estado de Sao Paulo (FAPESP)); Coordenacao de Aperfeic, oamento de Pessoal de Nivel Superior (CAPES)(Coordenacao de Aperfeicoamento de Pessoal de Nivel Superior (CAPES))	The authors would like to thank Paula Ordonhez Rigato for her help with flow cytometry analysis and Fundacao Crianca and Servico de Hematologia, Hemoterapia e Terapia Celular, Hospital das Clinicas da Faculdade de Medicina da Universidade de Sao Paulo (HC/FMUSP) for providing partial funding of this work. This work was supported by grants from FAPESP (#2013/02162-8 and #2014/50489-9) . A.S. Dias …		17	0	1	0	3	ASSOC BRAS DIVULG CIENTIFICA	RIBEIRAO PRETO	FACULDADE MEDICINA, CASA 10, 14049 RIBEIRAO PRETO, RIBEIRAO PRETO, SP 14049, BRAZIL	0100-879X	1414-431X		BRAZ J MED BIOL RES	Brazilian J. Med. Biol. Res.		2023	56
J	Dai, XL; Hua, L; Chen, H; Li, QH; Chen, WS; Liang, C				Dai, Xianliang; Hua, Li; Chen, Hui; Li, Qiheng; Chen, Wansheng; Liang, Chun			What?s the role of thymus in diabetes mellitus	INTERNATIONAL IMMUNOPHARMACOLOGY			English	Review						Diabetes mellitus; Thymus; Age -related disease; Immune system; Inflammatory response	REGULATORY T-CELLS; TH17 CELLS; TRANSPLANTATION; INVOLUTION; MICE; INFLAMMATION; REGENERATION; ADIPONECTIN; EXPRESSION; THYMOCYTE	Diabetes mellitus is considered as an autoimmune inflammatory and age-related disease. As an important immune organ, the thymus is involved in the immune response and inflammatory response process. Therefore, there may be a link between changes in thymus function and diabetes. Based on previous studies, we hypothesized that thymus dysfunction due to aging and other reasons leads to changes in the…	[Dai, Xianliang; Chen, Hui; Liang, Chun] Naval Med Univ, Dept Cardiol, Affiliated Hosp 2, Shanghai 200003, Peoples R China; [Dai, Xianliang; Chen, Wansheng] Naval Med Univ, Affiliated Hosp 2, Dept Pharm, Shanghai 200003, Peoples R China; [Hua, Li] Shanghai Jiao Tong Univ, Tongren Hosp, Sch Med, Dept Neurol, Shanghai 200336, Peoples R China; [Li, Qiheng] Beijing Haidian Hosp, Dept Cardiol, Beijing…	Naval Medical University; Naval Medical University; Shanghai Jiao Tong University; Naval Medical University	Chen, WS; Liang, C (corresponding author), Naval Med Univ, Affiliated Hosp 2, Dept Cardiol, 415 Fengyang Rd, Shanghai, Peoples R China.	liangchunliang@yeah.net; Chenwansheng@smmu.edu.cn; liangchunliang@yeah.net	hua, li/KQT-8343-2024		National Natural Science Foundation of China [91539118, 81611130092]; Shanghai Integrated Medicine cultivation collaborative project [ZY(2018-2020)-FWTX-1102]	National Natural Science Foundation of China(National Natural Science Foundation of China (NSFC)); Shanghai Integrated Medicine cultivation collaborative project	This work was supported by National Natural Science Foundation of China (No. 91539118, 81611130092) and Shanghai Integrated Medicine cultivation collaborative project (ZY(2018-2020)-FWTX-1102).		74	0	0	0	7	ELSEVIER	AMSTERDAM	RADARWEG 29, 1043 NX AMSTERDAM, NETHERLANDS	1567-5769	1878-1705		INT IMMUNOPHARMACOL	Int. Immunopharmacol.	MAR	2023	116
J	Chawda, MM; Ross, S; Lau, CI; Yánez, DC; Rowell, J; Kilbride, P; Crompton, T				Chawda, Mira M.; Ross, Susan; Lau, Ching-In; Yanez, Diana C.; Rowell, Jasmine; Kilbride, Peter; Crompton, Tessa			Cryopreservation of mouse thymus depletes thymocytes but supports immune reconstitution on transplantation	EUROPEAN JOURNAL OF IMMUNOLOGY			English	Article						Clinical immunology; Cryopreservation; Thymopoiesis; Thymus transplantation		Cryopreservation of mouse thymus depletes donor thymocytes but preserves thymus function when transplanted after thawing into athymic mice. No differences in immune reconstitution were observed between fresh and frozen/thawed transplants suggesting that donor thymocyte depletion does not affect outcome. Thus, cryopreservation of thymus may improve outcomes in thymus transplant patients.image	[Chawda, Mira M.; Ross, Susan; Lau, Ching-In; Yanez, Diana C.; Rowell, Jasmine; Crompton, Tessa] UCL Great Ormond St Inst Child Hlth, London WC1N 1EH, England; [Kilbride, Peter] Danaher Corp, Cytiva, Cambridge, England	University of London; University College London; Danaher Corporation	Crompton, T (corresponding author), UCL Great Ormond St Inst Child Hlth, London WC1N 1EH, England.	t.crompton@ucl.ac.uk		Lau, Ching In/0000-0002-7597-3478; Rowell, Jasmine/0000-0001-7040-8528; Crompton, Tessa/0000-0002-8973-4021	The study was funded by MRC (MR/S037764/1), BBSRC (BB/T020970/1), GOSHCC (V4718), and MRC Industrial Case Studentship (MMC). [MR/S037764/1]; MRC [BB/T020970/1]; BBSRC [V4718]; GOSHCC; MRC Industrial Case Studentship; BBSRC [BB/T020970/1] Funding Source: UKRI; MRC [MR/S037764/1] Funding Source: UKRI	The study was funded by MRC (MR/S037764/1), BBSRC (BB/T020970/1), GOSHCC (V4718), and MRC Industrial Case Studentship (MMC).; MRC(UK Research & Innovation (UKRI)Medical Research Council UK (MRC)); BBSRC(UK Research & Innovation (UKRI)Biotechnology and Biological Sciences Research Council (BBSRC)); GOSHCC; MRC Industrial Case Studentship(UK Research & Innovation (UKRI)Medical Research Council UK (…	The study was funded by MRC (MR/S037764/1), BBSRC (BB/T020970/1), GOSHCC (V4718), and MRC Industrial Case Studentship (MMC).		15	1	1	1	2	WILEY	HOBOKEN	111 RIVER ST, HOBOKEN 07030-5774, NJ USA	0014-2980	1521-4141		EUR J IMMUNOL	Eur. J. Immunol.	DEC	2023	53	12
J	Geenen, V				Geenen, Vincent			The thymus and the science of self	SEMINARS IN IMMUNOPATHOLOGY			English	Review						Thymus; Self-peptides; Self-tolerance; Autoimmunity; Type 1 diabetes; Self-vaccination	T-CELL TOLERANCE; INSULIN-RELATED GENES; MHC CLASS-I; EPITHELIAL-CELLS; INTRATHYMIC EXPRESSION; ANTIGEN EXPRESSION; GRAVES-DISEASE; NURSE CELLS; RECEPTOR; PEPTIDES	The conventional perception asserts that immunology is the science of 'discrimination' between self and non-self. This concept is however no longer tenable as effector cells of the adaptive immune system are first conditioned to be tolerant to the body's own antigens, collectively known as self until now. Only then attain these effectors the responsiveness to non-self. The acquisition of this ess…	[Geenen, Vincent] Univ Liege, GIGA Immun Inflammat & Infect GIGA I3, GIGA Res Inst, Ave Hop CHU B34, B-4000 Liege, Belgium	University of Liege	Geenen, V (corresponding author), Univ Liege, GIGA Immun Inflammat & Infect GIGA I3, GIGA Res Inst, Ave Hop CHU B34, B-4000 Liege, Belgium.	vgeenen@uliege.be			Fonds Leon Fredericq for biomedical research (Liege); Special Research Funds of the University of Liege; Fund of Scientific Research (FSR-NFSR of Belgium); Federation Wallonia-Brussels, Wallonia; European Commission; European Association for the Study of Diabetes (EASD, Germany); Juvenile Diabetes Research Foundation (USA); Alphonse Rahier Fund for research in diabetes (Belgium); SPW-Recherche Th…	Fonds Leon Fredericq for biomedical research (Liege); Special Research Funds of the University of Liege; Fund of Scientific Research (FSR-NFSR of Belgium); Federation Wallonia-Brussels, Wallonia; European Commission(European Union (EU)European Commission Joint Research Centre); European Association for the Study of Diabetes (EASD, Germany); Juvenile Diabetes Research Foundation (USA)(Juvenile Dia…	These studies have been supported by the Fonds Leon Fredericq for biomedical research (Liege), the Special Research Funds of the University of Liege, the Fund of Scientific Research (FSR-NFSR of Belgium), the Federation Wallonia-Brussels, Wallonia, the Alphonse Rahier Fund for research in diabetes (Belgium), the European Commission (Integrated FP6 Project Euro-Thymaide 2004-2009), the European As…		83	14	14	0	6	SPRINGER HEIDELBERG	HEIDELBERG	TIERGARTENSTRASSE 17, D-69121 HEIDELBERG, GERMANY	1863-2297	1863-2300		SEMIN IMMUNOPATHOL	Semin. Immunopathol.	FEB	2021	43	1
J	Cosway, EJ; James, KD; Lucas, B; Anderson, G; White, AJ				Cosway, Emilie J.; James, Kieran D.; Lucas, Beth; Anderson, Graham; White, Andrea J.			The thymus medulla and its control of αβT cell development	SEMINARS IN IMMUNOPATHOLOGY			English	Review						Thymus; T cell; Stromal cell; Thymocyte; Microenvironment		alpha beta T cells are an essential component of effective immune responses. The heterogeneity that lies within them includes subsets that express diverse self-MHC-restricted alpha beta T cell receptors, which can be further subdivided into CD4(+) helper, CD8(+) cytotoxic, and Foxp3(+) regulatory T cells. In addition, alpha beta T cells also include invariant natural killer T cells that are very …	[Cosway, Emilie J.; James, Kieran D.; Lucas, Beth; Anderson, Graham; White, Andrea J.] Univ Birmingham, Med Sch, Inst Immunol & Immunotherapy, Inst Biomed Res, Floor 4, Birmingham B15 2TT, W Midlands, England	University of Birmingham	Anderson, G (corresponding author), Univ Birmingham, Med Sch, Inst Immunol & Immunotherapy, Inst Biomed Res, Floor 4, Birmingham B15 2TT, W Midlands, England.	g.anderson@bham.ac.uk	Anderson, Graham/K-2634-2012; Lucas, Beth/KHW-9488-2024	anderson, graham/0000-0002-2917-4085; James, Kieran/0000-0001-8811-6996; Lucas, Beth/0000-0003-2947-5432	MRC programme grant; MRC [MR/N000919/1, MR/T029765/1] Funding Source: UKRI	MRC programme grant(UK Research & Innovation (UKRI)Medical Research Council UK (MRC)); MRC(UK Research & Innovation (UKRI)Medical Research Council UK (MRC))	This work was funded by an MRC programme grant to GA.		105	6	7	1	8	SPRINGER HEIDELBERG	HEIDELBERG	TIERGARTENSTRASSE 17, D-69121 HEIDELBERG, GERMANY	1863-2297	1863-2300		SEMIN IMMUNOPATHOL	Semin. Immunopathol.	FEB	2021	43	1
J	Wei, TT; Li, MJ; Guo, L; Xie, YD; Chen, WH; Sun, Y; Liu, GH; Ding, Y; Chai, YR				Wei, Ting-ting; Li, Meng-jie; Guo, Li; Xie, Yan-dong; Chen, Wen-hui; Sun, Yun; Liu, Guo-hong; Ding, Yi; Chai, Yu-rong			Resveratrol ameliorates thymus senescence changes in D-galactose induced mice	MICROBIOLOGY AND IMMUNOLOGY			English	Article						aging; Aire; D-galactose; resveratrol; thymus	PROFILE; CELLS	The thymic microenvironment plays an important role in the development of T cells. A decrease of thymic epithelial cells is the main cause of age-related thymic atrophy or degeneration. Resveratrol (RSV), a phytoalexin produced from plants, has been shown to inhibit the adverse effects of dietary obesity on the structure and function of the thymus. D-Galactose (D-gal) can induce accelerated aging…	[Wei, Ting-ting; Li, Meng-jie; Guo, Li; Xie, Yan-dong; Chen, Wen-hui; Sun, Yun; Liu, Guo-hong; Ding, Yi; Chai, Yu-rong] Zhengzhou Univ, Sch Basic Med Sci, Dept Histol & Embryol, Zhengzhou, Henan, Peoples R China; [Wei, Ting-ting] Populat & Family Planning Sci & Technol Res Inst, Zhengzhou, Henan, Peoples R China	Zhengzhou University	Chai, YR (corresponding author), Zhengzhou Univ, Sch Basic Med Sci, Zhengzhou 450001, Henan, Peoples R China.	yrchai@zzu.edu.cn	li, mengjie/GRS-3931-2022; Chen, Wenhui/AAD-3483-2019; 卫, 婷婷/IUQ-4456-2023		Zhengzhou University [JCYXY2016-YQ-05]	Zhengzhou University	Zhengzhou University, Grant/Award Number: JCYXY2016-YQ-05		32	11	13	0	18	WILEY	HOBOKEN	111 RIVER ST, HOBOKEN 07030-5774, NJ USA	0385-5600	1348-0421		MICROBIOL IMMUNOL	Microbiol. Immunol.	SEP	2020	64	9
J	Zhang, LY; Zhao, ZM; Mi, H; Liu, BL; Wang, B; Yang, L				Zhang, Leying; Zhao, Zimo; Mi, Hao; Liu, Baoliang; Wang, Bin; Yang, Ling			Modulation of Helper T Cytokines in Thymus during Early Pregnancy in Ewes	ANIMALS			English	Article						cytokine; pregnancy; sheep; thymus	TH2 CYTOKINES; IMMUNE CELLS; EXPRESSION; INVOLUTION; IL-6; INTERLEUKIN-2; LYMPHOTOXIN; TOLERANCE; SECRETION; RESPONSES	Simple Summary The thymus is a main organ of the immune system. Immune tolerance exists in maternal immune system during pregnancy. Helper T (Th)1 and Th2 cytokines regulate the functions of immune system. We found that early pregnancy affected the production of Th1 and Th2 cytokines in maternal thymus in sheep, which may be beneficial for normal pregnancy. Abstract There is an immune tolerance i…	[Zhang, Leying; Zhao, Zimo; Mi, Hao; Liu, Baoliang; Wang, Bin; Yang, Ling] Hebei Univ Engn, Coll Life Sci & Food Engn, Dept Anim Sci, Handan 056021, Peoples R China	Hebei University of Engineering	Yang, L (corresponding author), Hebei Univ Engn, Coll Life Sci & Food Engn, Dept Anim Sci, Handan 056021, Peoples R China.	zhangly056000@126.com; zhaozm0320@126.com; mi137604660@163.com; lblyxm@126.com; hdwangbin@126.com; yangling@hebeu.edu.cn	Yang, Ling/ISU-8907-2023; litao, zhang/AAT-5914-2021	Yang, Ling/0000-0003-4385-0024	Science and Technology R&D Project of Hebei Province, China [18236601D]; Technology Research Project of Higher Education Institutions of Hebei Province, China [ZD2016069]	Science and Technology R&D Project of Hebei Province, China; Technology Research Project of Higher Education Institutions of Hebei Province, China	This study was supported by the Science and Technology R&D Project of Hebei Province, China (18236601D), and the Technology Research Project of Higher Education Institutions of Hebei Province, China (ZD2016069).		51	13	13	0	2	MDPI	BASEL	ST ALBAN-ANLAGE 66, CH-4052 BASEL, SWITZERLAND	2076-2615			ANIMALS-BASEL	Animals	MAY	2019	9	5
J	Wójtowicz-Marzec, M; Berendt, AM; Bogucki, J				Wojtowicz-Marzec, Monika; Berendt, Agnieszka Maria; Bogucki, Jacek			Thymus assessments at birth in echocardiography: a preliminary cohort study	BMC PEDIATRICS			English	Article						Thymus; Thymic index; Three vessel view; Neonate; Echocardiography	SONOGRAPHIC MEASUREMENT; SIZE; INFANTS; FORMULA	BackgroundEchocardiography is a tool used in neonatal period to screen for congenital heart defects and to assess the function of the cardiovascular system. It enables obtaining a three-vessel view (3VV) to show how the superior vena cava, the aorta and the pulmonary trunk relate to each other. A 3VV also provides a view of the thymus gland.MethodsIt is a preliminary study. Using the thymus measu…	[Wojtowicz-Marzec, Monika; Berendt, Agnieszka Maria] Med Univ Lublin, Dept Obstet & Pathol Pregnancy, Neonatal Unit, Ul Stasz 16, PL-20828 Lublin, Poland; [Wojtowicz-Marzec, Monika] Med Univ Lublin, Fac Hlth Sci, Chair & Dept Paediat Nursing, Lublin, Poland; [Bogucki, Jacek] John Paul II Catholic Univ Lublin, Inst Med Sci, Lublin, Poland	Medical University of Lublin; Medical University of Lublin; Catholic University of Lublin	Wójtowicz-Marzec, M (corresponding author), Med Univ Lublin, Dept Obstet & Pathol Pregnancy, Neonatal Unit, Ul Stasz 16, PL-20828 Lublin, Poland.;Wójtowicz-Marzec, M (corresponding author), Med Univ Lublin, Fac Hlth Sci, Chair & Dept Paediat Nursing, Lublin, Poland.	monikawmarzec@gmail.com		Bogucki, Jacek/0000-0002-8683-545X; Wojtowicz-Marzec, Monika/0000-0003-3555-8648					24	0	0	0	0	BMC	LONDON	CAMPUS, 4 CRINAN ST, LONDON N1 9XW, ENGLAND		1471-2431		BMC PEDIATR	BMC Pediatr.	AUG 2	2024	24	1
J	Fujimori, S; Ohigashi, I				Fujimori, Sayumi; Ohigashi, Izumi			The role of thymic epithelium in thymus development and age-related thymic involution	JOURNAL OF MEDICAL INVESTIGATION			English	Review						thymus; T cell; thymic epithelial cell; thymic involution	T-CELL DEVELOPMENT; HEMATOPOIETIC PROGENITORS; CALORIC RESTRICTION; LYMPHOHEMATOPOIETIC PROGENITORS; FUNCTIONAL THYMUS; BETA-CATENIN; STEM-CELLS; EXPRESSION; AIRE; SENESCENCE	The establishment of an adaptive immune system is critical for protecting our bodies from neoplastic cancers and invading pathogens such as viruses and bacteria. As a primary lymphoid organ, the thymus generates lymphoid T cells that play a major role in the adaptive immune system. T cell generation in the thymus is controlled by interactions between thymocytes and other thymic cells, primarily t…	[Fujimori, Sayumi; Ohigashi, Izumi] Tokushima Univ, Inst Adv Med Sci, Div Expt Immunol, 3 18 15,Kuramoto Cho, Tokushima, Tokushima, Japan	Tokushima University	Ohigashi, I (corresponding author), Tokushima Univ, Inst Adv Med Sci, Div Expt Immunol, 3 18 15,Kuramoto Cho, Tokushima, Tokushima, Japan.	ohigashi@genome.tokushima-u.ac.jp			JSPS KAKENHI [22K06900]; JSPS Bilateral Program [120219928]; JST PRESTO [22712940]	JSPS KAKENHI(Ministry of Education, Culture, Sports, Science and Technology, Japan (MEXT)Japan Society for the Promotion of ScienceGrants-in-Aid for Scientific Research (KAKENHI)); JSPS Bilateral Program; JST PRESTO(Japan Science & Technology Agency (JST))	This work was supported by the JSPS KAKENHI 22K06900, the JSPS Bilateral Program 120219928, and the JST PRESTO Grant 22712940 (I.O.) .		123	0	0	0	0	UNIV TOKUSHIMA SCH MEDICINE	TOKUSHIMA	3-18-15, KURAMOTO-CHO, TOKUSHIMA, 00000, JAPAN	1343-1420	1349-6867		J MED INVESTIG	J. Med. Investig.	FEB	2024	71	1-2
J	Rosichini, M; Catanoso, M; Screpanti, I; Felli, MP; Locatelli, F; Velardi, E				Rosichini, Marco; Catanoso, Marialuigia; Screpanti, Isabella; Felli, Maria Pia; Locatelli, Franco; Velardi, Enrico			Signaling Crosstalks Drive Generation and Regeneration of the Thymus	FRONTIERS IN IMMUNOLOGY			English	Review						immune reconstitution; thymus; T cells; immune-senescence; thymic epithelial cells	STEM-CELL TRANSPLANTATION; EPITHELIAL-CELLS; LYMPHOTOXIN-BETA; T-CELLS; MARROW-TRANSPLANTATION; IMMUNE RECONSTITUTION; CD40 EXPRESSION; CUTTING EDGE; RANKL; DIFFERENTIATION	Optimal recovery of immune competence after periods of hematopoietic insults or stress is crucial to re-establish patient response to vaccines, pathogens and tumor antigens. This is particularly relevant for patients receiving high doses of chemotherapy or radiotherapy, who experience prolonged periods of lymphopenia, which can be associated with an increased risk of infections, malignant relapse…	[Rosichini, Marco; Catanoso, Marialuigia; Locatelli, Franco; Velardi, Enrico] IRCCS, Bambino Gesu Childrens Hosp, Dept Pediat Hematol & Oncol, Cell & Gene Therapy, Rome, Italy; [Rosichini, Marco; Screpanti, Isabella] Sapienza Univ Rome, Dept Mol Med, Rome, Italy; [Felli, Maria Pia] Sapienza Univ Rome, Dept Expt Med, Rome, Italy; [Locatelli, Franco] Sapienza Univ Rome, Dept Maternal & Child Hlth, …	IRCCS Bambino Gesu; Sapienza University Rome; Sapienza University Rome; Sapienza University Rome	Velardi, E (corresponding author), IRCCS, Bambino Gesu Childrens Hosp, Dept Pediat Hematol & Oncol, Cell & Gene Therapy, Rome, Italy.	enrico.velardi@opbg.net	Catanoso, Marialuigia/ABD-7558-2021; Locatelli, Franco/K-6734-2016; velardi, Enrico/AAC-5440-2022	Rosichini, Marco/0000-0002-6012-414X	Amy Strelzer Manasevit Research Program; Italian Association for Cancer Research (AIRC); Italian Ministry of Health (Ricerca Corrente); AIRC [21147]; Ministero dell'Istruzione, dell'Universita e della Ricerca [2017 WC8499_ 004]; Ministero della Salute [RF-201602364388]; THYMINNOVA [IP-2020-02-2431]	Amy Strelzer Manasevit Research Program; Italian Association for Cancer Research (AIRC)(Fondazione AIRC per la ricerca sul cancro); Italian Ministry of Health (Ricerca Corrente)(Ministry of Health, Italy); AIRC(Fondazione AIRC per la ricerca sul cancro); Ministero dell'Istruzione, dell'Universita e della Ricerca(Ministry of Education, Universities and Research (MIUR)); Ministero della Salute(Mini…	EV was supported by grants from the Amy Strelzer Manasevit Research Program; the Italian Association for Cancer Research (AIRC); and the Italian Ministry of Health (Ricerca Corrente). FL was supported by grants from AIRC (Special Program Metastatic disease: the key unmet need in oncology 5 per mille 2018 Project Code 21147 and Accelerator Award 2017 INCAR); Ministero dell'Istruzione, dell'Univers…		122	4	4	1	8	FRONTIERS MEDIA SA	LAUSANNE	AVENUE DU TRIBUNAL FEDERAL 34, LAUSANNE, CH-1015, SWITZERLAND	1664-3224			FRONT IMMUNOL	Front. Immunol.	JUN 6	2022	13
J	Sekijima, M; Sahara, H; Shimizu, A; Iwanaga, T; Murokawa, T; Ariyoshi, Y; Pomposelli, T; Maharlooei, MK; Sykes, M; Yamada, K				Sekijima, Mitsuhiro; Sahara, Hisashi; Shimizu, Akira; Iwanaga, Takehiro; Murokawa, Takahiro; Ariyoshi, Yuichi; Pomposelli, Thomas; Maharlooei, Mohsen; Sykes, Megan; Yamada, Kazuhiko			Preparation of hybrid porcine thymus containing non-human primate thymic epithelial cells in miniature swine	XENOTRANSPLANTATION			English	Article						hybrid thymus; non-human primate; pig; vascularized thymus; xenotransplantation	REGULATORY T-CELLS; LONG-TERM SURVIVAL; TRANSPLANTATION TOLERANCE; COMPOSITE THYMOKIDNEYS; LOBE TRANSPLANTATION; XENOGRAFT SURVIVAL; NEGATIVE SELECTION; AUTOIMMUNE-DISEASE; KIDNEY ALLOGRAFTS; INDUCTION	Background We have achieved greater than a 6-month survival of a life-supporting kidney co-transplanted with a vascularized thymic graft into non-human primates (NHPs). Although we have achieved pig-specific unresponsiveness in vitro, immunosuppression was not able to be fully weaned. Studies in mice and humanized mice suggest that a hybrid pig thymus (Hyb-thy)-containing host thymic epithelial c…	[Sekijima, Mitsuhiro; Sahara, Hisashi; Iwanaga, Takehiro; Murokawa, Takahiro; Ariyoshi, Yuichi] Kagoshima Univ, Div Organ Replacement & Xenotransplantat Surg, Ctr Adv Biomed Sci & Swine Res, Kagoshima, Japan; [Sahara, Hisashi; Pomposelli, Thomas; Maharlooei, Mohsen; Sykes, Megan; Yamada, Kazuhiko] Columbia Univ, Dept Surg, Ctr Translat Immunol, New York, NY USA; [Shimizu, Akira] Nippon Med Sch, D…	Kagoshima University; Columbia University; Nippon Medical School	Yamada, K (corresponding author), Columbia Univ, Surg Sci Surg, New York, NY 10027 USA.	ky2323@cumc.columbia.edu	Maharlooei, Mohsen/O-5588-2019; murokawa, takahiro/JUF-8163-2023; Khosravi Maharlooei, Mohsen/D-7464-2016	Khosravi Maharlooei, Mohsen/0000-0002-1394-9245; Khosravi Maharlooei, Mohsen/0009-0001-2385-3714	National Institute of Allergy and Infectious Diseases Funding Source: Medline; NIAID NIH HHS [P01 AI045897] Funding Source: Medline; Kagoshima University Research Awards [NIAID P01AI045897] Funding Source: Medline	National Institute of Allergy and Infectious Diseases(United States Department of Health & Human ServicesNational Institutes of Health (NIH) - USANIH National Institute of Allergy & Infectious Diseases (NIAID)); NIAID NIH HHS(United States Department of Health & Human ServicesNational Institutes of Health (NIH) - USANIH National Institute of Allergy & Infectious Diseases (NIAID)); Kagoshima Unive…			56	3	3	0	4	WILEY	HOBOKEN	111 RIVER ST, HOBOKEN 07030-5774, NJ USA	0908-665X	1399-3089		XENOTRANSPLANTATION	Xenotransplantation	NOV	2019	26	6
J	Li, Y; Chen, P; Huang, H; Feng, HY; Ran, H; Liu, WB				Li, Yan; Chen, Pei; Huang, Hao; Feng, Huiyu; Ran, Hao; Liu, Weibin			Quantification of dendritic cell subsets in human thymus tissues of various ages	IMMUNITY & AGEING			English	Article						Dendritic cell; Thymus; Aging; Plasmacytoid dendritic cell; Myeloid dendritic cell	REGULATORY T-CELLS; DIFFERENTIATION; MECHANISMS; MONOCYTES; SELECTION	Background Dendritic cells (DCs) in the thymus are involved in central tolerance formation, but they also have other functions in the thymus, such as pathogen recognition. The density changes of human thymic DCs have been hardly investigated. In this study, human thymus samples of various ages were collected for tissue sectioning and staining. The thymic cortex and medulla area as well as the den…	[Li, Yan] Sun Yat Sen Univ, Dept Neurosurg Intens Care Unit, Affiliated Hosp 1, Guangzhou 510080, Peoples R China; [Chen, Pei; Feng, Huiyu; Liu, Weibin] Sun Yat Sen Univ, Affiliated Hosp 1, Dept Neurol, Natl Key Clin Dept, Guangzhou 510080, Peoples R China; [Chen, Pei; Feng, Huiyu; Liu, Weibin] Sun Yat Sen Univ, Affiliated Hosp 1, Key Discipline Neurol, Guangzhou 510080, Peoples R China; [Huang, …	Sun Yat Sen University; Sun Yat Sen University; Sun Yat Sen University; Sun Yat Sen University	Liu, WB (corresponding author), Sun Yat Sen Univ, Affiliated Hosp 1, Dept Neurol, Natl Key Clin Dept, Guangzhou 510080, Peoples R China.;Liu, WB (corresponding author), Sun Yat Sen Univ, Affiliated Hosp 1, Key Discipline Neurol, Guangzhou 510080, Peoples R China.;Ran, H (corresponding author), Sun Yat Sen Univ, Sch Pharmaceut Sci, Guangzhou 510006, Peoples R China.	baseballman_81@msn.com; liuwb@mail.sysu.edu.cn	Liu, Weibing/JRX-7020-2023; Chen, Peisong/AAB-1061-2020	Liu, Weibin/0000-0003-1909-4898; Ran, Hao/0000-0003-4837-504X	National Natural Science Foundation of China [81801249, 81873772, 82001330]; National Natural Science Foundation Key International (Regional) Cooperation Research Project [81620108010]; Clinical Study of 5010 Planned Project Sun Yat-sen University [2010003]; Science and Technology Planned Project of Guangdong in China [2007B16002039]; National Key Clinical Department and Key Discipline of Neurolo…	National Natural Science Foundation of China(National Natural Science Foundation of China (NSFC)); National Natural Science Foundation Key International (Regional) Cooperation Research Project; Clinical Study of 5010 Planned Project Sun Yat-sen University; Science and Technology Planned Project of Guangdong in China; National Key Clinical Department and Key Discipline of Neurology, Guangdong Prov…	This work was supported by the National Natural Science Foundation of China (grant numbers 81801249, 81873772, 82001330); National Natural Science Foundation Key International (Regional) Cooperation Research Project (grant numbers 81620108010); Clinical Study of 5010 Planned Project Sun Yat-sen University (grant numbers 2010003); Science and Technology Planned Project of Guangdong in China (grant…		32	5	5	0	4	BMC	LONDON	CAMPUS, 4 CRINAN ST, LONDON N1 9XW, ENGLAND	1742-4933			IMMUN AGEING	Immun. Ageing	NOV 18	2021	18	1
J	Rosichini, M; Bordoni, V; Silvestris, DA; Mariotti, D; Matusali, G; Cardinale, A; Zambruno, G; Condorelli, AG; Flamini, S; Genah, S; Catanoso, M; Del Nonno, F; Trezzi, M; Galletti, L; De Stefanis, C; Cicolani, N; Petrini, S; Quintarelli, C; Agrati, C; Locatelli, F; Velardi, E				Rosichini, Marco; Bordoni, Veronica; Silvestris, Domenico Alessandro; Mariotti, Davide; Matusali, Giulia; Cardinale, Antonella; Zambruno, Giovanna; Condorelli, Angelo Giuseppe; Flamini, Sara; Genah, Shirley; Catanoso, Marialuigia; Del Nonno, Franca; Trezzi, Matteo; Galletti, Lorenzo; De Stefanis, Cristiano; Cicolani, Nicolo; Petrini, Stefania; Quintarelli, Concetta; Agrati, Chiara; Locatelli, Fra…			SARS-CoV-2 infection of thymus induces loss of function that correlates with disease severity	JOURNAL OF ALLERGY AND CLINICAL IMMUNOLOGY			English	Article						COVID-19; SARS-CoV-2; immunodeficiency; thymus; T cells; thymic epithelial cells	VIRUS-INFECTION; MEASLES-VIRUS; CELLS; OUTPUT; MICROENVIRONMENT	Background: Lymphopenia, particularly when restricted to the T-cell compartment, has been described as one of the major clinical hallmarks in patients with coronavirus disease 2019 (COVID-19) and proposed as an indicator of disease severity. Although several mechanisms fostering COVID-19- related lymphopenia have been described, including cell apoptosis and tissue homing, the underlying causes of…	[Rosichini, Marco; Bordoni, Veronica; Silvestris, Domenico Alessandro; Cardinale, Antonella; Flamini, Sara; Genah, Shirley; Catanoso, Marialuigia; Quintarelli, Concetta; Agrati, Chiara; Locatelli, Franco; Velardi, Enrico] Bambino Gesu Pediat Hosp, Dept Pediat Hematol & Oncol Cell & Gene Therapy, IRCCS, Rome, Italy; [Rosichini, Marco] Sapienza Univ Rome, Dept Mol Med, Rome, Italy; [Bordoni, Veroni…	IRCCS Bambino Gesu; Sapienza University Rome; IRCCS Lazzaro Spallanzani; IRCCS Lazzaro Spallanzani; IRCCS Bambino Gesu; University of Rome Tor Vergata; IRCCS Lazzaro Spallanzani; IRCCS Bambino Gesu; IRCCS Bambino Gesu; IRCCS Bambino Gesu; University of Naples Federico II; Catholic University of the Sacred Heart; IRCCS Policlinico Gemelli; IRCCS Bambino Gesu	Velardi, E (corresponding author), Bambino Gesu Pediat Hosp, Dept Pediat Hematol & Oncol Cell & Gene Therapy, IRCCS, I-00146 Rome, Italy.	enrico.velardi@opbg.net	Genah, Shirley/AAC-3954-2022; Condorelli, Angelo/J-4882-2016; Silvestris, Domenico Alessandro/AAB-5256-2020; Locatelli, Franco/K-6734-2016; Galletti, Lorenzo/AAA-9348-2020; velardi, Enrico/AAC-5440-2022; Cardinale, Antonella/AAA-8225-2020; matusali, giulia/N-7201-2015; Mariotti, Davide/AAC-4460-2022; De Stefanis, Cristiano/AAA-1524-2020; Catanoso, Marialuigia/ABD-7558-2021; Petrini, Stefania/I-14…	Petrini, Stefania/0000-0002-3249-0003; Genah, Shirley/0000-0002-7552-5085; Condorelli, Angelo Giuseppe/0000-0003-1502-5852; bordoni, veronica/0000-0002-1747-2245; Cicolani, Nicolo/0000-0003-3297-1592; Rosichini, Marco/0000-0002-6012-414X	Amy Stelzer Manasevit Research Program; Italian Association for Cancer Research (AIRC); Italian Ministry of Health (Ricerca Corrente); AIRC [21147]; Ministero dell'Istruzione dell'Universita e della Ricerca [2017 WC8499_004]; Italian Ministry of Health [RF-2016-02364388]; European Virus Archive - GLOBAL - European Union [871029]	Amy Stelzer Manasevit Research Program; Italian Association for Cancer Research (AIRC)(Fondazione AIRC per la ricerca sul cancro); Italian Ministry of Health (Ricerca Corrente)(Ministry of Health, Italy); AIRC(Fondazione AIRC per la ricerca sul cancro); Ministero dell'Istruzione dell'Universita e della Ricerca(Ministry of Education, Universities and Research (MIUR)); Italian Ministry of Health(Mi…	E.V. was supported by grants from the Amy Stelzer Manasevit Research Program, the Italian Association for Cancer Research (AIRC), and the Italian Ministry of Health (Ricerca Corrente). F.L. was supported by grants from AIRC (Special Program Metastatic disease: The Key Unmet Need in Oncology 5 per mille 2018 Project Code 21147 and Accelerator Award 2017 INCAR), Ministero dell'Istruzione dell'Unive…		70	11	11	1	3	MOSBY-ELSEVIER	NEW YORK	360 PARK AVENUE SOUTH, NEW YORK, NY 10010-1710 USA	0091-6749	1097-6825		J ALLERGY CLIN IMMUN	J. Allergy Clin. Immunol.	APR	2023	151	4
J	Machida, H; Inoue, S; Shibata, Y; Kimura, T; Sato, K; Abe, K; Murano, H; Yang, S; Nakano, H; Sato, M; Nemoto, T; Sato, C; Nishiwaki, M; Yamauchi, K; Igarashi, A; Tokairin, Y; Watanabe, M				Machida, Hiroyoshi; Inoue, Sumito; Shibata, Yoko; Kimura, Tomomi; Sato, Kento; Abe, Koya; Murano, Hiroaki; Yang, Sujeong; Nakano, Hiroshi; Sato, Masamichi; Nemoto, Takako; Sato, Chisa; Nishiwaki, Michiko; Yamauchi, Keiko; Igarashi, Akira; Tokairin, Yoshikane; Watanabe, Masafumi			Thymus and activation-regulated chemokine (TARC/CCL17) predicts decline of pulmonary function in patients with chronic obstructive pulmonary disease	ALLERGOLOGY INTERNATIONAL			English	Article						Biomarker; Chronic obstructive pulmonary disease (COPD); Forxed expiratory volume in one second (FEV1); Pulmonary function; Thymus and activation-regulated; chemokine (TARC/CCL17)	MACROPHAGE-DERIVED CHEMOKINE; SYSTEMIC INFLAMMATION; INDUCIBLE EXPRESSION; EPITHELIAL-CELLS; LUNG-FUNCTION; TARC; COPD; AIRWAY; MDC; MORTALITY	Background: The deterioration of pulmonary function, such as FEV1-decline, is strongly associated with poor prognosis in patients with chronic obstructive pulmonary disease (COPD). However, few investigations shed light on useful biomarkers for predicting the decline of pulmonary function. We evaluated whether thymus and activation-regulated chemokine (TARC), a Th2 inflammation marker, could pred…	[Machida, Hiroyoshi; Inoue, Sumito; Kimura, Tomomi; Sato, Kento; Abe, Koya; Murano, Hiroaki; Yang, Sujeong; Nakano, Hiroshi; Sato, Masamichi; Nemoto, Takako; Sato, Chisa; Nishiwaki, Michiko; Yamauchi, Keiko; Igarashi, Akira; Tokairin, Yoshikane; Watanabe, Masafumi] Yamagata Univ, Fac Med, Dept Cardiol Pulmonol & Nephrol, 2-2-2 Iida Nishi, Yamagata 9909585, Japan; [Shibata, Yoko] Fukushima Med Uni…	Yamagata University; Fukushima Medical University	Inoue, S (corresponding author), Yamagata Univ, Fac Med, Dept Cardiol Pulmonol & Nephrol, 2-2-2 Iida Nishi, Yamagata 9909585, Japan.	sinoue@med.id.yamagata-u.ac.jp			Novartis Pharma K.K.	Novartis Pharma K.K.(Novartis)	The authors would like to thank Enago (www.enago.jp) for the English language review. This research was funded by Novartis Pharma K.K.		49	12	12	0	1	JAPANESE SOCIETY ALLERGOLOGY	TOKYO	MY BLDG 4F, 1-13-3, UENO, TAITO-KU, TOKYO, 110-0005, JAPAN	1323-8930	1440-1592		ALLERGOL INT	Allergol. Int.	JAN	2021	70	1
J	Pan, XH; Lin, QK; Yao, X; Li, ZA; Cai, XM; Pang, RQ; Ruan, GP				Pan, Xing-Hua; Lin, Qing-Keng; Yao, Xiang; Li, Zi-An; Cai, Xue-Min; Pang, Rong-Qing; Ruan, Guang-Ping			Umbilical cord mesenchymal stem cells protect thymus structure and function in aged C57 mice by downregulating aging-related genes and upregulating autophagy- and anti-oxidative stress-related genes	AGING-US			English	Article						umbilical cord mesenchymal stem cells; senescence; transplantation; thymus; aged	APOPTOSIS	Background: To study the effect of allogeneic umbilical cord mesenchymal stem cell transplantation on the structure and function of the thymus in aged C57 mice and provide a new method for the treatment of senile thymic atrophy. Results: The changes in the thymus cortex and medulla volume and the lymphocyte ratio were analyzed by immunofluorescence. For thymus tissue sections, immunohistochemical…	[Pan, Xing-Hua; Lin, Qing-Keng; Yao, Xiang; Li, Zi-An; Cai, Xue-Min; Pang, Rong-Qing; Ruan, Guang-Ping] 920th Hosp PLA Joint Logist Support Force, Kunming Key Lab Stem Cell & Regenerat Med, Kunming, Yunnan, Peoples R China; [Pan, Xing-Hua; Lin, Qing-Keng; Yao, Xiang; Li, Zi-An; Cai, Xue-Min; Pang, Rong-Qing; Ruan, Guang-Ping] Stem Cell & Immune Cell Biomed Tech Integrated En, Kunming, Yunnan, Peo…		Ruan, GP (corresponding author), 920th Hosp PLA Joint Logist Support Force, Kunming Key Lab Stem Cell & Regenerat Med, Kunming, Yunnan, Peoples R China.;Ruan, GP (corresponding author), Stem Cell & Immune Cell Biomed Tech Integrated En, Kunming, Yunnan, Peoples R China.;Ruan, GP (corresponding author), Cell Therapy Technol Transfer Med Key Lab Yunnan, Kunming, Yunnan, Peoples R China.	ruangp@126.com			Yunnan Science and Technology Plan Project Major Science and Technology Project [2018ZF007]; Yunnan Province Applied Basic Research Program Key Project [2018FA041, 2017FA040]; National Natural Science Foundation [31970515]; 920th Hospital of the PLA Joint Logistics Support Force In-hospital Technology Plan [2019YGB17, 2019YGA05]	Yunnan Science and Technology Plan Project Major Science and Technology Project; Yunnan Province Applied Basic Research Program Key Project; National Natural Science Foundation(National Natural Science Foundation of China (NSFC)); 920th Hospital of the PLA Joint Logistics Support Force In-hospital Technology Plan	This work was supported by grants from the Yunnan Science and Technology Plan Project Major Science and Technology Project (2018ZF007), the Yunnan Province Applied Basic Research Program Key Project (2018FA041, 2017FA040), the National Natural Science Foundation (31970515), and the 920th Hospital of the PLA Joint Logistics Support Force In-hospital Technology Plan (2019YGB17, 2019YGA05).		17	7	7	1	18	IMPACT JOURNALS LLC	ORCHARD PARK	6666 E QUAKER ST, STE 1, ORCHARD PARK, NY 14127 USA	1945-4589			AGING-US	Aging-US	SEP 15	2020	12	17
J	Wei, TT; Feng, YK; Cao, JH; Li, JH; Yuan, SL; Ding, Y; Chai, YR				Wei, Ting-ting; Feng, Yuan-kang; Cao, Jia-hui; Li, Jie-han; Yuan, Shu-liang; Ding, Yi; Chai, Yu-rong			Dosage effects of resveratrol on thymus involution in D-galactose-treated mice	JOURNAL OF FOOD BIOCHEMISTRY			English	Article						d‐ galactose; FoxN1; resveratrol; thymus involution		The thymus regulates a specific microenvironment for the growth and maturation of naive T cells. Involution of immune function was an important factor during body aging. Preventing the senescence of immune organs has become a major medical issue. Resveratrol (RSV) has been proved to delay the aging of many organs including the thymus. However, the underlying mechanism remains indefinite and the d…	[Wei, Ting-ting; Feng, Yuan-kang; Cao, Jia-hui; Li, Jie-han; Yuan, Shu-liang; Ding, Yi; Chai, Yu-rong] Zhengzhou Univ, Sch Basic Med Sci, Dept Histol & Embryol, Zhengzhou 450001, Henan, Peoples R China; [Wei, Ting-ting] Henan Sci & Tech Inst Reprod Hlth, Zhengzhou, Peoples R China	Zhengzhou University	Chai, YR (corresponding author), Zhengzhou Univ, Sch Basic Med Sci, Dept Histol & Embryol, Zhengzhou 450001, Henan, Peoples R China.	yrchai@zzu.edu.cn	卫, 婷婷/IUQ-4456-2023; Cao, Jiahui/CAA-1699-2022; Feng, Yuankang/GSM-9814-2022	Feng, Yuankang/0000-0001-5180-6168	Key Scientific Research Project of Higher Education Institution in Henan Province [21A310022]	Key Scientific Research Project of Higher Education Institution in Henan Province	The Key Scientific Research Project of Higher Education Institution in Henan Province, Grant/Award Number: 21A310022		47	4	4	0	14	WILEY	HOBOKEN	111 RIVER ST, HOBOKEN 07030-5774, NJ USA	0145-8884	1745-4514		J FOOD BIOCHEM	J. Food Biochem.	MAY	2021	45	5
J	Hou, LF; Yuki, K				Hou, Lifei; Yuki, Koichi			CD11c regulates late-stage T cell development in the thymus	FRONTIERS IN IMMUNOLOGY			English	Article						CD11c; thymus; dendritic cell; apoptosis; T cell development	NEGATIVE SELECTION; DENDRITIC CELLS; ALPHA-SUBUNIT; THYMOCYTES; MIGRATION; TOLERANCE; MEDULLA; GENES	CD11c, also named integrin alpha X, has been deemed solely as a dendritic cell marker for decades while the delineation of its biological function was limited. In the current study, we observed in mice that CD11c deficiency led to a defect in T cell development, demonstrated by the loss of CD4(+)CD8(+) double positive (DP) T cells, CD4(+)CD8(-), and CD4(-)CD8(+) single positive (SP) T cells in th…	[Hou, Lifei; Yuki, Koichi] Boston Childrens Hosp, Cardiac Anesthesia Div, Dept Anesthesiol Crit Care & Pain Med, Boston, MA 02115 USA; [Hou, Lifei; Yuki, Koichi] Harvard Med Sch, Dept Anaesthesia & Immunol, Boston, MA 02115 USA	Harvard University; Boston Children's Hospital; Harvard University; Harvard Medical School	Hou, LF; Yuki, K (corresponding author), Boston Childrens Hosp, Cardiac Anesthesia Div, Dept Anesthesiol Crit Care & Pain Med, Boston, MA 02115 USA.;Hou, LF; Yuki, K (corresponding author), Harvard Med Sch, Dept Anaesthesia & Immunol, Boston, MA 02115 USA.	lifei.hou@childrens.harvard.edu; koichi.yuki@childrens.harvard.edu	Hou, Lifei/LDE-8459-2024	Hou, Lifei/0000-0001-8975-7795					35	3	3	1	7	FRONTIERS MEDIA SA	LAUSANNE	AVENUE DU TRIBUNAL FEDERAL 34, LAUSANNE, CH-1015, SWITZERLAND	1664-3224			FRONT IMMUNOL	Front. Immunol.	NOV 10	2022	13
J	Yue, SB; Zheng, XB; Zheng, YX				Yue, Sibiao; Zheng, Xiaobin; Zheng, Yixian			Cell-type-specific role of lamin-B1 in thymus development and its inflammation-driven reduction in thymus aging	AGING CELL			English	Article						aging; inflammation; lamin-B1; senescence; thymus involution	SENESCENCE; FOXN1; IDENTIFICATION; DELETION; B1	Cellular architectural proteins often participate in organ development and maintenance. Although functional decay of some of these proteins during aging is known, the cell-type-specific developmental role and the cause and consequence of their subsequent decay remain to be established especially in mammals. By studying lamins, the nuclear structural proteins, we demonstrate that lamin-B1 function…	[Yue, Sibiao; Zheng, Yixian] Carnegie Inst Sci, Dept Embryol, 115 W Univ Pkwy, Baltimore, MD 21210 USA; [Yue, Sibiao; Zheng, Xiaobin; Zheng, Yixian] Johns Hopkins Univ, Dept Biol, Baltimore, MD 21218 USA	Carnegie Institution for Science; Johns Hopkins University	Zheng, YX (corresponding author), Carnegie Inst Sci, Dept Embryol, 115 W Univ Pkwy, Baltimore, MD 21210 USA.	zheng@Carnegiescience.edu	Zheng, Xiaobin/AAD-7564-2019		Ellison Medical Foundation; NIH/NIGMS [GM106023, GM110151]	Ellison Medical Foundation(Lawrence Ellison Foundation); NIH/NIGMS(United States Department of Health & Human ServicesNational Institutes of Health (NIH) - USANIH National Institute of General Medical Sciences (NIGMS))	Ellison Medical Foundation; NIH/NIGMS, Grant/Award Number: GM106023 and GM110151		43	25	27	0	9	WILEY	HOBOKEN	111 RIVER ST, HOBOKEN 07030-5774, NJ USA	1474-9718	1474-9726		AGING CELL	Aging Cell	AUG	2019	18	4
J	Yaglova, NV; Obernikhin, SS; Tsomartova, ES; Yaglov, VV; Nazimova, SV; Tsomartova, DA; Timokhina, EP; Chereshneva, EV; Ivanova, MY; Payushina, OV				Yaglova, Nataliya, V; Obernikhin, Sergey S.; Tsomartova, Elina S.; Yaglov, Valentin V.; Nazimova, Svetlana, V; Tsomartova, Dibakhan A.; Timokhina, Ekaterina P.; Chereshneva, Elizaveta, V; Ivanova, Marina Y.; Payushina, Olga, V			Developmental Exposure to Endocrine Disrupter DDT Interferes with Age-Related Involution of Thymus	INTERNATIONAL JOURNAL OF MOLECULAR SCIENCES			English	Article						thymus; endocrine-disrupting chemicals; involution; lymphocytes; DDT	T-CELL DEVELOPMENT; DICHLORODIPHENYLTRICHLOROETHANE DDT; IMMUNE-SYSTEM; HUMANS; RATS; ACTIVATION; RECEPTOR; HORMONE; ASTHMA; MICE	The impact of endocrine-disrupting chemicals on the development and involution of the immune system is a possible reason for the increased incidence of disorders associated with inappropriate immune function. The thymus is a lymphoid and also an endocrine organ, and, accordingly, its development and functioning may be impaired by endocrine disruptors. The aim was to evaluate age-related thymus in…	[Yaglova, Nataliya, V; Obernikhin, Sergey S.; Tsomartova, Elina S.; Yaglov, Valentin V.; Nazimova, Svetlana, V; Tsomartova, Dibakhan A.; Timokhina, Ekaterina P.] Fed State Budgetary Sci Inst, Res Inst Human Morphol, Petrovsky Natl Res Ctr Surg, Lab Endocrine Syst Dev, Moscow 119991, Russia; [Tsomartova, Elina S.; Tsomartova, Dibakhan A.; Chereshneva, Elizaveta, V; Ivanova, Marina Y.; Payushina, O…	Russian Academy of Medical Sciences; Research Institute of Human Morphology; Petrovsky National Research Centre of Surgery; Sechenov First Moscow State Medical University	Yaglova, NV (corresponding author), Fed State Budgetary Sci Inst, Res Inst Human Morphol, Petrovsky Natl Res Ctr Surg, Lab Endocrine Syst Dev, Moscow 119991, Russia.	yaglova@mail.ru; ober@mail.ru; tselso@yandex.ru; vyaglov@mail.ru; pimka60@list.ru; dtsomartova@mail.ru; rodich@mail.ru; yelizaveta.new@mail.ru; ivanova_m_y@mail.ru; payushina@mail.ru	Obernikhin, Sergey/R-8527-2016; Timokhina, Ekaterina/AAG-7774-2019; Tsomartova, Dibakhan/AAF-2760-2021; Yaglov, Valentin/AAC-6897-2020; Chereshneva, Yelizaveta/AAF-2735-2021; Tsomartova, Elina/AAF-2775-2021; Yaglova, Natalia/R-8125-2017; Payushina, Olga/R-6353-2016	Yaglova, Natalia/0000-0002-8239-5039; Obernikhin, Sergey/0000-0003-0997-6766; Payushina, Olga/0000-0001-8467-0623; Chereshneva, Yelizaveta/0000-0002-1046-6336; Timokhina, Ekaterina/0000-0003-0504-1488	Ministry of Science and Higher Education of the Russian Federation [FGFZ-2022-0035]	Ministry of Science and Higher Education of the Russian Federation	The research was funded by the Ministry of Science and Higher Education of the Russian Federation, reg. number FGFZ-2022-0035.		52	3	4	3	17	MDPI	BASEL	ST ALBAN-ANLAGE 66, CH-4052 BASEL, SWITZERLAND		1422-0067		INT J MOL SCI	Int. J. Mol. Sci.	JUN	2022	23	12
J	Ferreirinha, P; Pinheiro, RGR; Landry, JJM; Alves, NL				Ferreirinha, Pedro; Pinheiro, Ruben G. R.; Landry, Jonathan J. M.; Alves, Nuno L.			Identification of fibroblast progenitors in the developing mouse thymus	DEVELOPMENT			English	Article						Thymic mesenchymal cells; Thymic stroma; Thymus; Progenitors; Mouse	EPITHELIAL-CELLS; MESENCHYMAL CELLS; RANK; ORGANOGENESIS; AVAILABILITY; MECHANISMS; EXPRESSION; THYMOCYTES; REVEALS; FAMILY	The thymus stroma constitutes a fundamental microenvironment for T-cell generation. Despite the chief contribution of thymic epithelial cells, recent studies emphasize the regulatory role of mesenchymal cells in thymic function. Mesenchymal progenitors are suggested to exist in the postnatal thymus; nonetheless, an understanding of their nature and the mechanism controlling their homeostasis in v…	[Ferreirinha, Pedro; Pinheiro, Ruben G. R.; Alves, Nuno L.] Univ Porto, Inst Invest & Inovacao Saude, P-4200135 Porto, Portugal; [Ferreirinha, Pedro; Pinheiro, Ruben G. R.; Alves, Nuno L.] Inst Biol Mol & Celular, P-4200135 Porto, Portugal; [Pinheiro, Ruben G. R.] Univ Porto, Inst Ciencias Biomed Abel Salazar, Doctoral Program Mol & Cell Biol, P-4200135 Porto, Portugal; [Landry, Jonathan J. M.] E…	Universidade do Porto; i3S - Instituto de Investigacao e Inovacao em Saude, Universidade do Porto; Universidade do Porto; Universidade do Porto; European Molecular Biology Laboratory (EMBL)	Alves, NL (corresponding author), Univ Porto, Inst Invest & Inovacao Saude, P-4200135 Porto, Portugal.;Alves, NL (corresponding author), Inst Biol Mol & Celular, P-4200135 Porto, Portugal.	nalves@ibmc.up.pt	Ferreirinha, Pedro/J-6862-2013; Alves, Nuno Lages/J-9980-2013	pinheiro, ruben/0000-0002-5475-4719; Alves, Nuno Lages/0000-0002-1567-8389	European Research Council (ERC) [637843]; FEDER (European Regional Development Fund) funds through the COMPETE 2020 -Operacional Programme for Competitiveness and Internationalisation (POCI), Portugal 2020; Portuguese funds through FCT (Fundacao para a Ciencia e a Tecnologia); Ministro da Ciencia, Tecnologia e Ensino Superior [POCI-01-0145-FEDER-029129 (PTDC/MED-IMU/29129/2017), PTDC/MED-IMU/1416…	European Research Council (ERC)(European Research Council (ERC)); FEDER (European Regional Development Fund) funds through the COMPETE 2020 -Operacional Programme for Competitiveness and Internationalisation (POCI), Portugal 2020(European Union (EU)Marie Curie Actions); Portuguese funds through FCT (Fundacao para a Ciencia e a Tecnologia)(Fundacao para a Ciencia e a Tecnologia (FCT)); Ministro da…	This work was supported by a starting grant from the European Research Council (ERC) (project 637843) and by FEDER (European Regional Development Fund) funds through the COMPETE 2020 -Operacional Programme for Competitiveness and Internationalisation (POCI), Portugal 2020, and by Portuguese funds through FCT (Fundacao para a Ciencia e a Tecnologia) and the Ministro da Ciencia, Tecnologia e Ensino…		30	5	5	0	9	COMPANY BIOLOGISTS LTD	CAMBRIDGE	BIDDER BUILDING, STATION RD, HISTON, CAMBRIDGE CB24 9LF, ENGLAND	0950-1991	1477-9129		DEVELOPMENT	Development	MAY	2022	149	10
J	Nawalaniec, JT; Landino, SM; Jane, OM; Miller, CL; Dehnadi, A; Hanekamp, I; Muoio, JM; Winter, C; Hays, N; Allan, JS; Madsen, JC				Nawalaniec, James T.; Landino, Samantha M.; Jane, O. M.; Miller, Cynthia L.; Dehnadi, Abbas; Hanekamp, Isabel; Muoio, Jayne Marie; Winter, Casey; Hays, Nicole; Allan, James S.; Madsen, Joren C.			A novel technique for heart-thymus en bloc transplantation in nonhuman primates	SCIENTIFIC REPORTS			English	Article						Thymus transplant; Heart transplant; Regulatory T cells; Tolerance; Pediatric heart transplant	MINIATURE SWINE; COMPOSITE THYMOKIDNEYS; ALLOGRAFT SURVIVAL; T-CELLS; TOLERANCE; INDUCTION; CHIMERISM; KIDNEY; COTRANSPLANTATION; EPITHELIUM	The thymus is a rich source of regulatory T cells and plays a role in self-tolerance. Therefore, transplantation of a vascularized donor thymus may facilitate the induction of tolerance in recipients of a cotransplanted heart allograft. To investigate this hypothesis, we developed a new technique to procure the heart and thymus en bloc from juvenile donors and transplant the composite allograft i…	[Nawalaniec, James T.; Landino, Samantha M.; Miller, Cynthia L.] Massachusetts Gen Hosp, Dept Surg, Boston, MA USA; [Nawalaniec, James T.; Landino, Samantha M.; Jane, O. M.; Miller, Cynthia L.; Dehnadi, Abbas; Hanekamp, Isabel; Muoio, Jayne Marie; Winter, Casey; Hays, Nicole; Allan, James S.; Madsen, Joren C.] Massachusetts Gen Hosp, Ctr Transplantat Sci, Boston, MA 02114 USA; [Hays, Nicole] Univ…	Harvard University; Massachusetts General Hospital; Harvard University; Massachusetts General Hospital; University of Massachusetts System; University of Massachusetts Worcester; Harvard University; Massachusetts General Hospital; Harvard University; Massachusetts General Hospital	Madsen, JC (corresponding author), Massachusetts Gen Hosp, Ctr Transplantat Sci, Boston, MA 02114 USA.;Madsen, JC (corresponding author), Massachusetts Gen Hosp, Dept Surg, Div Cardiac Surg, 55 Fruit St,WHT-05-510C, Boston, MA 02114 USA.	jcmadsen@mgh.harvard.edu			National Institutes of Health, National Institute of Allergy and Infectious Diseases [U01AI131470, T32AI07529, R25AI147393]; Jon Fryer Resident Scientist Scholarship; American Society of Transplantation Surgeons; AST/Natera Direct Grant; American Society of Transplantation; Thoracic Surgery Foundation Resident Research Award; Society of Thoracic Surgeons; Nina Starr Braunwald Research Fellowship …	National Institutes of Health, National Institute of Allergy and Infectious Diseases(United States Department of Health & Human ServicesNational Institutes of Health (NIH) - USANIH National Institute of Allergy & Infectious Diseases (NIAID)); Jon Fryer Resident Scientist Scholarship; American Society of Transplantation Surgeons; AST/Natera Direct Grant; American Society of Transplantation; Thorac…	The research in this manuscript was supported by the of the National Institutes of Health, National Institute of Allergy and Infectious Diseases under award number U01AI131470 (part of the Nonhuman Primate Transplantation Tolerance Cooperative Study Group), T32AI07529, and R25AI147393. Other support included a Jon Fryer Resident Scientist Scholarship, American Society of Transplantation Surgeons …		35	0	0	0	0	NATURE PORTFOLIO	BERLIN	HEIDELBERGER PLATZ 3, BERLIN, 14197, GERMANY	2045-2322			SCI REP-UK	Sci Rep	DEC 30	2024	14	1
J	Kellogg, C; Equils, O				Kellogg, Caitlyn; Equils, Ozlem			The role of the thymus in COVID-19 disease severity: implications for antibody treatment and immunization	HUMAN VACCINES & IMMUNOTHERAPEUTICS			English	Review						COVID-19; thymus; inflammation; immunity; aging; immunosenescence; longevity	T-CELL GENERATION; AGE; IMMUNE; MICRORNAS; MEMORY; THYMECTOMY; INVOLUTION; LEPTIN; SEX; DIFFERENTIATION	The thymus is a largely neglected organ but plays a significant role in the regulation of adaptive immune responses. The effect of aging on the thymus and immune senescence is well established, and the resulting inflammaging is found to be implicated in the development of many chronic diseases including atherosclerosis, hypertension and type 2 diabetes. Both aging and diseases of inflammaging are…	[Kellogg, Caitlyn] Univ Calif San Diego, San Diego Sch Med, San Diego, CA 92103 USA; [Kellogg, Caitlyn; Equils, Ozlem] MiOra Fdn, Publ Hlth Educ, Los Angeles, CA USA	University of California System; University of California San Diego	Equils, O (corresponding author), MiOra, Sch Med, Los Angeles, CA 91303 USA.	ozlem@miora.org			MiOra public health education	MiOra public health education	This work was supported by MiOra public health education nonprofit.		83	31	32	0	8	TAYLOR & FRANCIS INC	PHILADELPHIA	530 WALNUT STREET, STE 850, PHILADELPHIA, PA 19106 USA	2164-5515	2164-554X		HUM VACC IMMUNOTHER	Human Vaccines Immunother.	MAR 4	2021	17	3
J	Varga, I; Nosál, M; Babál, P				Varga, Ivan; Nosal, Matej; Babal, Pavel			Ectopic lamellar Pacinian corpuscle within the thymus. Atypical or abnormal location?	ROMANIAN JOURNAL OF MORPHOLOGY AND EMBRYOLOGY			English	Article						Pacinian corpuscle; thymus; ectopy; neural crest-derived cells; immunohistochemistry		Lamellar (Pacinian) corpuscle is a cutaneous encapsulated sensory corpuscle, mainly functioning as a rapidly adapting low-threshold mechanoreceptor with characteristic onion skin-like appearance. Even though the Pacinian corpuscle is typically located in the skin, histomorphologically and confirmed by using immunohistochemical methods, we have identified it within the interstitium of the thymus o…	[Varga, Ivan] Comenius Univ, Inst Histol & Embryol, Fac Med, 24 Spitalska St, Bratislava 81372, Slovakia; [Nosal, Matej] Natl Inst Cardiovasc Dis, Childrens Cardiac Ctr, Bratislava, Slovakia; [Babal, Pavel] Comenius Univ, Inst Pathol Anat, Fac Med, Bratislava, Slovakia	Comenius University Bratislava; Comenius University Bratislava	Varga, I (corresponding author), Comenius Univ, Inst Histol & Embryol, Fac Med, 24 Spitalska St, Bratislava 81372, Slovakia.	ivan.varga@fmed.uniba.sk	Babal, Pavel/KCK-6329-2024	Varga, Ivan/0000-0002-0918-741X					30	4	6	0	7	EDITURA ACAD ROMANE	BUCURESTI	CALEA 13 SEPTEMBRIE NR 13, SECTOR 5, BUCURESTI 050711, ROMANIA	1220-0522			ROM J MORPHOL EMBRYO	Rom. J. Morphol. Embryol.		2020	61	1
J	Bai, JC; Zhang, LY; Zhao, ZM; Li, N; Wang, B; Yang, L				Bai, Jiachen; Zhang, Leying; Zhao, Zimo; Li, Ning; Wang, Bin; Yang, Ling			Expression of melatonin receptors and CD4 in the ovine thymus, lymph node, spleen and liver during early pregnancy	IMMUNOLOGY			English	Article						liver; lymph node; melatonin receptor; spleen; thymus	INDUCED BLOCKING FACTOR; PROGESTERONE-RECEPTOR; MESSENGER-RNA; IMMUNE-SYSTEM; RAT THYMUS; CELLS; WEIGHT; MT1; MECHANISMS; INVOLUTION	As a pineal gland hormone, melatonin acts through its receptors to modulate the immune system. The immune system is composed of primary and secondary organs, and immune organs are adapted to the presence of the fetal alloantigen during pregnancy. However, it is unclear whether melatonin affects maternal immune organs during early pregnancy in sheep. In this study, the ovine thymus, lymph node, sp…	[Bai, Jiachen; Zhang, Leying; Zhao, Zimo; Li, Ning; Wang, Bin; Yang, Ling] Hebei Univ Engn, Dept Anim Sci, Coll Life Sci & Food Engn, 19 Taiji Rd, Handan 056038, Peoples R China	Hebei University of Engineering	Yang, L (corresponding author), Hebei Univ Engn, Dept Anim Sci, Coll Life Sci & Food Engn, 19 Taiji Rd, Handan 056038, Peoples R China.	yangling@hebeu.edu.cn	Yang, Ling/ISU-8907-2023; litao, zhang/AAT-5914-2021	Yang, Ling/0000-0003-4385-0024					68	26	27	0	7	WILEY	HOBOKEN	111 RIVER ST, HOBOKEN 07030-5774, NJ USA	0019-2805	1365-2567		IMMUNOLOGY	Immunology	MAY	2020	160	1
J	Günes, H; Dinçer, S; Acipayam, C; Yurttutan, S; Özkars, MY				Gunes, Hatice; Dincer, Serpil; Acipayam, Can; Yurttutan, Sadik; Ozkars, Mehmet Yasar			What chances do children have against COVID-19? Is the answer hidden within the thymus?	EUROPEAN JOURNAL OF PEDIATRICS			English	Article						Children; Coronavirus; COVID-19; Immunosenescence; SARS-CoV-2; Thymus	RESPIRATORY SYNDROME CORONAVIRUS; REPLICATION	A new type of coronavirus named as SARS-CoV-2 pandemic has begun to threaten human health. As with other types of coronaviruses, SARS-CoV-2 affects children less frequently, and it has been observed that the disease is mild. In the pathogenesis of a standard viral infection, the pathogen's contact with the mucosa is initially followed by an innate immunity response. T cells are the primary decisi…	[Gunes, Hatice; Dincer, Serpil] Kahramanmaras Sutcu Imam Univ, Dept Pediat, Fac Med, Kahramanmaras, Turkey; [Acipayam, Can] Kahramanmaras Sutcu Imam Univ, Dept Pediat Hematol & Oncol, Fac Med, Kahramanmaras, Turkey; [Yurttutan, Sadik] Kahramanmaras Sutcu Imam Univ, Dept Pediat, Fac Med, Div Neonatol, Avsar Campus, TR-46100 Kahramanmaras, Turkey; [Ozkars, Mehmet Yasar] Kahramanmaras Sutcu Imam Uni…	Kahramanmaras Sutcu Imam University; Kahramanmaras Sutcu Imam University; Kahramanmaras Sutcu Imam University; Kahramanmaras Sutcu Imam University	Yurttutan, S (corresponding author), Kahramanmaras Sutcu Imam Univ, Dept Pediat, Fac Med, Div Neonatol, Avsar Campus, TR-46100 Kahramanmaras, Turkey.	drhaticegunes@gmail.com; drserpildincer@gmail.com; cacipayam@hotmail.com; dryurttutan@gmail.com; myozkars@hotmail.com	Ozkars, Mehmet/HLH-6736-2023	yurttutan, Sadik/0000-0002-4994-9124					18	18	19	1	6	SPRINGER	NEW YORK	ONE NEW YORK PLAZA, SUITE 4600, NEW YORK, NY, UNITED STATES	0340-6199	1432-1076		EUR J PEDIATR	Eur. J. Pediatr.	MAR	2021	180	3
J	Nauman, G; Borsotti, C; Danzl, N; Khosravi-Maharlooei, M; Li, HW; Chavez, E; Stone, S; Sykes, M				Nauman, Grace; Borsotti, Chiara; Danzl, Nichole; Khosravi-Maharlooei, Mohsen; Li, Hao-Wei; Chavez, Estefania; Stone, Samantha; Sykes, Megan			Reduced positive selection of a human TCR in a swine thymus using a humanized mouse model for xenotolerance induction	XENOTRANSPLANTATION			English	Article						humanized mice; small animal models; T-cell tolerance; thymopoiesis; thymus; tolerance	T-CELL-RECEPTOR; PORCINE HEMATOPOIETIC CHIMERISM; SKIN-GRAFT TOLERANCE; FETAL PIG THYMUS; NEGATIVE SELECTION; XENOGENEIC PORCINE; MARROW-TRANSPLANTATION; LOBE TRANSPLANTATION; AUTOIMMUNE-DISEASE; ADOPTIVE TRANSFER	Background Tolerance-inducing approaches to xenotransplantation would be optimal and may be necessary for long-term survival of transplanted pig organs in human patients. The ideal approach would generate donor-specific unresponsiveness to the pig organ without suppressing the patient's normal immune function. Porcine thymus transplantation has shown efficacy in promoting xenotolerance in humaniz…	[Nauman, Grace; Borsotti, Chiara; Danzl, Nichole; Khosravi-Maharlooei, Mohsen; Li, Hao-Wei; Chavez, Estefania; Stone, Samantha; Sykes, Megan] Columbia Univ, Dept Med, Med Ctr, Columbia Ctr Translat Immunol, New York, NY 10027 USA; [Nauman, Grace; Sykes, Megan] Columbia Univ, Dept Microbiol & Immunol, Med Ctr, New York, NY USA; [Sykes, Megan] Columbia Univ, Med Ctr, Dept Surg, New York, NY USA	Columbia University; Columbia University; Columbia University	Sykes, M (corresponding author), Columbia Univ, Dept Med, Med Ctr, Columbia Ctr Translat Immunol, New York, NY 10027 USA.	megan.sykes@columbia.edu	Maharlooei, Mohsen/O-5588-2019; Borsotti, Chiara/ABF-8176-2020; 田, 昊/T-9919-2019; Khosravi Maharlooei, Mohsen/D-7464-2016	Stone, Samantha/0000-0002-7715-7239; Khosravi Maharlooei, Mohsen/0000-0002-1394-9245; Khosravi Maharlooei, Mohsen/0009-0001-2385-3714; Nauman, Grace/0000-0002-1633-5150	NIH Office of the Director [S10RR027050]; National Institutes of Health [5P01 AI045897, 5P01 AI106697, R01 DK103585, T32 5T32AI106711, UC4 DK104207]	NIH Office of the Director(United States Department of Health & Human ServicesNational Institutes of Health (NIH) - USANIH Office of the Director); National Institutes of Health(United States Department of Health & Human ServicesNational Institutes of Health (NIH) - USA)	NIH Office of the Director, Grant/Award Number: S10RR027050; National Institutes of Health, Grant/Award Number: 5P01 AI045897, 5P01 AI106697, R01 DK103585, T32 5T32AI106711 and UC4 DK104207		78	6	7	0	7	WILEY	HOBOKEN	111 RIVER ST, HOBOKEN 07030-5774, NJ USA	0908-665X	1399-3089		XENOTRANSPLANTATION	Xenotransplantation	JAN	2020	27	1
J	Dai, XL; Zhao, J; Hua, L; Chen, H; Liang, C				Dai, Xianliang; Zhao, Jian; Hua, Li; Chen, Hui; Liang, Chun			Thymus transplantation regulates blood pressure and alleviates hypertension-associated heart and kidney damage via transcription factors FoxN1 pathway	INTERNATIONAL IMMUNOPHARMACOLOGY			English	Article						Hypertension; Thymus transplantation; Angiotensin II; Target organ damage; FoxN1	ASPARTYL-LYSYL-PROLINE; RECEPTOR-ASSOCIATED PROTEIN; STEM-CELL PROLIFERATION; AC-SDKP; PROLYL OLIGOPEPTIDASE; NEGATIVE REGULATOR; CARDIAC FIBROSIS; THYMOSIN BETA-4; IN-VIVO; RATS	Previous studies have found that thymus is involved in the process of hypertension. However, whether thymus transplantation alleviates target organ damage in hypertensive mice remains unknown. The aim of this study was to evaluate the effects of thymus transplantation on blood pressure and target organ changes in mice with hy-pertension. Mice were randomly divided into normal control group (Con),…	[Dai, Xianliang; Zhao, Jian; Chen, Hui; Liang, Chun] Naval Med Univ, Affiliated Hosp 2, Dept Cardiol, Shanghai 200003, Peoples R China; [Dai, Xianliang] Naval Med Univ, Affiliated Hosp 2, Dept Pharm, Shanghai 200003, Peoples R China; [Hua, Li] Shanghai Jiao Tong Univ, Tongren Hosp, Sch Med, Dept Neurol, Shanghai 200336, Peoples R China; [Liang, Chun] Naval Med Univ, Affiliated Hosp 2, Dept Cardio…	Naval Medical University; Naval Medical University; Shanghai Jiao Tong University; Naval Medical University	Liang, C (corresponding author), Naval Med Univ, Affiliated Hosp 2, Dept Cardiol, 415 Fengyang Rd, Shanghai, Peoples R China.	liangchunliang@yeah.net	hua, li/KQT-8343-2024; Zhao, Jian/AFW-4179-2022		National Natural Science Foundation of China [91539118, 81611130092]; Shanghai Integrated Medicine Cultivation Collaborative Project [ZY (2018-2020) -FWTX-1102]	National Natural Science Foundation of China(National Natural Science Foundation of China (NSFC)); Shanghai Integrated Medicine Cultivation Collaborative Project	This work was supported by National Natural Science Foundation of China (No. 91539118, 81611130092) and Shanghai Integrated Medicine Cultivation Collaborative Project (ZY (2018-2020) -FWTX-1102) .		74	2	2	0	3	ELSEVIER	AMSTERDAM	RADARWEG 29, 1043 NX AMSTERDAM, NETHERLANDS	1567-5769	1878-1705		INT IMMUNOPHARMACOL	Int. Immunopharmacol.	MAR	2023	116
J	Su, NY; Lin, ZD; Liu, X; Sun, XX; Jin, XX; Feng, HL; Zhan, CL; Hu, XY; Gu, CQ; Zhang, WP; Cheng, GF				Su, Naying; Lin, Zhengdan; Liu, Xi; Sun, Xiuxiu; Jin, Xinxin; Feng, Helong; Zhan, Cunlin; Hu, Xueying; Gu, Changqin; Zhang, Wanpo; Cheng, Guofu			Pathological observation and transcriptomic analysis of thymus injury in PRRSV-infected piglets	VETERINARY RESEARCH COMMUNICATIONS			English	Article						Porcine reproductive and respiratory syndrome virus; Piglets; Thymus; Transcriptome; Histopathological findings	RESPIRATORY SYNDROME VIRUS; PORCINE ALVEOLAR MACROPHAGES; CELLS	The thymus, the central immune organ in mammals, plays an important role in immune defense. Porcine reproductive and respiratory syndrome virus (PRRSV) infection in piglets can cause thymus injury and immunosuppression. However, the mechanisms of thymus injury remain unknown. This study was aimed at investigating the specific manifestations of thymus injury through the construction of a PRRSV-inf…	[Su, Naying; Lin, Zhengdan; Liu, Xi; Sun, Xiuxiu; Jin, Xinxin; Feng, Helong; Zhan, Cunlin; Hu, Xueying; Gu, Changqin; Zhang, Wanpo; Cheng, Guofu] Huazhong Agr Univ, Coll Anim Med, Wuhan, Hubei, Peoples R China; [Su, Naying] Shanghai InnoStar Biotech Co Ltd, Shanghai, Peoples R China; [Feng, Helong] Hubei Acad Agr Sci, Wuhan, Hubei, Peoples R China	Huazhong Agricultural University; Hubei Academy of Agricultural Sciences	Cheng, GF (corresponding author), Huazhong Agr Univ, Coll Anim Med, Wuhan, Hubei, Peoples R China.	chengguofu@mail.hzau.edu.cn	jin, xin/GQZ-5811-2022; Cheng, Guofu/GRS-2598-2022	Cheng, Guofu/0009-0001-5179-4803					39	1	1	0	4	SPRINGER	DORDRECHT	VAN GODEWIJCKSTRAAT 30, 3311 GZ DORDRECHT, NETHERLANDS	0165-7380	1573-7446		VET RES COMMUN	Vet. Res. Commun.	DEC	2023	47	4
J	Castaneda, J; Hidalgo, Y; Sauma, D; Rosemblatt, M; Bono, MR; Nunez, S				Castaneda, Justine; Hidalgo, Yessia; Sauma, Daniela; Rosemblatt, Mario; Bono, Maria Rosa; Nunez, Sarah			The Multifaceted Roles of B Cells in the Thymus: From Immune Tolerance to Autoimmunity	FRONTIERS IN IMMUNOLOGY			English	Review						B cells; thymus; central tolerance; aging; autoimmune disease	ACETYLCHOLINE-RECEPTOR ANTIBODY; SYSTEMIC-LUPUS-ERYTHEMATOSUS; ANTIGEN-PRESENTING CELLS; DEXTRAN SULFATE SODIUM; REACTIVE T-CELLS; MYASTHENIA-GRAVIS; DENDRITIC CELLS; REPERTOIRE DEVELOPMENT; PERIVASCULAR SPACE; NEONATAL PIGLETS	The thymus is home to a significant number of resident B cells which possess several unique characteristics regarding their origin, phenotype and function. Evidence shows that they originate both from precursors that mature intrathymically and as the entry of recirculating mature B cells. Under steady-state conditions they exhibit hallmark signatures of activated B cells, undergo immunoglobulin c…	[Castaneda, Justine; Sauma, Daniela; Rosemblatt, Mario; Bono, Maria Rosa] Univ Chile, Fac Ciencias, Dept Biol, Santiago, Chile; [Hidalgo, Yessia] Univ Andes, Cells Cells Consorcio Regenero, Santiago, Chile; [Rosemblatt, Mario] Univ San Sebastian, Fac Med & Ciencia, Santiago, Chile; [Rosemblatt, Mario; Nunez, Sarah] Fdn Ciencia & Vida, Santiago, Chile	Universidad de Chile; Universidad de los Andes - Chile; Universidad San Sebastian	Bono, MR (corresponding author), Univ Chile, Fac Ciencias, Dept Biol, Santiago, Chile.;Nunez, S (corresponding author), Fdn Ciencia & Vida, Santiago, Chile.	mrbono@uchile.cl; sarah.nunez.c@gmail.com	Bono, Maria/G-7461-2014; Nunez, Sarah/KWU-0850-2024; Sauma, Daniela/D-8387-2013	HIDALGO FADIC, YESSIA/0000-0002-5203-3686; Sauma, Daniela/0000-0001-8622-3245					110	28	29	1	12	FRONTIERS MEDIA SA	LAUSANNE	AVENUE DU TRIBUNAL FEDERAL 34, LAUSANNE, CH-1015, SWITZERLAND	1664-3224			FRONT IMMUNOL	Front. Immunol.	NOV 1	2021	12
J	Levy, A; Rangel-Santos, A; Torres, LC; Silveira-Abreu, G; Agena, F; Carneiro-Sampaio, M				Levy, A.; Rangel-Santos, A.; Torres, L. C.; Silveira-Abreu, G.; Agena, F.; Carneiro-Sampaio, M.			T cell receptor excision circles as a tool for evaluating thymic function in young children	BRAZILIAN JOURNAL OF MEDICAL AND BIOLOGICAL RESEARCH			English	Article						Human thymus; TRECs; Thymic function; Infants	TRANSPLANTATION; OUTPUT	The thymus is a primary lymphoid organ responsible for the maturation of T cells as well as the immunological central tolerance. It is in the antenatal period and infancy that it plays its major role. In clinical practice, T cell receptor excision circles (TRECs) are considered a direct and reliable measure of the thymic function. TRECs are a by-product of DNA formation in gene rearrangement of T…	[Levy, A.; Rangel-Santos, A.; Silveira-Abreu, G.; Carneiro-Sampaio, M.] Univ Sao Paulo, Fac Med, Hosp Clin, Inst Crianca, Sao Paulo, SP, Brazil; [Torres, L. C.] Inst Med Integral Prof Fernando Figueira IMIP, Lab Pesquisa Translac, Recife, PE, Brazil; [Agena, F.] Univ Sao Paulo, Fac Med, Hosp Clin, Inst Cent, Sao Paulo, SP, Brazil	Universidade de Sao Paulo; Instituto de Medicina Integral Professor Fernando Figueira (IMIP); Universidade de Sao Paulo	Levy, A (corresponding author), Univ Sao Paulo, Fac Med, Hosp Clin, Inst Crianca, Sao Paulo, SP, Brazil.	dr.ariel.levy@gmail.com	Torres, Leuridan/F-7187-2017; Sampaio, Magda/AAU-6748-2020; Agena, Fabiana/C-5819-2015; Rangel Santos, Andreia Cristiane/E-9985-2016	Torres, Leuridan/0000-0003-3517-6615; Agena, Fabiana/0000-0002-4526-4857; Rangel Santos, Andreia Cristiane/0000-0002-0577-1117; Carneiro-Sampaio, Magda/0000-0002-1924-4043; Levy, Ariel/0000-0001-8231-9186	FAPESP [2014/50489-9, 2015/26791-0]	FAPESP(Fundacao de Amparo a Pesquisa do Estado de Sao Paulo (FAPESP))	We thank FAPESP for grants 2014/50489-9 and 2015/26791-0 and we are grateful to Dr. Ulysses Doria Filho for his valuable help with the statistical analysis.		12	5	5	0	1	ASSOC BRAS DIVULG CIENTIFICA	RIBEIRAO PRETO	FACULDADE MEDICINA, CASA 10, 14049 RIBEIRAO PRETO, RIBEIRAO PRETO, SP 14049, BRAZIL	0100-879X	1678-4510		BRAZ J MED BIOL RES	Brazilian J. Med. Biol. Res.		2019	52	7
J	James, KD; White, AJ; Jenkinson, WE; Anderson, G				James, Kieran D.; White, Andrea J.; Jenkinson, William E.; Anderson, Graham			The medulla controls effector primed γδT-cell development in the adult mouse thymus	EUROPEAN JOURNAL OF IMMUNOLOGY			English	Article						gamma delta T cells; CCL21; Medulla; Thymus	EXPRESSION; MIGRATION; SIGNALS	gamma delta T cells are produced in the thymus throughout life and provide immunity at epithelial-rich sites. Unlike conventional alpha beta T cells, gamma delta T-cell development involves intrathymic acquisition of effector function, with priming for either IL17 or IFN-gamma production occurring during embryonic or adult life, respectively. How the thymus controls effector-primed gamma delta T-…	[James, Kieran D.; White, Andrea J.; Jenkinson, William E.; Anderson, Graham] Univ Birmingham, Inst Immunol & Immunotherapy, Birmingham, England	University of Birmingham	Anderson, G (corresponding author), Univ Birmingham, Inst Immunol & Immunotherapy, Birmingham, England.	g.anderson@bham.ac.uk	Anderson, Graham/K-2634-2012	Jenkinson, William/0000-0003-3422-8372; James, Kieran/0000-0001-8811-6996	MRC [MR/T029765/1]	MRC(UK Research & Innovation (UKRI)Medical Research Council UK (MRC))	We thank Dr. David Bending and Prof. David Withers for GREAT mice, Dr. Yousuke Takahama and Dr. Izumi Ohigashi for Ccl21a-/- mice, and Dr. Sanjiv Luther for Ccl19-/- mice. We also thank staff at The University of Birmingham BMSU for animal husbandry. This work was supported by an MRC Programme Grant to GA (MR/T029765/1).		25	1	1	0	0	WILEY	HOBOKEN	111 RIVER ST, HOBOKEN 07030-5774, NJ USA	0014-2980	1521-4141		EUR J IMMUNOL	Eur. J. Immunol.	JUN	2023	53	6
J	Ramos, TDP; Ventura, ALM; Lemos, JP; Chammas, R; Savino, W; Carvalho-Pinto, CE; Mendes-da-Cruz, DA; Villa-Verde, DMS				Ramos, Tiago Dutra Pereira; Ventura, Ana Lucia Marques; Lemos, Julia Pereira; Chammas, Roger; Savino, Wilson; Carvalho-Pinto, Carla Eponina; Mendes-da-Cruz, Daniella Areas; Villa-Verde, Dea Maria Serra			Altered galectin-3 distribution and migratory function in the pre-diabetic non-obese diabetic mouse thymus	FRONTIERS IN ENDOCRINOLOGY			English	Article						thymus; galectin-3; type 1 diabetes; NOD mice; extracellular matrix; thymocyte migration	T-CELL MIGRATION; EXTRACELLULAR-MATRIX; NEUROENDOCRINE CONTROL; PERIVASCULAR SPACE; NOD MICE; B-CELLS; EXPRESSION; FIBRONECTIN; THYMOCYTES; RECEPTORS	Galectin-3 is an endogenous lectin which binds mainly to beta-galactosides on the cell surface and extracellular matrix (ECM) glycoproteins. In the thymus, this lectin is constitutively expressed, being involved in thymocyte adhesion, migration, and death. Galectin-3 has been related to type 1 diabetes, an autoimmune disease characterized by pancreatic beta-cell destruction mediated by autoreacti…	[Ramos, Tiago Dutra Pereira; Lemos, Julia Pereira; Savino, Wilson; Mendes-da-Cruz, Daniella Areas; Villa-Verde, Dea Maria Serra] Fundacao Oswaldo Cruz, Oswaldo Cruz Inst, Lab Thymus Res, Rio De Janeiro, RJ, Brazil; [Ramos, Tiago Dutra Pereira; Lemos, Julia Pereira; Savino, Wilson; Mendes-da-Cruz, Daniella Areas; Villa-Verde, Dea Maria Serra] Fundacao Oswaldo Cruz, Natl Inst Sci & Technol Neuroimm…	Fundacao Oswaldo Cruz; Fundacao Oswaldo Cruz; Universidade Federal Fluminense; Universidade de Sao Paulo; Universidade de Sao Paulo; Fundacao Oswaldo Cruz; Fundacao Oswaldo Cruz; Universidade Federal Fluminense	Savino, W; Villa-Verde, DMS (corresponding author), Fundacao Oswaldo Cruz, Oswaldo Cruz Inst, Lab Thymus Res, Rio De Janeiro, RJ, Brazil.;Savino, W; Villa-Verde, DMS (corresponding author), Fundacao Oswaldo Cruz, Natl Inst Sci & Technol Neuroimmunomodulat, Oswaldo Cruz Inst, Rio De Janeiro, RJ, Brazil.;Savino, W; Villa-Verde, DMS (corresponding author), Fundacao Oswaldo Cruz, Oswaldo Cruz Inst, R…	wilson.savino@fiocruz.br; dvv@ioc.fiocruz.br	Chammas, Roger/A-8004-2011; Villa-Verde, Dea/Q-1238-2016; Mendes-da-Cruz, Daniella/E-7875-2016	Mendes-da-Cruz, Daniella/0000-0003-3697-1506	Oswaldo Cruz Foundation intramural funding [403462/2008-8, 311242/2013-8]; Fundacao Carlos Chagas Filho de Amparo a Pesquisa do Estado do Riode Janeiro (FAPERJ) [E-26/111.373/2013]; MercoSur through the Fund for Structural Convergence (FOCEM) [03/2011]; National Institute of Science and Technology on Neuroimmunomodulation (INCT-NIM- CNPq) [465489/2014-1]; Rio de Janeiro Research Network on Neuroi…	Oswaldo Cruz Foundation intramural funding; Fundacao Carlos Chagas Filho de Amparo a Pesquisa do Estado do Riode Janeiro (FAPERJ)(Fundacao Carlos Chagas Filho de Amparo a Pesquisa do Estado do Rio De Janeiro (FAPERJ)); MercoSur through the Fund for Structural Convergence (FOCEM); National Institute of Science and Technology on Neuroimmunomodulation (INCT-NIM- CNPq)(Conselho Nacional de Desenvolvi…	The author(s) declare financial support was received for the research, authorship, and/or publication of this article. This study was supported by grants from-Oswaldo Cruz Foundation intramural funding-(DV-V Grant: 403462/2008-8); Conselho Nacional de Desenvolvimento Cientifico e Tecnologico (CNPq)-(DV-V Grants:484235/07-9 and 311242/2013-8); Fundacao Carlos Chagas Filho de Amparo a Pesquisa do E…		60	0	0	1	1	FRONTIERS MEDIA SA	LAUSANNE	AVENUE DU TRIBUNAL FEDERAL 34, LAUSANNE, CH-1015, SWITZERLAND	1664-2392			FRONT ENDOCRINOL	Front. Endocrinol.	OCT 17	2024	15
J	Yamazaki, Y; Urrutia, R; Franco, LM; Giliani, S; Zhang, KJ; Alazami, AM; Dobbs, AK; Masneri, S; Joshi, A; Otaizo-Carrasquero, F; Myers, TG; Ganesan, S; Bondioni, MP; Ho, ML; Marks, C; Alajlan, H; Mohammed, RW; Zou, FG; Valencia, CA; Filipovich, AH; Facchetti, F; Boisson, B; Azzari, C; Al-Saud, BK; Al-Mousa, H; Casanova, JL; Abraham, RS; Notarangelo, LD				Yamazaki, Yasuhiro; Urrutia, Raul; Franco, Luis M.; Giliani, Silvia; Zhang, Kejian; Alazami, Anas M.; Dobbs, A. Kerry; Masneri, Stefania; Joshi, Avni; Otaizo-Carrasquero, Francisco; Myers, Timothy G.; Ganesan, Sundar; Bondioni, Maria Pia; Ho, Mai Lan; Marks, Catherine; Alajlan, Huda; Mohammed, Reem W.; Zou, Fanggeng; Valencia, C. Alexander; Filipovich, Alexandra H.; Facchetti, Fabio; Boisson, Ber…			PAX1 is essential for development and function of the human thymus	SCIENCE IMMUNOLOGY			English	Article							CELL DIFFERENTIATION; PHARYNGEAL POUCH; MUTATION; TRANSPLANTATION; GENERATION; EXPRESSION; MOUSE	We investigated the molecular and cellular basis of severe combined immunodeficiency (SCID) in six patients with otofaciocervical syndrome type 2 who failed to attain T cell reconstitution after allogeneic hematopoietic stem cell transplantation, despite successful engraftment in three of them. We identified rare biallelic PAX1 rare variants in all patients. We demonstrated that these mutant PAX1…	[Yamazaki, Yasuhiro; Dobbs, A. Kerry; Notarangelo, Luigi D.] NIAID, Lab Clin Immunol & Microbiol, NIH, Bethesda, MD 20892 USA; [Urrutia, Raul] Med Coll Wisconsin, Human & Mol Genet Ctr, Milwaukee, MI USA; [Franco, Luis M.] NIAMS, Syst Autoimmun Branch, NIH, Bethesda, MD 20892 USA; [Giliani, Silvia; Masneri, Stefania; Facchetti, Fabio] Univ Brescia, Dept Mol & Translat Med, Brescia, Italy; [Gilian…	National Institutes of Health (NIH) - USA; NIH National Institute of Allergy & Infectious Diseases (NIAID); National Institutes of Health (NIH) - USA; NIH National Institute of Arthritis & Musculoskeletal & Skin Diseases (NIAMS); University of Brescia; Hospital Spedali Civili Brescia; University System of Ohio; University of Cincinnati; Cincinnati Children's Hospital Medical Center; King Faisal S…	Notarangelo, LD (corresponding author), NIAID, Lab Clin Immunol & Microbiol, NIH, Bethesda, MD 20892 USA.	luigi.notarangelo2@nih.gov	Ho, Mai-Lan/ABB-4057-2021; Casanova, Jean-Laurent/Y-2771-2019; Al-Mousa, Hamoud/AAS-4477-2020; Azzari, Chiara/AAB-8584-2019; Giliani, Silvia/AAX-8843-2020; Myers, Timothy/AAJ-3571-2020; Boisson, Bertrand/AAC-6058-2019; Abraham, Roshini/ABJ-5420-2022; Alazami, Anas/KHZ-5296-2024; Boisson, Bertrand/I-2485-2017	Yamazaki, Yasuhiro/0000-0003-0327-1618; Alazami, Anas/0000-0002-5625-5585; Mohammed, Reem Walid/0000-0002-5166-438X; Myers, Timothy Gene/0000-0002-7059-5906; Boisson, Bertrand/0000-0001-5240-3555; Zhang, KEJIAN/0000-0001-6334-9697; giliani, silvia clara/0000-0001-8137-4642; Dobbs, Kerry/0000-0002-3432-3137; Otaizo-Carrasquero, Francisco/0000-0001-7518-173X; Ho, Mai-Lan/0000-0002-9455-1350	Division of Intramural Research, National Institute of Allergy and Infectious Diseases (NIAID), NIH; Angelo Nocivelli Foundation; JSPS Research Fellowship for Japanese Biomedical and Behavioral Research at the NIH; NIH/NIDDK [R01 DK52913]; Advancing a Healthier Wisconsin (AHW) Endowment; Linda T. and Johm A. Mellowes Endowed Innovation and Discovery Fund; Division of Intramural Research of the Na…	Division of Intramural Research, National Institute of Allergy and Infectious Diseases (NIAID), NIH; Angelo Nocivelli Foundation; JSPS Research Fellowship for Japanese Biomedical and Behavioral Research at the NIH; NIH/NIDDK(United States Department of Health & Human ServicesNational Institutes of Health (NIH) - USANIH National Institute of Diabetes & Digestive & Kidney Diseases (NIDDK)); Advanci…	This work was supported by the Division of Intramural Research, National Institute of Allergy and Infectious Diseases (NIAID), NIH and by the Angelo Nocivelli Foundation. Y.Y. was supported by JSPS Research Fellowship for Japanese Biomedical and Behavioral Research at the NIH and had travel support from The ITO Foundation for the Promotion of Medical Science. R.U. was supported by NIH/NIDDK R01 D…		48	59	61	0	4	AMER ASSOC ADVANCEMENT SCIENCE	WASHINGTON	1200 NEW YORK AVE, NW, WASHINGTON, DC 20005 USA	2470-9468			SCI IMMUNOL	Sci. Immunol.	FEB	2020	5	44
[truncated: 22 more columns]
