# Supplementary material for: Perspectives on the Parathyroid–Thymus Interconnection—A Literature Review
Source: Int J Mol Sci. 2025 Jun 23;26(13):6000. doi: 10.3390/ijms26136000 (PMC12250252; doi:10.3390/ijms26136000)
Supplement: Supplementary file 1 [file ijms-26-06000-s001.zip › thymic organogenesis.xls]

## Sheet: savedrecs
Publication Type	Authors	Book Authors	Book Editors	Book Group Authors	Author Full Names	Book Author Full Names	Group Authors	Article Title	Source Title	Book Series Title	Book Series Subtitle	Language	Document Type	Conference Title	Conference Date	Conference Location	Conference Sponsor	Conference Host	Author Keywords	Keywords Plus	Abstract	Addresses	Affiliations	Reprint Addresses	Email Addresses	Researcher Ids	ORCIDs	Funding Orgs	Funding Name Preferred	Funding Text	Cited References	Cited Reference Count	Times Cited, WoS Core	Times Cited, All Databases	180 Day Usage Count	Since 2013 Usage Count	Publisher	Publisher City	Publisher Address	ISSN	eISSN	ISBN	Journal Abbreviation	Journal ISO Abbreviation	Publication Date	Publication Year	Volume	Issue	Part Number
J	Gao, HC; Cao, MT; Deng, K; Yang, Y; Song, JQ; Ni, M; Xie, CT; Fan, WN; Ou, CP; Huang, DG; Lin, LZ; Liu, LX; Li, YY; Sun, HM; Cheng, XY; Wu, JM; Xia, CL; Deng, XF; Mou, LS; Chen, PF				Gao, Hanchao; Cao, Mengtao; Deng, Kai; Yang, Yang; Song, Jinqi; Ni, Ming; Xie, Chuntao; Fan, Wenna; Ou, Chunpei; Huang, Dinggen; Lin, Lizhong; Liu, Lixia; Li, Yangyang; Sun, Huimin; Cheng, Xinyu; Wu, Jinmei; Xia, Cuilan; Deng, Xuefeng; Mou, Lisha; Chen, Pengfei			The Lineage Differentiation and Dynamic Heterogeneity of Thymic Epithelial Cells During Thymus Organogenesis	FRONTIERS IN IMMUNOLOGY			English	Article						thymic epithelial cells; dynamic heterogeneity; thymus organogenesis; cell differentiation; mTEC; cTEC	LYMPHOTOXIN BETA-RECEPTOR; POSITIVE SELECTION; T-CELLS; FUNCTIONAL THYMUS; PROGENITOR CELLS; NURSE CELLS; EXPRESSION; REVEALS; MICROENVIRONMENT; IDENTIFICATION	Although much progress has been made recently in revealing the heterogeneity of the thymic stromal components, the molecular programs of cell lineage divergency and temporal dynamics of thymic epithelial cell (TEC) development are largely elusive. Here, we constructed a single-cell transcriptional landscape of non-hematopoietic cells from mouse thymus spanning embryonic to adult stages, producing…	[Gao, Hanchao; Cao, Mengtao; Sun, Huimin; Cheng, Xinyu; Wu, Jinmei; Chen, Pengfei] Guangdong Med Univ, Affiliated Cent Hosp Shenzhen Longhua Dist, Shenzhen Longhua Dist Cent Hosp, Dept Med Lab, Shenzhen, Peoples R China; [Deng, Kai; Yang, Yang; Song, Jinqi; Ni, Ming; Xie, Chuntao; Fan, Wenna; Ou, Chunpei; Huang, Dinggen; Lin, Lizhong; Liu, Lixia; Li, Yangyang; Xia, Cuilan; Deng, Xuefeng; Chen, Pe…	Shenzhen Longhua District Central Hospital; Guangdong Medical University; Shenzhen Longhua District Central Hospital; Guangdong Medical University; Shenzhen University	Chen, PF (corresponding author), Guangdong Med Univ, Affiliated Cent Hosp Shenzhen Longhua Dist, Shenzhen Longhua Dist Cent Hosp, Dept Med Lab, Shenzhen, Peoples R China.;Chen, PF (corresponding author), Guangdong Med Univ, Affiliated Cent Hosp Shenzhen Longhua Dist, Shenzhen Longhua Dist Cent Hosp, Dept Traumat Orthoped, Shenzhen, Peoples R China.	pfchen@sibs.ac.cn	Gao, Hanchao/AGW-6043-2022; DENG, XUEFENG/E-1936-2016; 吴, 金美/I-4192-2016	Cao, Mengtao/0000-0002-8651-8104	Longhua District Science and Technology Innovation Fund [201803]; Longhua District Key Laboratory of Genomics and Precision Medicine [20170913A0410026]; Guangdong Basic and Applied Basic Research Foundation [2019A1515011009, 2021A1515010683, 2020A1515010225, 2021A1515010955]; Shenzhen Foundation of Science and Technology [JCYJ20180306172449376, JCYJ20180306172459580, JCYJ20180306172502097]; Shenz…	Longhua District Science and Technology Innovation Fund; Longhua District Key Laboratory of Genomics and Precision Medicine; Guangdong Basic and Applied Basic Research Foundation; Shenzhen Foundation of Science and Technology; Shenzhen Longhua District Foundation of Science and Technology	This work was supported by grants from Longhua District Science and Technology Innovation Fund (201803), Longhua District Key Laboratory of Genomics and Precision Medicine (20170913A0410026), Guangdong Basic and Applied Basic Research Foundation (2019A1515011009, 2021A1515010683, 2020A1515010225, and 2021A1515010955), Shenzhen Foundation of Science and Technology (JCYJ20180306172449376, JCYJ20180…		101	8	9	0	16	FRONTIERS MEDIA SA	LAUSANNE	AVENUE DU TRIBUNAL FEDERAL 34, LAUSANNE, CH-1015, SWITZERLAND	1664-3224			FRONT IMMUNOL	Front. Immunol.	FEB 22	2022	13
J	Nitta, T; Takayanagi, H				Nitta, Takeshi; Takayanagi, Hiroshi			Non-Epithelial Thymic Stromal Cells: Unsung Heroes in Thymus Organogenesis and T Cell Development	FRONTIERS IN IMMUNOLOGY			English	Review						thymus; T cell; stromal cell; thymic epithelial cell; fibroblast; mesenchymal cell; repertoire selection	POSITIVELY SELECTED THYMOCYTES; LYMPHOTOXIN BETA-RECEPTOR; PROMISCUOUS GENE-EXPRESSION; ANTIGEN-PRESENTING CELLS; EPITHELIAL-CELLS; SELF-TOLERANCE; NEGATIVE SELECTION; MESENCHYMAL CELLS; LYMPHOID ORGANS; MEDULLA MIGRATION	The stromal microenvironment in the thymus is essential for generating a functional T cell repertoire. Thymic epithelial cells (TECs) are numerically and phenotypically one of the most prominent stromal cell types in the thymus, and have been recognized as one of most unusual cell types in the body by virtue of their unique functions in the course of the positive and negative selection of develop…	[Nitta, Takeshi] Univ Tokyo, Grad Sch Med, Dept Immunol, Tokyo, Japan; Univ Tokyo, Fac Med, Tokyo, Japan	University of Tokyo; University of Tokyo	Nitta, T (corresponding author), Univ Tokyo, Grad Sch Med, Dept Immunol, Tokyo, Japan.	nit-im@m.u-tokyo.ac.jp			Japan Society for Promotion of Science (JSPS) [KAKENHI 15H05703, 16H05202, 17H05788, 19H03485, 19H04802]; CREST program of the Japan Agency for Medical Research and Development (AMED) [20gm1210008]; Tokyo Society of Medical Science; Grants-in-Aid for Scientific Research [19H04802, 17H05788, 16H05202, 19H03485, 20F20730] Funding Source: KAKEN	Japan Society for Promotion of Science (JSPS)(Ministry of Education, Culture, Sports, Science and Technology, Japan (MEXT)Japan Society for the Promotion of Science); CREST program of the Japan Agency for Medical Research and Development (AMED)(Japan Agency for Medical Research and Development (AMED)); Tokyo Society of Medical Science; Grants-in-Aid for Scientific Research(Ministry of Education, …	This research was supported by the Japan Society for Promotion of Science (JSPS) (KAKENHI 15H05703 to HT and 16H05202, 17H05788, 19H03485, and 19H04802 to TN), the CREST program of the Japan Agency for Medical Research and Development (AMED) (20gm1210008 to HT), and the Tokyo Society of Medical Science (to TN).		131	29	31	2	10	FRONTIERS MEDIA SA	LAUSANNE	AVENUE DU TRIBUNAL FEDERAL 34, LAUSANNE, CH-1015, SWITZERLAND	1664-3224			FRONT IMMUNOL	Front. Immunol.	JAN 14	2021	11
J	Zeng, Y; Liu, C; Gong, YD; Bai, ZJ; Hou, SY; He, J; Bian, ZL; Li, ZC; Ni, YL; Yan, J; Huang, T; Shi, H; Ma, CY; Chen, XY; Wang, JY; Bian, LH; Lan, Y; Liu, B; Hu, HB				Zeng, Yang; Liu, Chen; Gong, Yandong; Bai, Zhijie; Hou, Siyuan; He, Jian; Bian, Zhilei; Li, Zongcheng; Ni, Yanli; Yan, Jing; Huang, Tao; Shi, Hui; Ma, Chunyu; Chen, Xueying; Wang, Jinyong; Bian, Lihong; Lan, Yu; Liu, Bing; Hu, Hongbo			Single-Cell RNA Sequencing Resolves Spatiotemporal Development of Pre-thymic Lymphoid Progenitors and Thymus Organogenesis in Human Embryos	IMMUNITY			English	Article							HEMATOPOIETIC STEM-CELLS; TCR GENE REARRANGEMENTS; T-CELL; GAMMA-DELTA; EPITHELIAL-CELLS; LINEAGE COMMITMENT; PRECURSOR CELLS; CD7 EXPRESSION; YOLK-SAC; RECEPTOR	Generation of the first T lymphocytes in the human embryo involves the emergence, migration, and thymus seeding of lymphoid progenitors together with concomitant thymus organogenesis, which is the initial step to establish the entire adaptive immune system. However, the cellular and molecular programs regulating this process remain unclear. We constructed a single-cell transcriptional landscape o…	[Zeng, Yang; Li, Zongcheng; Ni, Yanli; Liu, Bing] Chinese Peoples Liberat Army Gen Hosp, Med Ctr 5, State Key Lab Expt Hematol, Beijing 100071, Peoples R China; [Liu, Chen; Gong, Yandong; Bai, Zhijie; Hou, Siyuan; He, Jian; Yan, Jing; Huang, Tao; Shi, Hui; Liu, Bing] Acad Mil Med Sci, Acad Mil Med Sci, State Key Lab Prote, Beijing 100071, Peoples R China; [Ma, Chunyu; Bian, Lihong] Chinese People…	Fifth Medical Center of Chinese PLA General Hospital; Chinese People's Liberation Army General Hospital; Academy of Military Medical Sciences - China; Chinese People's Liberation Army General Hospital; Fifth Medical Center of Chinese PLA General Hospital; Jinan University; Sichuan University; Chinese Academy of Sciences; Guangzhou Institute of Biomedicine & Health, CAS; Chinese Academy of Medical…	Liu, B (corresponding author), Chinese Peoples Liberat Army Gen Hosp, Med Ctr 5, State Key Lab Expt Hematol, Beijing 100071, Peoples R China.;Liu, B (corresponding author), Acad Mil Med Sci, Acad Mil Med Sci, State Key Lab Prote, Beijing 100071, Peoples R China.;Lan, Y; Liu, B (corresponding author), Jinan Univ, Sch Med, Inst Hematol, Key Lab Regenerat Med,Minist Educ, Guangzhou 510632, Guangdong…	rainyblue_1999@126.com; bingliu17@yahoo.com; hongbohu@scu.edu.cn	Lan, Yu/AAV-2236-2021; Liu, Bing/ABH-2370-2021; SHI, HUI/KXQ-4873-2024; Yang, Jinfeng/GSN-6506-2022; Gong, Yandong/AAM-8508-2021; Bai, Zhijie/AAA-2776-2022; Li, Zc/AAN-1952-2021; liu, yuxin/GRY-3592-2022; Li, Zongcheng/N-5179-2016; Hu, Hongbo/J-8059-2016	Gong, Yandong/0000-0003-3971-1478; Li, Zongcheng/0000-0002-5189-5268; Lan, Yu/0000-0002-4731-5945; Hu, Hongbo/0000-0002-8177-7641; Liu, Chen/0009-0009-4633-9935; he, jian/0000-0002-8632-4924; Huang, Tao/0000-0003-3934-1649; Zeng, Yang/0000-0002-6718-9501	National Key R&D Program of China [2019YFA0110201, 2017YFA0103401, 2016YFA0100601, 2016YFA0502203]; National Natural Science Foundation of China [31425012, 31930054, 31871173, 81890991, 91740111, 81871232, 81800102, 81900115]; Program for Guangdong Introducing Innovative and Entrepreneurial Teams [2017ZT07S347]; Beijing Municipal Science and Technology Commission [Z171100000417009]; Beijing Munic…	National Key R&D Program of China; National Natural Science Foundation of China(National Natural Science Foundation of China (NSFC)); Program for Guangdong Introducing Innovative and Entrepreneurial Teams; Beijing Municipal Science and Technology Commission(Beijing Municipal Science & Technology Commission); Beijing Municipal Science and Technology Commission (Beijing Leading Talents Program); St…	This study was supported by grants from the National Key R&D Program of China (2019YFA0110201, 2017YFA0103401, 2016YFA0100601 and 2016YFA0502203), the National Natural Science Foundation of China (31425012, 31930054, 31871173, 81890991, 91740111, 81871232, 81800102 and 81900115), the Program for Guangdong Introducing Innovative and Entrepreneurial Teams (2017ZT07S347), the Beijing Municipal Scien…		118	95	105	2	62	CELL PRESS	CAMBRIDGE	50 HAMPSHIRE ST, FLOOR 5, CAMBRIDGE, MA 02139 USA	1074-7613	1097-4180		IMMUNITY	Immunity	NOV 19	2019	51	5
J	Esenboga, S				Esenboga, Saliha			Thymic Development, Inborn Errors of Immunity with Thymic Dysfunction and Thymic Transplantation	ASTHMA ALLERGY IMMUNOLOGY			English	Review						Thymus; Di George Syndrome; FOXN1; PAX1; cultured thymic tissue transplantation	T-CELL DEVELOPMENT; ORGANOGENESIS; MUTATION; FEATURES; PAX1	The thymus is an organ that plays a critical role in the production of T-cells, which are important for immune functions. Serious consequences can arise if thymic homeostasis is not properly regulated. Therefore, it is necessary to fully understand the thymic environment that induces and supports T-cell development. The most severe thymic defects causing thymic aplasia, as well as disorders affec…	[Esenboga, Saliha] Hacettepe Univ, Sch Med, Div Immunol, Dept Pediat, Ankara, Turkiye	Hacettepe University	Esenboga, S (corresponding author), Hacettepe Univ, Sch Med, Div Immunol, Dept Pediat, Ankara, Turkiye.	salihaeren@yahoo.com	Esenboğa, Saliha/AAK-6447-2021						36	0	0	0	2	Turkish Natl Soc Allergy and Clinical Immunology	Ankara	Mustafa Kemal Mh. 2124 Sk No: 16/4 Sogutozu-Cankaya, Ankara, TURKIYE	1308-9234			ASTHMA ALLERGY IMMUN	Asthma Allergy Immunol.		2023	21	2
J	Alawam, AS; Anderson, G; Lucas, B				Alawam, Abdullah S.; Anderson, Graham; Lucas, Beth			Generation and Regeneration of Thymic Epithelial Cells	FRONTIERS IN IMMUNOLOGY			English	Review						thymus; thymic epithelial cell; thymic atrophy; regeneration; bone marrow transplant; immune reconstitution	KERATINOCYTE GROWTH-FACTOR; POSITIVELY SELECTED THYMOCYTES; DELTA T-CELLS; STEM-CELLS; LYMPHOHEMATOPOIETIC PROGENITORS; HEMATOPOIETIC PROGENITORS; FUNCTIONAL THYMUS; IMMUNE TOLERANCE; STEADY-STATE; AGED THYMUS	The thymus is unique in its ability to support the maturation of phenotypically and functionally distinct T cell sub-lineages. Through its combined production of MHC-restricted conventional CD4(+) and CD8(+), and Foxp3(+) regulatory T cells, as well as non-conventional CD1d-restricted iNKT cells and invariant gamma delta T cells, the thymus represents an important orchestrator of immune system de…	[Alawam, Abdullah S.; Anderson, Graham; Lucas, Beth] Univ Birmingham, Inst Immunol & Immunotherapy, Birmingham, W Midlands, England	University of Birmingham	Anderson, G; Lucas, B (corresponding author), Univ Birmingham, Inst Immunol & Immunotherapy, Birmingham, W Midlands, England.	g.anderson@bham.ac.uk; b.lucas.1@bham.ac.uk	Anderson, Graham/K-2634-2012; Alawam, Abdullah/HPC-0491-2023; Lucas, Beth/KHW-9488-2024	Alawam, Abdullah/0000-0003-4844-1801; Lucas, Beth/0000-0003-2947-5432	Medical Research Council [MR/N000919/1]; Wellcome Trust [211944/Z/18/Z]; Royal Embassy of Saudi Arabia Cultural Bureau; MRC [MR/N000919/1] Funding Source: UKRI; Wellcome Trust [211944/Z/18/Z] Funding Source: Wellcome Trust	Medical Research Council(UK Research & Innovation (UKRI)Medical Research Council UK (MRC)); Wellcome Trust(Wellcome Trust); Royal Embassy of Saudi Arabia Cultural Bureau(Royal Embassy of Saudi Arabia Cultural Bureau Uk); MRC(UK Research & Innovation (UKRI)Medical Research Council UK (MRC)); Wellcome Trust(Wellcome Trust)	Work in the laboratory is funded by the Medical Research Council (MR/N000919/1) and The Wellcome Trust (211944/Z/18/Z). AA receives a PhD studentship from the Royal Embassy of Saudi Arabia Cultural Bureau.		122	32	33	0	7	FRONTIERS MEDIA SA	LAUSANNE	AVENUE DU TRIBUNAL FEDERAL 34, LAUSANNE, CH-1015, SWITZERLAND	1664-3224			FRONT IMMUNOL	Front. Immunol.	MAY 7	2020	11
J	Kutomi, O; Nonaka, S; Hozumi, K; Takeda, S				Kutomi, Osamu; Nonaka, Shigenori; Hozumi, Katsuto; Takeda, Sen			Depletion of Ift88 in thymic epithelial cells affects thymic synapse and T-cell differentiation in aged mice	ANATOMICAL SCIENCE INTERNATIONAL			English	Article						Primary cilia; Thymic epithelial cells; T cell; TGF-beta signaling; Ift88	LEFT-RIGHT ASYMMETRY; INTRAFLAGELLAR TRANSPORT; TGF-BETA; PRIMARY CILIUM; IMMUNOLOGICAL SYNAPSE; MOUSE; CILIARY; IFT20; GENE; ULTRASTRUCTURE	Primary cilia are ubiquitous hair-like organelles, usually projecting from the cell surface. They are essential for the organogenesis and homeostasis of various physiological functions, and their dysfunction leads to a plethora of human diseases. However, there are few reports on the role of primary cilia in the immune system; therefore, we focused on their role in the thymus that nurtures immatu…	[Kutomi, Osamu; Takeda, Sen] Univ Yamanashi, Fac Med, Dept Anat & Cell Biol, Chuo Ku, Chuo, Yamanashi 4093898, Japan; [Nonaka, Shigenori] Exploratory Res Ctr Life & Living Syst, Spatiotemporal Regulat Grp, Okazaki, Aichi 4448585, Japan; [Nonaka, Shigenori] Natl Inst Basic Biol, Lab Spatiotemporal Regulat, Okazaki, Aichi 4448585, Japan; [Hozumi, Katsuto] Tokai Univ, Dept Immunol, Sch Med, 143 Shim…	University of Yamanashi; National Institutes of Natural Sciences (NINS) - Japan; The Exploratory Research Center on Life & Living Systems (ExCELLS); National Institutes of Natural Sciences (NINS) - Japan; National Institute for Basic Biology (NIBB); Tokai University; Teikyo University; University of Fukui	Kutomi, O; Takeda, S (corresponding author), Univ Yamanashi, Fac Med, Dept Anat & Cell Biol, Chuo Ku, Chuo, Yamanashi 4093898, Japan.;Takeda, S (corresponding author), Teikyo Univ, Dept Anat, Sch Med, 2-11-1 Kaga, Tokyo, Itabashi 1738605, Japan.;Kutomi, O (corresponding author), Univ Fukui, Fac Med Sci, Div Med, Eiheiji, Fukui 9101193, Japan.	okutomi@yamanashi.ac.jp; sen.xm@teikyo-u.ac.jp	Nonaka, Shigenori/I-2132-2013	Nonaka, Shigenori/0000-0002-8093-0325; Kutomi, Osamu/0000-0003-2899-365X	JSPS KAKENHI [16K18584, 20K16106, 17K08511, 21K06753]; NIBB Collaborative Research Program [18-502]; Cooperative Study Program of Exploratory Research Center on Life and Living Systems (ExCELLS) [19-403, 20-406]; Takeda Science Foundation; Yamanashi Prefecture; Grants-in-Aid for Scientific Research [21K06753, 20K16106, 17K08511, 16K18584] Funding Source: KAKEN	JSPS KAKENHI(Ministry of Education, Culture, Sports, Science and Technology, Japan (MEXT)Japan Society for the Promotion of ScienceGrants-in-Aid for Scientific Research (KAKENHI)); NIBB Collaborative Research Program; Cooperative Study Program of Exploratory Research Center on Life and Living Systems (ExCELLS); Takeda Science Foundation(Takeda Science Foundation (TSF)); Yamanashi Prefecture; Gran…	This study was supported by a JSPS KAKENHI (Grant Number 16K18584 and 20K16106 to O.K.; 17K08511 and 21K06753 to S.T.); the NIBB Collaborative Research Program (18-502) to O.K.; the Cooperative Study Program of Exploratory Research Center on Life and Living Systems (ExCELLS) (ExCELLS program No. 19-403 and 20-406) to O.K.; Takeda Science Foundation to O.K.; and a Research Grant for Young Scholars…		67	2	2	0	3	SPRINGER	NEW YORK	ONE NEW YORK PLAZA, SUITE 4600, NEW YORK, NY, UNITED STATES	1447-6959	1447-073X		ANAT SCI INT	Anat. Sci. Int.	SEP	2022	97	4
J	Farley, AM; Chengrui, A; Palmer, S; Liu, D; Kousa, AI; Rouse, P; Major, V; Sweetman, J; Morys, J; Corsinotti, A; Nichols, J; Ure, J; McLay, R; Boulter, L; Chapman, SJ; Tomlinson, SR; Blackburn, CC				Farley, Alison Mary; Chengrui, An; Palmer, Sam; Liu, Dong; Kousa, Anastasia I.; Rouse, Paul; Major, Viktoria; Sweetman, Joanna; Morys, Jan; Corsinotti, Andrea; Nichols, Jennifer; Ure, Janice; McLay, Renee; Boulter, Luke; Chapman, S. Jon; Tomlinson, Simon R.; Blackburn, C. Clare			Thymic epithelial cell fate and potency in early organogenesis assessed by single cell transcriptional and functional analysis	FRONTIERS IN IMMUNOLOGY			English	Article						thymus; epithelial cells; cell fate; single cell; transcriptome; potency; cell identity; cell state plasticity	STEM-CELLS; T-CELLS; CLONAL ANALYSIS; SELF-TOLERANCE; PROGENITOR; AIRE; GENERATION; IDENTIFICATION; MOUSE; DIFFERENTIATION	During development, cortical (c) and medullary (m) thymic epithelial cells (TEC) arise from the third pharyngeal pouch endoderm. Current models suggest that within the thymic primordium most TEC exist in a bipotent/common thymic epithelial progenitor cell (TEPC) state able to generate both cTEC and mTEC, at least until embryonic day 12.5 (E12.5) in the mouse. This view, however, is challenged by …	[Farley, Alison Mary; Chengrui, An; Liu, Dong; Kousa, Anastasia I.; Rouse, Paul; Major, Viktoria; Sweetman, Joanna; Morys, Jan; Corsinotti, Andrea; Nichols, Jennifer; Ure, Janice; McLay, Renee; Tomlinson, Simon R.; Blackburn, C. Clare] Univ Edinburgh, Inst Stem Cell Res, Ctr Regenerat Med, Sch Biol Sci, Edinburgh, Scotland; [Palmer, Sam; Chapman, S. Jon] Univ Oxford, Math Inst, Oxford, England; […	University of Edinburgh; University of Oxford; University of Edinburgh; Memorial Sloan Kettering Cancer Center	Blackburn, CC (corresponding author), Univ Edinburgh, Inst Stem Cell Res, Ctr Regenerat Med, Sch Biol Sci, Edinburgh, Scotland.	c.blackburn@ed.ac.uk	Li, YU/JQV-2716-2023; Chapman, Stephen Jonathan/J-9450-2013	Chapman, Stephen Jonathan/0000-0003-3347-6024; Boulter, Luke/0000-0002-7954-6705					81	7	8	2	3	FRONTIERS MEDIA SA	LAUSANNE	AVENUE DU TRIBUNAL FEDERAL 34, LAUSANNE, CH-1015, SWITZERLAND	1664-3224			FRONT IMMUNOL	Front. Immunol.	JUL 25	2023	14
J	Provin, N; Giraud, M				Provin, Nathan; Giraud, Matthieu			Differentiation of Pluripotent Stem Cells Into Thymic Epithelial Cells and Generation of Thymic Organoids: Applications for Therapeutic Strategies Against APECED	FRONTIERS IN IMMUNOLOGY			English	Review						thymus; IPSC; thymic epithelial cells (TEC); differentiation; APECED; tolerance	SELF-ANTIGEN EXPRESSION; DENDRITIC CELLS; SONIC HEDGEHOG; PHARYNGEAL ENDODERM; RETINOIC ACID; HEMATOPOIETIC STEM; TEC PROGENITORS; T-CELLS; GENE; MECHANISMS	The thymus is a primary lymphoid organ essential for the induction of central immune tolerance. Maturing T cells undergo several steps of expansion and selection mediated by thymic epithelial cells (TECs). In APECED and other congenital pathologies, a deficiency in genes that regulate TEC development or their ability to select non auto-reactive thymocytes results in a defective immune balance, an…	[Provin, Nathan; Giraud, Matthieu] Nantes Univ, Ctr Res Transplantat & Translat Immunol, INSERM, UMR 1064, Nantes, France	Nantes Universite; Institut National de la Sante et de la Recherche Medicale (Inserm)	Giraud, M (corresponding author), Nantes Univ, Ctr Res Transplantat & Translat Immunol, INSERM, UMR 1064, Nantes, France.	matthieu.giraud@inserm.fr	Giraud, Matthieu/E-4972-2017	Giraud, Matthieu/0000-0002-1208-9677	la fondation d'entreprise ProGreffe [ANR-19-RAR4-0011-05]; Agence Nationale de la Recherche (ANR) [ANR-19-RAR4-0011] Funding Source: Agence Nationale de la Recherche (ANR)	la fondation d'entreprise ProGreffe; Agence Nationale de la Recherche (ANR)(Agence Nationale de la Recherche (ANR))	NP was supported by la fondation d'entreprise ProGreffe and by the EJP-Rare Disease JTC2019 program TARID project (ANR-19-RAR4-0011-05) to MG.		156	10	10	1	10	FRONTIERS MEDIA SA	LAUSANNE	AVENUE DU TRIBUNAL FEDERAL 34, LAUSANNE, CH-1015, SWITZERLAND	1664-3224			FRONT IMMUNOL	Front. Immunol.	JUN 29	2022	13
J	Tetteh, DN; Isono, K; Hikosaka-Kuniishi, M; Yamazaki, H				Tetteh, Doris Narki; Isono, Kana; Hikosaka-Kuniishi, Mari; Yamazaki, Hidetoshi			Neural Crest-Derived Mesenchymal Cells Support Thymic Reconstitution After Lethal Irradiation	EUROPEAN JOURNAL OF IMMUNOLOGY			English	Article						neural crest-derived mesenchymal cells; irradiation; early T-cell progenitors; thymic regeneration; transplantation	REGENERATION; EXPRESSION; FLT3; MICROENVIRONMENT; THYMOCYTES; PERIOSTIN; RECOVERY; MEDULLA; MURINE; IL-7	Reconstitution of the thymus is essential for assessing thymic function following injury. However, the currently employed cytoreductive regimes unvaryingly affect the thymic microenvironment, thereby impeding the recovery of T lymphopoiesis. The thymic stroma is composed of epithelial and mesenchymal cells. Thymic mesenchymal cells originate from the Neural crest (NC) and mesoderm and contribute …	[Tetteh, Doris Narki; Isono, Kana; Hikosaka-Kuniishi, Mari; Yamazaki, Hidetoshi] Mie Univ, Grad Sch Med, Dept Stem Cell & Dev Biol, Tsu, Japan; [Hikosaka-Kuniishi, Mari] Univ Toyama, Grad Sch Med & Pharmacol Sci, Lab Mol Cell Biol, Toyama, Japan	Mie University; University of Toyama	Yamazaki, H (corresponding author), Mie Univ, Grad Sch Med, Dept Stem Cell & Dev Biol, Tsu, Japan.	yamazaki@med.mie-u.ac.jp		Kuniishi, Mari/0000-0001-5533-4460	Japan Society for the Promotion of Science; [22K09901]	Japan Society for the Promotion of Science(Ministry of Education, Culture, Sports, Science and Technology, Japan (MEXT)Japan Society for the Promotion of Science);	We express our gratitude to Dr. T. Yamane, Dr. E. J Park,Dr. G. Arong, K. Matsuyama, and M. Agbove (Mie University), Dr. T. Kunisada (Gifu University), and Dr. M. Tsuneto (Tottori University) for their valuable discussions. We also extend our thanks to Drs. H. M. Sucov, and H. Enomoto for generously providing the Wnt1-Cre and RosaYFP/YFP mice. This work was supported by Grant-in-Aid for Scientifi…		57	0	0	0	0	WILEY	HOBOKEN	111 RIVER ST, HOBOKEN 07030-5774, NJ USA	0014-2980	1521-4141		EUR J IMMUNOL	Eur. J. Immunol.	JAN	2025	55	1
J	Xiao, SY; Zhang, W; Li, J; Manley, NR				Xiao, Shiyun; Zhang, Wen; Li, Jie; Manley, Nancy R.			Lin28 regulates thymic growth and involution and correlates with MHCII expression in thymic epithelial cells	FRONTIERS IN IMMUNOLOGY			English	Article						thymic epithelial cells; proliferation; thymic involution; MHCII; Lin28a; Lin28b; Let-7g; Foxn1	LET-7 MICRORNA; TRANSGENIC MICE; LIN-28; PROMOTES; DIFFERENTIATION; ORGANOGENESIS; CONSERVATION; METABOLISM; TARGET	Thymic epithelial cells (TECs) are essential for T cell development in the thymus, yet the mechanisms governing their differentiation are not well understood. Lin28, known for its roles in embryonic development, stem cell pluripotency, and regulating cell proliferation and differentiation, is expressed in endodermal epithelial cells during embryogenesis and persists in adult epithelia, implying p…	[Xiao, Shiyun; Zhang, Wen; Li, Jie; Manley, Nancy R.] Univ Georgia, Dept Genet, Athens, GA 30602 USA	University System of Georgia; University of Georgia	Xiao, SY (corresponding author), Univ Georgia, Dept Genet, Athens, GA 30602 USA.	shiyun@uga.edu			The authors declare financial support was received for the research, authorship, and/or publication of this article. This work was supported by the National Institute of Health (grant number: P01 AG052359. Project 1 to NM). [P01 AG052359]; National Institute of Health	The authors declare financial support was received for the research, authorship, and/or publication of this article. This work was supported by the National Institute of Health (grant number: P01 AG052359. Project 1 to NM).; National Institute of Health(United States Department of Health & Human ServicesNational Institutes of Health (NIH) - USA)	We thank Lauren Ehrlich for critical discussions. We thank Dr. Jianfu Chen (Department of Genetics, University of Georgia. Current address: Herman Ostrow School of Dentistry of USC, Los Angeles, CA 90089) for providing iLin28a mice and Dr. Eric Moss (Department of Molecular Biology, Rowan University, Stratford, NJ 08084 USA) for sharing the mouse strain used. We thank Julie Nelson in the Center f…		46	0	0	2	7	FRONTIERS MEDIA SA	LAUSANNE	AVENUE DU TRIBUNAL FEDERAL 34, LAUSANNE, CH-1015, SWITZERLAND	1664-3224			FRONT IMMUNOL	Front. Immunol.	OCT 6	2023	14
J	Gallo, E; Ramieri, MT; Marino, M				Gallo, Enzo; Ramieri, Maria Teresa; Marino, Mirella			Structural and Functional Thymic Biomarkers Are Involved in the Pathogenesis of Thymic Epithelial Tumors: An Overview	IMMUNO			English	Review						thymus; thymoma; thymic carcinoma; development; autoimmunity; immunodeficiency; molecular pathology; cell lines; target therapy	T-CELL DEVELOPMENT; STEM-CELLS; PHASE-II; MYASTHENIA-GRAVIS; GENE-EXPRESSION; CARCINOMA; MEDULLARY; THYMOMA; PROGENITOR; ORGANOGENESIS	The normal human thymus originates from the third branchial cleft as two paired anlages that descend into the thorax and fuse on the midline of the anterior-superior mediastinum. Alongside the epithelial and lymphoid components, different types of lymphoid accessory cells, stromal mesenchymal and endothelial cells migrate to, or develop in, the thymus. After reaching maximum development during ea…	[Gallo, Enzo; Marino, Mirella] IRCCS Regina Elena Natl Canc Inst, Dept Pathol, I-00144 Rome, Italy; [Ramieri, Maria Teresa] San Camillo Forlanini Hosp, Dept Pathol, I-00152 Rome, Italy	Azienda Ospedaliera San Camillo-Forlanini	Marino, M (corresponding author), IRCCS Regina Elena Natl Canc Inst, Dept Pathol, I-00144 Rome, Italy.	enzo.gallo@ifo.it; mramieri@scamilloforlanini.rm.it; mirella.marino@ifo.it	Gallo, Enzo/K-5879-2016; Marino, Mirella/A-7548-2018	Gallo, Enzo/0000-0002-4938-4071; Marino, Mirella/0000-0002-0045-0234					158	1	1	0	1	MDPI	BASEL	ST ALBAN-ANLAGE 66, CH-4052 BASEL, SWITZERLAND		2673-5601		IMMUNO-BASEL	Immuno	JUN	2022	2	2
J	Ramos, SA; Morton, JJ; Yadav, P; Reed, B; Alizadeh, S; Shilleh, AH; Perrenoud, L; Jaggers, J; Kappler, J; Jimeno, A; Russ, HA				Ramos, Stephan A.; Morton, John J.; Yadav, Prabha; Reed, Brendan; Alizadeh, Sheila, I; Shilleh, Ali H.; Perrenoud, Loni; Jaggers, James; Kappler, John; Jimeno, Antonio; Russ, Holger A.			Generation of functional human thymic cells from induced pluripotent stem cells	JOURNAL OF ALLERGY AND CLINICAL IMMUNOLOGY			English	Article						Human neonatal thymus; patient derived induced pluripotent stem cells; direct differentiation; thymic epithelial progenitors; thymic epithelial cells; single-cell RNA sequencing	MATURATION; MOUSE; DIFFERENTIATION; ORGANOGENESIS; THYMOCYTES; MICE	Background: The thymus is a glandular organ that is essential for the formation of the adaptive immune system by educating developing T cells. The thymus is most active during childhood and involutes around the time of adolescence, resulting in a severe reduction or absence of naive T-cell output. The ability to generate a patient-derived human thymus would provide an attractive research platform…	[Ramos, Stephan A.; Yadav, Prabha; Reed, Brendan; Alizadeh, Sheila, I; Shilleh, Ali H.; Kappler, John; Russ, Holger A.] Univ Colorado, Barbara Davis Ctr Diabet, Anschutz Med Campus,1775 Aurora Court,M20-4202G, Aurora, CO 80045 USA; [Morton, John J.; Perrenoud, Loni; Jimeno, Antonio] Univ Colorado, Sch Med, Div Med Oncol, Dept Med, Aurora, CO 80045 USA; [Reed, Brendan] Univ Colorado, Sch Med, Dept…	University of Colorado System; University of Colorado Anschutz Medical Campus; University of Colorado System; University of Colorado Anschutz Medical Campus; University of Colorado System; University of Colorado Anschutz Medical Campus; University of Colorado System; University of Colorado Anschutz Medical Campus; University of Colorado System; University of Colorado Anschutz Medical Campus; Nati…	Russ, HA (corresponding author), Univ Colorado, Barbara Davis Ctr Diabet, Anschutz Med Campus,1775 Aurora Court,M20-4202G, Aurora, CO 80045 USA.;Jimeno, A (corresponding author), Univ Colorado, Canc Ctr, Anschutz Med Campus,12801 East 17th Ave, Aurora, CO 80045 USA.;Jimeno, A (corresponding author), Charles C Gates Ctr Stem Cell Biol, Anschutz Med Campus,12801 East 17th Ave, Aurora, CO 80045 USA.	antonio.jimeno@cuanschutz.edu; holger.russ@cuauschutz.edu			National Institutes of Health (NIH) [NIH-T32-GM008730, NIH-T32-AR0007411-35, NIH-T32-DK120520-01A1]; Children's Diabetes Foundation; National Institute of Diabetes and Digestive and Kidney Diseases (NIDDK) [R01DK120444]; National Institute of Allergy and Infectious Diseases [R21AI140044]; NIDDK-supported Human Islets Research Network [RRID:SCR_014393, UC24 DK1041162]; Culshaw Junior Investigator …	National Institutes of Health (NIH)(United States Department of Health & Human ServicesNational Institutes of Health (NIH) - USA); Children's Diabetes Foundation; National Institute of Diabetes and Digestive and Kidney Diseases (NIDDK)(United States Department of Health & Human ServicesNational Institutes of Health (NIH) - USANIH National Institute of Diabetes & Digestive & Kidney Diseases (NIDDK…	Supported by the National Institutes of Health (NIH): ``Pre-doctoral Training in Molecular Biology'' grant NIH-T32-GM008730 (to S.A.R.), ``Pre-doctoral Training in Stem Cell Biology'' grant NIH-T32-AR0007411-35 (to A.H.S.) and ``Predoctoral training in Diabetes/Bioengineering'' grant NIH-T32-DK120520-01A1 (to A.H.S.). Work in the laboratory of H.A.R. is supported by the Children`s Diabetes Founda…		55	14	15	1	8	MOSBY-ELSEVIER	NEW YORK	360 PARK AVENUE SOUTH, NEW YORK, NY 10010-1710 USA	0091-6749	1097-6825		J ALLERGY CLIN IMMUN	J. Allergy Clin. Immunol.	FEB	2022	149	2
J	Li, J; Wachsmuth, LP; Xiao, SY; Condie, BG; Manley, NR				Li, Jie; Wachsmuth, Lucas P.; Xiao, Shiyun; Condie, Brian G.; Manley, Nancy R.			Foxn1 overexpression promotes thymic epithelial progenitor cell proliferation and mTEC maintenance, but does not prevent thymic involution	DEVELOPMENT			English	Article						Foxn1; Thymus; Medullary TEC; Progenitor cells; Proliferation; Thymic epithelial cells	NEGATIVE SELECTION; T-CELL; DIFFERENTIATION; IDENTIFICATION; ORGANOGENESIS; MECHANISMS; MOUSE	The transcription factor FOXN1 is essential for fetal thymic epithelial cell (TEC) differentiation and proliferation. Postnatally, Foxn1 levels vary widely between TEC subsets, from low/undetectable in putative TEC progenitors to highest in differentiated TEC subsets. Correct Foxn1 expression is required to maintain the postnatal microenvironment; premature downregulation of Foxn1 causes a rapid …	[Li, Jie; Wachsmuth, Lucas P.; Xiao, Shiyun; Condie, Brian G.; Manley, Nancy R.] Univ Georgia, Dept Genet, Athens, GA 30602 USA; [Wachsmuth, Lucas P.] Duke Univ, Dept Pathol, Med Ctr, Durham, NC 27710 USA	University System of Georgia; University of Georgia; Duke University	Manley, NR (corresponding author), Univ Georgia, Dept Genet, Athens, GA 30602 USA.	nmanley@uga.edu		Wachsmuth, Lucas/0000-0002-2995-2983; Xiao, Shiyun/0000-0003-0196-287X; Manley, Nancy/0000-0001-8489-7764; Condie, Brian/0000-0002-7021-8836	National Institutes of Health [P01AG052359-01A1]; University of Georgia	National Institutes of Health(United States Department of Health & Human ServicesNational Institutes of Health (NIH) - USA); University of Georgia	This work was funded by the National Institutes of Health (P01AG052359-01A1 to N.R.M.) and by institutional funds provided to N.R.M. by the University of Georgia. Deposited in PMC for release after 12 months.		46	9	9	0	8	COMPANY BIOLOGISTS LTD	CAMBRIDGE	BIDDER BUILDING, STATION RD, HISTON, CAMBRIDGE CB24 9LF, ENGLAND	0950-1991	1477-9129		DEVELOPMENT	Development	APR	2023	150	8
J	Figueiredo, M; Zilhao, R; Neves, H				Figueiredo, Marta; Zilhao, Rita; Neves, Helia			Thymus Inception: Molecular Network in the Early Stages of Thymus Organogenesis	INTERNATIONAL JOURNAL OF MOLECULAR SCIENCES			English	Review						thymus; T; PT common primordium; pharyngeal pouch endoderm; mesoderm; neural crest; molecular network; transcription factors; signaling molecules	EPITHELIAL-CELL DIFFERENTIATION; TISSUE-SPECIFIC ROLES; 3RD PHARYNGEAL POUCH; SONIC HEDGEHOG; RETINOIC ACID; NEURAL CREST; HOX GENES; IN-VIVO; TBX1 EXPRESSION; HOMEOBOX GENE	The thymus generates central immune tolerance by producing self-restricted and self-tolerant T-cells as a result of interactions between the developing thymocytes and the stromal microenvironment, mainly formed by the thymic epithelial cells. The thymic epithelium derives from the endoderm of the pharyngeal pouches, embryonic structures that rely on environmental cues from the surrounding mesench…	[Figueiredo, Marta; Neves, Helia] Univ Lisbon, Inst Histol & Biol Desenvolvimento, Fac Med, Edificio Egas Moniz,Av Prof Egas Moniz, P-1649028 Lisbon, Portugal; [Zilhao, Rita] Univ Lisbon, Fac Ciencias, Dept Biol Vegetal, P-1740016 Lisbon, Portugal	Universidade de Lisboa; Universidade de Lisboa	Neves, H (corresponding author), Univ Lisbon, Inst Histol & Biol Desenvolvimento, Fac Med, Edificio Egas Moniz,Av Prof Egas Moniz, P-1649028 Lisbon, Portugal.	mteles1@campus.ul.pt; rmzilhao@fc.ul.pt; helia.neves@campus.ul.pt	Neves, Hélia/GZK-6450-2022; Zilhão, Rita/AAK-7661-2020; Neves, Helia/H-1990-2019; Zilhao, Rita/P-6829-2015	Neves, Helia/0000-0002-6700-4976; Zilhao, Rita/0000-0002-1885-5432	Faculdade de Medicina, Universidade de Lisboa; Fundacao para a Ciencia e Tecnologia [SFRH/BD/86110/2012]; Fundação para a Ciência e a Tecnologia [SFRH/BD/86110/2012] Funding Source: FCT	Faculdade de Medicina, Universidade de Lisboa; Fundacao para a Ciencia e Tecnologia(Fundacao para a Ciencia e a Tecnologia (FCT)); Fundação para a Ciência e a Tecnologia(Fundacao para a Ciencia e a Tecnologia (FCT))	This work was supported by Faculdade de Medicina, Universidade de Lisboa and Marta Figueiredo received a research fellowship from Fundacao para a Ciencia e Tecnologia (SFRH/BD/86110/2012).		154	8	10	0	11	MDPI	BASEL	ST ALBAN-ANLAGE 66, CH-4052 BASEL, SWITZERLAND		1422-0067		INT J MOL SCI	Int. J. Mol. Sci.	AUG	2020	21	16
J	Muñoz, JJ; Tobajas, E; Juara, S; Montero, S; Zapata, AG				Munoz, Juan J.; Tobajas, Esther; Juara, Sonia; Montero, Sara; Zapata, Agustin G.			FoxN1 mediates thymic cortex-medulla differentiation through modifying a developmental pattern based on epithelial tubulogenesis	HISTOCHEMISTRY AND CELL BIOLOGY			English	Article						Thymus; Branching morphogenesis; Tubulogenesis; Thymic epithelium; FoxN1	LUMEN FORMATION; STEM-CELLS; MORPHOGENESIS; PROGENITOR; ORGANOGENESIS; POLARIZATION; EXPRESSION; GENERATION; RESEMBLES; RUDIMENT	The mechanisms that determine the commitment of thymic epithelial precursors to the two major thymic epithelial cell lineages, cTECs and mTECs, remain unknown. Here we show that FoxN1 nu mutation, which abolishes thymic epithelium differentiation, results in the formation of a tubular branched structure according to a typical branching morphogenesis and tubulogenesis developmental pattern. In the…	[Munoz, Juan J.; Juara, Sonia; Zapata, Agustin G.] Univ Complutense Madrid, Ctr Cytometry & Fluorescence Microscopy UCM, Madrid 28040, Spain; [Tobajas, Esther; Montero, Sara; Zapata, Agustin G.] Univ Complutense Madrid, Fac Biol, Dept Cell Biol, Madrid 28040, Spain; [Tobajas, Esther] Sci Business, Beacon Biomed, Madrid 28760, Spain	Complutense University of Madrid; Complutense University of Madrid	Muñoz, JJ; Zapata, AG (corresponding author), Univ Complutense Madrid, Ctr Cytometry & Fluorescence Microscopy UCM, Madrid 28040, Spain.;Zapata, AG (corresponding author), Univ Complutense Madrid, Fac Biol, Dept Cell Biol, Madrid 28040, Spain.	jujmunoz@ucm.es; zapata@ucm.es	Montero, SARA/AAD-3017-2019	Montero Herradon, Sara/0000-0003-2004-8987; Munoz, Juan Jose/0000-0003-0068-2622; Zapata, Agustin G/0000-0003-0576-2672	Spanish Ministry of Economy and Competitiveness [BFU201341112-R]; Cell Therapy Network from the Spanish Ministry of Economy and Competitiveness [RD 16/0011/0002]	Spanish Ministry of Economy and Competitiveness(Spanish Government); Cell Therapy Network from the Spanish Ministry of Economy and Competitiveness	This work was supported by Grants BFU201341112-R and Cell Therapy Network (RD 16/0011/0002) from the Spanish Ministry of Economy and Competitiveness. We thank the Cytometry and Fluorescence Microscopy Centre of Complutense University for the use of its facilities. We thank the Developmental Studies Hybridoma Bank of the University of Iowa and Monash University Medical Centre, Melbourne, Australia…		50	7	8	0	6	SPRINGER	NEW YORK	ONE NEW YORK PLAZA, SUITE 4600, NEW YORK, NY, UNITED STATES	0948-6143	1432-119X		HISTOCHEM CELL BIOL	Histochem. Cell Biol.	DEC	2019	152	6
J	Liu, D; Kousa, AI; O'Neill, KE; Rouse, P; Popis, M; Farley, AM; Tomlinson, SR; Ulyanchenko, S; Guillemot, F; Seymour, PA; Jorgensen, MC; Serup, P; Koch, U; Radtke, F; Blackburn, CC				Liu, Dong; Kousa, Anastasia, I; O'Neill, Kathy E.; Rouse, Paul; Popis, Martyna; Farley, Alison M.; Tomlinson, Simon R.; Ulyanchenko, Svetlana; Guillemot, Francois; Seymour, Philip A.; Jorgensen, Mette C.; Serup, Palle; Koch, Ute; Radtke, Freddy; Blackburn, C. Clare			Canonical Notch signaling controls the early thymic epithelial progenitor cell state and emergence of the medullary epithelia lineage in fetal thymus development	DEVELOPMENT			English	Article						Thymus; Thymic epithelial cell; Stem cell; Progenitor cell; Lineage divergence; Differentiation; Cell fate regulation; Notch signaling	FUNCTIONAL THYMUS; STEM-CELLS; T-CELLS; TRANSCRIPTION FACTOR; LATERAL INDUCTION; SELF-TOLERANCE; CROSS-TALK; AIRE; EXPRESSION; IDENTIFICATION	Thymus function depends on the epithelial compartment of the thymic stroma. Cortical thymic epithelial cells (cTECs) regulate T cell lineage commitment and positive selection, while medullary (m) TECs impose central tolerance on the T cell repertoire. During thymus organogenesis, these functionally distinct sub-lineages are thought to arise from a common thymic epithelial progenitor cell (TEPC). …	[Liu, Dong; Kousa, Anastasia, I; O'Neill, Kathy E.; Rouse, Paul; Popis, Martyna; Farley, Alison M.; Tomlinson, Simon R.; Blackburn, C. Clare] MRC Ctr Regenerat Med, Sch Biol Sci, Inst Stem Cell Res, 5 Little France Dr, Edinburgh EH16 4UU, Midlothian, Scotland; [Ulyanchenko, Svetlana] Biotech Res & Innovat Ctr BRIC, Ole Maaloes Vej 5, DK-2200 Copenhagen, Denmark; [Guillemot, Francois] Francis Cric…	University of Edinburgh; Francis Crick Institute; University of Copenhagen; Swiss Federal Institutes of Technology Domain; Ecole Polytechnique Federale de Lausanne; University of Dundee; University of Cambridge; Walter & Eliza Hall Institute	Blackburn, CC (corresponding author), MRC Ctr Regenerat Med, Sch Biol Sci, Inst Stem Cell Res, 5 Little France Dr, Edinburgh EH16 4UU, Midlothian, Scotland.	c.blackburn@ed.ac.uk	Blackburn, Clare/AAM-7954-2020; Liu, Dong/AAH-7696-2021; Radtke, Freddy/Q-3198-2017; Guillemot, Francois/AAV-1482-2021; Jørgensen, Mette/H-9828-2012; Serup, Palle/A-7407-2011; Blackburn, Clare/B-2847-2009	Kousa, Anastasia/0000-0002-4550-0389; Liu, Dong/0000-0002-6484-3547; Blackburn, Clare/0000-0002-6326-640X; Seymour, Philip/0000-0001-5782-6020; Koch, Ute/0000-0001-7914-7061; Ulyanchenko, Svetlana/0000-0003-3124-9178	School of Biological Sciences, University of Edinburgh; Medical Research Council; Biotechnology and Biological Sciences Research Council [BB/H021183/1BBSRC]; European Union [200720, 223098, 602587]; Wellcome Trust [211944/Z/18/Z]; University of Edinburgh; Wellcome Trust [211944/Z/18/Z] Funding Source: Wellcome Trust; BBSRC [BB/H021183/1] Funding Source: UKRI; MRC [MR/K017047/1] Funding Source: UK…	School of Biological Sciences, University of Edinburgh(UK Research & Innovation (UKRI)Biotechnology and Biological Sciences Research Council (BBSRC)); Medical Research Council(UK Research & Innovation (UKRI)Medical Research Council UK (MRC)); Biotechnology and Biological Sciences Research Council(UK Research & Innovation (UKRI)Biotechnology and Biological Sciences Research Council (BBSRC)); Europ…	The research leading to these results received funding from the School of Biological Sciences, University of Edinburgh (D.L.); the Medical Research Council (C.C.B.); the Biotechnology and Biological Sciences Research Council (BB/H021183/1BBSRC to C.C.B.); the European Union Seventh Framework Programme (FP7/2007-2013) collaborative projects EuroSyStem (200720 to C.C.B., F.R. and S.R.T.), OptiStem …		90	28	30	0	4	COMPANY BIOLOGISTS LTD	CAMBRIDGE	BIDDER BUILDING, STATION RD, HISTON, CAMBRIDGE CB24 9LF, ENGLAND	0950-1991	1477-9129		DEVELOPMENT	Development	JUN	2020	147	12
J	Nitta, T; Ota, A; Iguchi, T; Muro, R; Takayanagi, H				Nitta, Takeshi; Ota, Ayami; Iguchi, Takahiro; Muro, Ryunosuke; Takayanagi, Hiroshi			The fibroblast: An emerging key player in thymic T cell selection	IMMUNOLOGICAL REVIEWS			English	Review						Thymus; fibroblast; T cell; capsule; medulla	POSITIVELY SELECTED THYMOCYTES; PROMISCUOUS GENE-EXPRESSION; MESENCHYMAL STROMAL CELLS; EPITHELIAL-CELLS; NEGATIVE SELECTION; RETICULAR CELLS; EXTRACELLULAR-MATRIX; MEDULLA MIGRATION; LYMPHOID ORGANS; DENDRITIC CELLS	Fibroblasts have recently attracted attention as a key stromal component that controls the immune responses in lymphoid tissues. The thymus has a unique microenvironment comprised of a variety of stromal cells, including fibroblasts and thymic epithelial cells (TECs), the latter of which is known to be important for T cell development because of their ability to express self-antigens. Thymic fibr…	[Nitta, Takeshi; Ota, Ayami; Iguchi, Takahiro; Muro, Ryunosuke; Takayanagi, Hiroshi] Univ Tokyo, Grad Sch Med, Dept Immunol, Tokyo 1130033, Japan; [Nitta, Takeshi; Ota, Ayami; Iguchi, Takahiro; Muro, Ryunosuke; Takayanagi, Hiroshi] Univ Tokyo, Fac Med, Tokyo 1130033, Japan	University of Tokyo; University of Tokyo	Nitta, T (corresponding author), Univ Tokyo, Grad Sch Med, Dept Immunol, Tokyo 1130033, Japan.;Nitta, T (corresponding author), Univ Tokyo, Fac Med, Tokyo 1130033, Japan.	nit-im@m.u-tokyo.ac.jp		Iguchi, Takahiro/0000-0003-2030-1145	Japan Society for Promotion of Science (JSPS) [KAKENHI 15H05703, 16H05202, 17H05788, 19H03485, 19H04802, 19J00248, 19K16602]; CREST program of the Japan Agency for Medical Research and Development (AMED) [21gm1210008]; Japan Science Society [2020-4057]; MD Scientist Training Program of the University of Tokyo; JSPS Research Fellowship for Young Scientists; Grants-in-Aid for Scientific Research [1…	Japan Society for Promotion of Science (JSPS)(Ministry of Education, Culture, Sports, Science and Technology, Japan (MEXT)Japan Society for the Promotion of Science); CREST program of the Japan Agency for Medical Research and Development (AMED)(Japan Agency for Medical Research and Development (AMED)); Japan Science Society; MD Scientist Training Program of the University of Tokyo; JSPS Research …	We thank Sachiko Nitta for continuous assistance and encouragement. This research was supported by the Japan Society for Promotion of Science (JSPS) (KAKENHI 15H05703 to HT, 16H05202, 17H05788, 19H03485, and 19H04802 to TN, and 19J00248 and 19K16602 to RM), the CREST program of the Japan Agency for Medical Research and Development (AMED) (21gm1210008 to HT), and the Sasakawa Scientific Research G…		146	15	18	1	18	WILEY	HOBOKEN	111 RIVER ST, HOBOKEN 07030-5774, NJ USA	0105-2896	1600-065X		IMMUNOL REV	Immunol. Rev.	JUL	2021	302	1
J	Guo, L; Cao, JH; Cheng, DW; Dong, H; You, L; Sun, Y; Ding, Y; Chai, YR				Guo, Li; Cao, Jia-hui; Cheng, Deng-wei; Dong, Han; You, Li; Sun, Yun; Ding, Yi; Chai, Yu-rong			Gallic acid ameliorates thymic involution via activating Sox2 and Nanog	SCANDINAVIAN JOURNAL OF IMMUNOLOGY			English	Article						gallic acid; Nanog; progenitor cells; regeneration; Sox2; thymus	STEM-CELLS; IMMUNE-SYSTEM; IN-VITRO; MOUSE; DIFFERENTIATION; EXPRESSION; GENERATION; MEDULLARY; INDUCTION; CAPACITY	Thymic ageing precedes other organs, which is mainly caused by the gradual loss of thymic epithelial cells, and the thymic epithelial progenitor cells have been found in human and adult mouse. Stem cell transcription factors, sex-determining region Y-box2 (Sox2) is strongly involved in organogenesis. Homeobox transcription factor Nanog (Nanog) has been applied in cell reprogramming to generate in…	[Guo, Li; Cao, Jia-hui; Cheng, Deng-wei; Dong, Han; You, Li; Sun, Yun; Ding, Yi; Chai, Yu-rong] Zhengzhou Univ, Dept Histol & Embryol, Sch Basic Med Sci, 100 Ke Xue Rd, Zhengzhou 450001, Henan, Peoples R China; [Guo, Li] Fourth Mil Med Univ, Minist Educ, Key Lab Hazard Assessment & Control Special Opera, Dept Radiat Med Protect,Sch Mil Prevent Med, Xian, Peoples R China	Zhengzhou University; Air Force Military Medical University	Chai, YR (corresponding author), Zhengzhou Univ, Dept Histol & Embryol, Sch Basic Med Sci, 100 Ke Xue Rd, Zhengzhou 450001, Henan, Peoples R China.	yrchai@zzu.edu.cn	Cao, Jiahui/CAA-1699-2022	guo, li/0000-0002-0661-4068	Key Scientific Research Project of Higher Education Institution, Henan, China [21A310022]	Key Scientific Research Project of Higher Education Institution, Henan, China	This work was supported by the Key Scientific Research Project of Higher Education Institution, Henan, China (No: 21A310022).		50	1	1	0	7	WILEY	HOBOKEN	111 RIVER ST, HOBOKEN 07030-5774, NJ USA	0300-9475	1365-3083		SCAND J IMMUNOL	Scand. J. Immunol.	SEP	2022	96	3
J	Dhalla, F; Baran-Gale, J; Maio, S; Chappell, L; Holländer, GA; Ponting, CP				Dhalla, Fatima; Baran-Gale, Jeanette; Maio, Stefano; Chappell, Lia; Hollaender, Georg A.; Ponting, Chris P.			Biologically indeterminate yet ordered promiscuous gene expression in single medullary thymic epithelial cells	EMBO JOURNAL			English	Article						autoimmune regulator; central T-cell tolerance; medullary thymic epithelial cells; promiscuous gene expression; thymus	GLYCOPROTEIN 2 GP2; AIRE CONTROLS; DIFFERENTIATION; POPULATION; PATTERNS; ORGANOGENESIS; TOLERANCE; SELECTION; REVEALS; EOTAXIN	To induce central T-cell tolerance, medullary thymic epithelial cells (mTEC) collectively express most protein-coding genes, thereby presenting an extensive library of tissue-restricted antigens (TRAs). To resolve mTEC diversity and whether promiscuous gene expression (PGE) is stochastic or coordinated, we sequenced transcriptomes of 6,894 single mTEC, enriching for 1,795 rare cells expressing ei…	[Dhalla, Fatima; Maio, Stefano; Hollaender, Georg A.] Univ Oxford, Weatherall Inst Mol Med, Oxford, England; [Baran-Gale, Jeanette; Ponting, Chris P.] Univ Edinburgh, MRC Human Genet Unit, MRC IGMM, Edinburgh, Midlothian, Scotland; [Chappell, Lia; Ponting, Chris P.] Wellcome Sanger Inst, Hinxton, England	University of Oxford; University of Edinburgh; Wellcome Trust Sanger Institute	Holländer, GA (corresponding author), Univ Oxford, Weatherall Inst Mol Med, Oxford, England.;Ponting, CP (corresponding author), Univ Edinburgh, MRC Human Genet Unit, MRC IGMM, Edinburgh, Midlothian, Scotland.;Ponting, CP (corresponding author), Wellcome Sanger Inst, Hinxton, England.	georg.hollander@paediatrics.ox.ac.uk; chris.ponting@igmm.ed.ac.uk	Ponting, Chris/AAV-2621-2021	Dhalla, Fatima/0000-0001-9244-2284; Maio, Stefano/0000-0001-9518-6466; Hollander, Georg/0000-0002-8790-0874; Chappell, Lia/0000-0002-2317-3524; Ponting, Chris/0000-0003-0202-7816	Wellcome Trust [109032/Z/15/Z, 105045/Z/14/Z]; MRC [MC_UU_00007/15]; Wellcome Trust [109032/Z/15/Z] Funding Source: Wellcome Trust; MRC [MC_UU_00007/15] Funding Source: UKRI	Wellcome Trust(Wellcome Trust); MRC(UK Research & Innovation (UKRI)Medical Research Council UK (MRC)); Wellcome Trust(Wellcome Trust); MRC(UK Research & Innovation (UKRI)Medical Research Council UK (MRC))	This work was supported by the Wellcome Trust (109032/Z/15/Z, 105045/Z/14/Z) and the MRC (MC_UU_00007/15 to CPP).		67	61	66	0	14	WILEY	HOBOKEN	111 RIVER ST, HOBOKEN 07030-5774, NJ USA	0261-4189	1460-2075		EMBO J	Embo J.	JAN 2	2020	39	1
J	Sun, SC; Li, JY; Nim, HT; Piers, A; Ramialison, M; Porrello, ER; Konstantinov, IE; Elefanty, AG; Stanley, EG				Sun, Shicheng; Li, Jacky Y.; Nim, Hieu T.; Piers, Adam; Ramialison, Mirana; Porrello, Enzo R.; Konstantinov, Igor E.; Elefanty, Andrew G.; Stanley, Edouard G.			CD90 Marks a Mesenchymal Program in Human Thymic Epithelial Cells In Vitro and In Vivo	FRONTIERS IN IMMUNOLOGY			English	Article						human thymic epithelial cells; epithelial and mesenchymal components; primary cells culture; pluripotent stem cell differentiation; CD90; Thy1; cell identity	EXPRESSION; IDENTIFICATION; THY-1; MICROENVIRONMENT; DIFFERENTIATION; ORGANOGENESIS; TRANSITION; DYNAMICS; CULTURE; SERUM	Thymic epithelium is critical for the structural integrity of the thymus and for T cell development. Within the fully formed thymus, large numbers of hematopoietic cells shape the thymic epithelium into a scaffold-like structure which bears little similarity to classical epithelial layers, such as those observed in the skin, intestine or pancreas. Here, we show that human thymic epithelial cells …	[Sun, Shicheng; Li, Jacky Y.; Nim, Hieu T.; Piers, Adam; Ramialison, Mirana; Porrello, Enzo R.; Konstantinov, Igor E.; Elefanty, Andrew G.; Stanley, Edouard G.] Royal Childrens Hosp, Murdoch Childrens Res Inst, Parkville, Vic, Australia; [Sun, Shicheng; Li, Jacky Y.; Nim, Hieu T.; Piers, Adam; Ramialison, Mirana; Porrello, Enzo R.; Konstantinov, Igor E.; Elefanty, Andrew G.; Stanley, Edouard G.] …	Murdoch Children's Research Institute; Royal Children's Hospital Melbourne; University of Melbourne; Murdoch Children's Research Institute; Australian Regenerative Medicine Institute; Monash University; Royal Children's Hospital Melbourne; Royal Children's Hospital Melbourne; Monash University	Stanley, EG (corresponding author), Royal Childrens Hosp, Murdoch Childrens Res Inst, Parkville, Vic, Australia.;Stanley, EG (corresponding author), Univ Melbourne, Fac Med Dent & Hlth Sci, Parkville, Vic, Australia.;Stanley, EG (corresponding author), Novo Nordisk Fdn Ctr Stem Cell Med reNEW, Murdoch Childrens Res Inst, Parkville, Vic, Australia.;Stanley, EG (corresponding author), Monash Univ, …	ed.stanley@mcri.edu.au	xi, li/JZC-6279-2024; Porrello, Enzo/G-9934-2012; Elefanty, Andrew/A-6066-2008; Ramialison, Mirana/AEG-6305-2022; Stanley, Ed/A-2985-2013	Stanley, Ed/0000-0002-6389-3665; Piers, Adam/0000-0003-4914-3451; Nim, Hieu/0000-0001-9320-0236; Sun, Shicheng/0000-0002-9584-9909; Porrello, Enzo/0000-0001-6105-7463	National Health & Medical Research Council of Australia [GNT1117596, GNT1079004, GNT1129861, GNT1138717, GNT1123277]; Stafford Fox Medical Research Foundation; NHMRC Ideas Grant [APP1180905]; Australian Government National Health and Medical Research Council Independent Research Institute Infrastructure Support Scheme; Victorian Governments Operational Infrastructure Support Program; Novo Nordisk…	National Health & Medical Research Council of Australia(National Health & Medical Research Council (NHMRC) of Australia); Stafford Fox Medical Research Foundation; NHMRC Ideas Grant(National Health & Medical Research Council (NHMRC) of Australia); Australian Government National Health and Medical Research Council Independent Research Institute Infrastructure Support Scheme(National Health & Medic…	This study was funded by the National Health & Medical Research Council of Australia through research fellowships awarded to AE (GNT1117596) and ES (GNT1079004) and project grants awarded to AE and ES (GNT1129861, GNT1138717, GNT1123277), and by the Stafford Fox Medical Research Foundation. MR is funded by an NHMRC Ideas Grant (APP1180905). Additional infrastructure funding to the Murdoch Childre…		50	6	6	0	2	FRONTIERS MEDIA SA	LAUSANNE	AVENUE DU TRIBUNAL FEDERAL 34, LAUSANNE, CH-1015, SWITZERLAND	1664-3224			FRONT IMMUNOL	Front. Immunol.	MAR 16	2022	13
J	Handel, AE; Cheuk, S; Dhalla, F; Maio, S; Hübscher, T; Rota, I; Deadman, ME; Ekwall, O; Lütolf, M; Weinberg, K; Holländer, G				Handel, Adam E.; Cheuk, Stanley; Dhalla, Fatima; Maio, Stefano; Huebscher, Tania; Rota, Ioanna; Deadman, Mary E.; Ekwall, Olov; Lutolf, Matthias; Weinberg, Kenneth; Hollaender, Georg			Developmental dynamics of the neural crest-mesenchymal axis in creating the thymic microenvironment	SCIENCE ADVANCES			English	Article							T-CELL DEVELOPMENT; FIBROBLAST HETEROGENEITY; EXPRESSION; MICE; ACTIVATION; CHEMOKINE; DEFECTS; GROWTH; REQUIREMENT; TRANSITION	The thymic stroma is composed of epithelial and nonepithelial cells providing separate microenvironments controlling homing, differentiation, and selection of hematopoietic precursor cells to functional T cells. Here, we explore at single-cell resolution the complex composition and dynamic changes of the nonepithelial stromal compartment across different developmental stages in the human and mous…	[Handel, Adam E.; Cheuk, Stanley; Dhalla, Fatima; Maio, Stefano; Rota, Ioanna; Deadman, Mary E.; Hollaender, Georg] Univ Oxford, Dept Paediat, Oxford, England; [Handel, Adam E.; Cheuk, Stanley; Dhalla, Fatima; Maio, Stefano; Rota, Ioanna; Deadman, Mary E.; Hollaender, Georg] Univ Oxford, Weatherall Inst Mol Med, Oxford, England; [Handel, Adam E.] Univ Oxford, Nuffield Dept Clin Neurosci, Oxford, …	University of Oxford; University of Oxford; University of Oxford; University of Gothenburg; Swiss Federal Institutes of Technology Domain; Ecole Polytechnique Federale de Lausanne; University of Gothenburg; Stanford University; University of Basel; University of Basel; Swiss Federal Institutes of Technology Domain; ETH Zurich	Holländer, G (corresponding author), Univ Oxford, Dept Paediat, Oxford, England.;Holländer, G (corresponding author), Univ Oxford, Weatherall Inst Mol Med, Oxford, England.;Holländer, G (corresponding author), Univ Basel, Dept Biomed, Paediat Immunol, Basel, Switzerland.;Holländer, G (corresponding author), Univ Childrens Hosp Basel, Basel, Switzerland.;Holländer, G (corresponding author), Swiss …	georg.hollander@paediatrics.ox.ac.uk	Handel, Adam/F-2489-2011; Cheuk, Stanley/P-1235-2019; Cheuk, Sing Hoi/S-5871-2018	Deadman, Mary/0000-0002-6074-017X; Handel, Adam/0000-0001-8385-6346; Hubscher, Tania/0000-0002-2376-712X; Hollander, Georg/0000-0002-8790-0874; Ekwall, Olov/0000-0002-4506-9955; Cheuk, Sing Hoi/0000-0002-2759-3884; Dhalla, Fatima/0000-0001-9244-2284	Swiss National Science Foundation [IZLJZ3_171050, 310030_184672]; Medical Research Council [MR/S036407/1]; Wellcome Trust [105045/Z/14/Z, 211944/Z/18/Z]; National Institute for Health Research Oxford Biomedical Research Centre grant; NIHR Clinical Lectureship; Health Research Bridging Salary Scheme; International Postdoc Fellowship from the Swedish Research Council (Vetenskapsradet); Joint MRC/We…	Swiss National Science Foundation(Swiss National Science Foundation (SNSF)); Medical Research Council(UK Research & Innovation (UKRI)Medical Research Council UK (MRC)); Wellcome Trust(Wellcome Trust); National Institute for Health Research Oxford Biomedical Research Centre grant; NIHR Clinical Lectureship; Health Research Bridging Salary Scheme; International Postdoc Fellowship from the Swedish R…	This research was supported, in part, by the generosity of an anonymous donor to Stanford University establishing the DiGeorge Syndrome Research Fund (to G.H.), Swiss National Science Foundation grant IZLJZ3_171050; 310030_184672 (to G.H.), Medical Research Council grant MR/S036407/1 (to G.H. and A.E.H.), Wellcome Trust grants 105045/Z/14/Z and 211944/Z/18/Z (to G.H.), National Institute for Heal…		80	6	7	0	5	AMER ASSOC ADVANCEMENT SCIENCE	WASHINGTON	1200 NEW YORK AVE, NW, WASHINGTON, DC 20005 USA	2375-2548			SCI ADV	Sci. Adv.	MAY	2022	8	19
J	Fujimori, S; Ohigashi, I; Abe, H; Matsushita, Y; Katagiri, T; Taketo, MM; Takahama, Y; Takada, S				Fujimori, Sayumi; Ohigashi, Izumi; Abe, Hayato; Matsushita, Yosuke; Katagiri, Toyomasa; Taketo, Makoto M.; Takahama, Yousuke; Takada, Shinji			Fine-tuning of β-catenin in mouse thymic epithelial cells is required for postnatal T-cell development	ELIFE			English	Article						thymus; TEC; T cell; Wnt; beta-catenin; Mouse	DELTA-LIKE 4; WNT SIGNALS; PROTEIN; GENE; DIFFERENTIATION; ACTIVATION; MESENCHYME; EXPRESSION; MECHANISM; POLYPOSIS	In the thymus, the thymic epithelium provides a microenvironment essential for the development of functionally competent and self-tolerant T cells. Previous findings showed that modulation of Wnt/beta-catenin signaling in mouse thymic epithelial cells (TECs) disrupts embryonic thymus organogenesis. However, the role of beta-catenin in TECs for postnatal T-cell development remains to be elucidated…	[Fujimori, Sayumi; Ohigashi, Izumi] Tokushima Univ, Inst Adv Med Sci, Div Expt Immunol, Tokushima, Japan; [Fujimori, Sayumi; Takada, Shinji] Natl Inst Nat Sci, Natl Inst Basic Biol, Okazaki, Aichi, Japan; [Abe, Hayato] Tokushima Univ, Sch Med, Student Lab, Tokushima, Japan; [Matsushita, Yosuke; Katagiri, Toyomasa] Tokushima Univ, Inst Adv Med Sci, Div Genome Med, Tokushima, Japan; [Taketo, Makoto…	Tokushima University; National Institutes of Natural Sciences (NINS) - Japan; National Institute for Basic Biology (NIBB); Tokushima University; Tokushima University; Kyoto University; National Institutes of Health (NIH) - USA; NIH National Cancer Institute (NCI); National Institutes of Natural Sciences (NINS) - Japan; The Exploratory Research Center on Life & Living Systems (ExCELLS); Graduate U…	Fujimori, S (corresponding author), Tokushima Univ, Inst Adv Med Sci, Div Expt Immunol, Tokushima, Japan.;Fujimori, S; Takada, S (corresponding author), Natl Inst Nat Sci, Natl Inst Basic Biol, Okazaki, Aichi, Japan.;Takahama, Y (corresponding author), NCI, Expt Immunol Branch, NIH, Bethesda, MD 20814 USA.;Takada, S (corresponding author), Natl Inst Nat Sci, Exploratory Res Ctr Life & Living Syst…	sfujimori@genome.tokushima-u.ac.jp; yousuke.takahama@nih.gov; stakada@nibb.ac.jp	Abe, Hayato/MBG-8080-2025; Takahama, Yousuke/A-5863-2010	Takahama, Yousuke/0000-0002-4992-9174; , Izumi/0000-0003-0017-6957; Fujimori, Sayumi/0000-0002-1822-1296; Takada, Shinji/0000-0003-4125-6056	Japan Society for the Promotion of Science [17K15740, 17K08884, 24111001, 16H02630, 24111002]; Takeda Science Foundation; Sumitomo Foundation; Novartis Foundation; National Cancer Institute Intramural Research Program; National Cancer Institute [ZIABC011806] Funding Source: NIH RePORTER; Grants-in-Aid for Scientific Research [24111002, 17K15740, 24111001, 17K08884] Funding Source: KAKEN	Japan Society for the Promotion of Science(Ministry of Education, Culture, Sports, Science and Technology, Japan (MEXT)Japan Society for the Promotion of Science); Takeda Science Foundation(Takeda Science Foundation (TSF)); Sumitomo Foundation; Novartis Foundation(Novartis); National Cancer Institute Intramural Research Program(United States Department of Health & Human ServicesNational Institute…	Japan Society for the Promotion of Science 17K15740 Sayumi Fujimori Japan Society for the Promotion of Science 17K08884 Izumi Ohigashi Takeda Science Foundation Izumi Ohigashi Sumitomo Foundation Izumi Ohigashi Novartis Foundation Izumi Ohigashi Japan Society for the Promotion of Science 24111001 Yousuke Takahama Japan Society for the Promotion of Science 16H02630 Yousuke Takahama National Cancer…		65	4	4	0	4	eLIFE SCIENCES PUBL LTD	CAMBRIDGE	SHERATON HOUSE, CASTLE PARK, CAMBRIDGE, CB3 0AX, ENGLAND	2050-084X			ELIFE	eLife	JAN 19	2022	11
J	Bajoghli, B; Dick, AM; Claasen, A; Doll, L; Aghaallaei, N				Bajoghli, Baubak; Dick, Advaita M.; Claasen, Annisa; Doll, Larissa; Aghaallaei, Narges			Zebrafish and Medaka: Two Teleost Models of T-Cell and Thymic Development	INTERNATIONAL JOURNAL OF MOLECULAR SCIENCES			English	Review						T-cell development; thymopoiesis; zebrafish; medaka; imaging	DELTA-LIKE 4; GAMMA-DELTA; ALPHA-BETA; LYMPHOCYTE DEVELOPMENT; TRANSCRIPTION FACTOR; CHEMOKINE RECEPTORS; NEGATIVE SELECTION; ADAPTIVE IMMUNITY; GENETIC-EVIDENCE; NUDE GENE	Over the past two decades, studies have demonstrated that several features of T-cell and thymic development are conserved from teleosts to mammals. In particular, works using zebrafish (Danio rerio) and medaka (Oryzias latipes) have shed light on the cellular and molecular mechanisms underlying these biological processes. In particular, the ease of noninvasive in vivo imaging of these species ena…	[Bajoghli, Baubak; Dick, Advaita M.; Claasen, Annisa; Doll, Larissa; Aghaallaei, Narges] Univ Hosp Tubingen, Dept Oncol Hematol Immunol & Rheumatol, D-72076 Tubingen, Germany	Eberhard Karls University of Tubingen; Eberhard Karls University Hospital	Bajoghli, B (corresponding author), Univ Hosp Tubingen, Dept Oncol Hematol Immunol & Rheumatol, D-72076 Tubingen, Germany.	baubak.bajoghli@med.uni-tuebingen.de	Bajoghli, Baubak/AAF-8388-2020	Doll, Larissa/0000-0002-0121-011X; Bajoghli, Baubak/0000-0002-7368-7523	Deutsche Forschungsgemeinschaft [BA 5766/3-1]; Deutsche Jose Carreras Leukamie-Stiftung [DJCLS11 R/2018]; Wilhelm-Sander-Stiftung	Deutsche Forschungsgemeinschaft(German Research Foundation (DFG)); Deutsche Jose Carreras Leukamie-Stiftung; Wilhelm-Sander-Stiftung	The work in the B.B.'s laboratory is supported by Deutsche Forschungsgemeinschaft (BA 5766/3-1), Deutsche Jose Carreras Leukamie-Stiftung (DJCLS11 R/2018), and Wilhelm-Sander-Stiftung.		102	32	34	2	14	MDPI	BASEL	ST ALBAN-ANLAGE 66, CH-4052 BASEL, SWITZERLAND		1422-0067		INT J MOL SCI	Int. J. Mol. Sci.	SEP 1	2019	20	17
J	Giardino, G; Borzacchiello, C; De Luca, M; Romano, R; Prencipe, R; Cirillo, E; Pignata, C				Giardino, Giuliana; Borzacchiello, Carla; De Luca, Martina; Romano, Roberta; Prencipe, Rosaria; Cirillo, Emilia; Pignata, Claudio			T-Cell Immunodeficiencies With Congenital Alterations of Thymic Development: Genes Implicated and Differential Immunological and Clinical Features	FRONTIERS IN IMMUNOLOGY			English	Review						Thymus; FOXN1gene; PAX1gene; Pax 1/9; CHARGE; CHD7gene; TBX1gene; DiGeorge anomaly	22Q11.2 DELETION SYNDROME; DIGEORGE-SYNDROME PHENOTYPE; MESENCHYMAL CELLS; EPITHELIAL-CELLS; RENAL AGENESIS; TRANSCRIPTION FACTORS; NEGATIVE SELECTION; POSITIVE SELECTION; CHARGE SYNDROME; NUDE GENE	Combined Immunodeficiencies (CID) are rare congenital disorders characterized by defective T-cell development that may be associated with B- and NK-cell deficiency. They are usually due to alterations in genes expressed in hematopoietic precursors but in few cases, they are caused by impaired thymic development. Athymia was classically associated with DiGeorge Syndrome due to TBX1 gene haploinsuf…	[Giardino, Giuliana; Borzacchiello, Carla; De Luca, Martina; Romano, Roberta; Prencipe, Rosaria; Cirillo, Emilia; Pignata, Claudio] Univ Naples Federico II, Pediat Sect, Dept Translat Med Sci, Naples, Italy	University of Naples Federico II	Pignata, C (corresponding author), Univ Naples Federico II, Pediat Sect, Dept Translat Med Sci, Naples, Italy.	pignata@unina.it	Giardino, Giuliana/AAF-9841-2021; Romano, Roberta/AIA-0238-2022; Pignata, Claudio/O-2466-2013		Italian Ministry of Health as part of the project `Ricerca Finalizzata' [RF-2016-02364303]	Italian Ministry of Health as part of the project `Ricerca Finalizzata'	This work was partially supported by a public grant overseen by Italian Ministry of Health as part of the project `Ricerca Finalizzata' (reference: RF-2016-02364303).		150	26	27	0	8	FRONTIERS MEDIA SA	LAUSANNE	AVENUE DU TRIBUNAL FEDERAL 34, LAUSANNE, CH-1015, SWITZERLAND	1664-3224			FRONT IMMUNOL	Front. Immunol.	AUG 14	2020	11
J	Deng, YJ; Chen, H; Zeng, Y; Wang, KY; Zhang, HY; Hu, HB				Deng, Yujun; Chen, Hong; Zeng, Yang; Wang, Keyue; Zhang, Huiyuan; Hu, Hongbo			Leaving no one behind: tracing every human thymocyte by single-cell RNA-sequencing	SEMINARS IN IMMUNOPATHOLOGY			English	Review						Thymocyte; T-cell development; Single-cell RNA-sequencing; Thymic epithelial cells; Thymus organogenesis		The thymus is the primary organ for T-cell development, providing an essential microenvironment consisting of the appropriate cytokine milieu and specialized stromal cells. Thymus-seeding progenitors from circulation immigrate into the thymus and undergo the stepwise T-cell specification, commitment, and selection processes. The transcriptional factors, epigenetic regulators, and signaling pathwa…	[Deng, Yujun; Chen, Hong; Wang, Keyue; Zhang, Huiyuan; Hu, Hongbo] Sichuan Univ, Dept Rheumatol & Immunol, West China Hosp, Chengdu, Peoples R China; [Deng, Yujun; Chen, Hong; Wang, Keyue; Zhang, Huiyuan; Hu, Hongbo] Sichuan Univ, State Key Lab Biotherapy, West China Hosp, Chengdu, Peoples R China; [Deng, Yujun; Chen, Hong; Wang, Keyue; Zhang, Huiyuan; Hu, Hongbo] Sichuan Univ, West China Sch Bas…	Sichuan University; Sichuan University; Sichuan University; Chinese People's Liberation Army General Hospital; Fifth Medical Center of Chinese PLA General Hospital; Academy of Military Medical Sciences - China	Zhang, HY; Hu, HB (corresponding author), Sichuan Univ, Dept Rheumatol & Immunol, West China Hosp, Chengdu, Peoples R China.;Zhang, HY; Hu, HB (corresponding author), Sichuan Univ, State Key Lab Biotherapy, West China Hosp, Chengdu, Peoples R China.;Zhang, HY; Hu, HB (corresponding author), Sichuan Univ, West China Sch Basic Med Sci & Forens Med, Chengdu, Peoples R China.;Zhang, HY; Hu, HB (corre…	hyzhang@scu.edu.cn; hongbohu@scu.edu.cn	Zhang, Huiyuan/J-2784-2016; Hu, Hongbo/J-8059-2016	Hu, Hongbo/0000-0002-8177-7641; Zhang, Huiyuan/0000-0002-1532-2462	Ministry of Science and Technology of China (National Key Research and Development Program) [2019YFA0110200, 2016YFA0502203]; National Natural Science Foundation of China [82025002, 81871232, 31870881]; 1.3.5 Project of disciplines of excellence and National Clinical Research Center for Geriatrics [Z20201001]; West China Hospital, Sichuan University	Ministry of Science and Technology of China (National Key Research and Development Program); National Natural Science Foundation of China(National Natural Science Foundation of China (NSFC)); 1.3.5 Project of disciplines of excellence and National Clinical Research Center for Geriatrics; West China Hospital, Sichuan University(Sichuan University)	This work is supported by the Ministry of Science and Technology of China (the National Key Research and Development Program 2019YFA0110200 and 2016YFA0502203), the National Natural Science Foundation of China (82025002, 81871232 and 31870881), the 1.3.5 Project of disciplines of excellence and National Clinical Research Center for Geriatrics (Z20201001), and the West China Hospital, Sichuan Univ…		143	4	4	5	16	SPRINGER HEIDELBERG	HEIDELBERG	TIERGARTENSTRASSE 17, D-69121 HEIDELBERG, GERMANY	1863-2297	1863-2300		SEMIN IMMUNOPATHOL	Semin. Immunopathol.	FEB	2021	43	1
J	Chakrabarti, S; Hoque, M; Jamil, NZ; Singh, VJ; Pollacksmith, D; Meer, N; Pezzano, MT				Chakrabarti, Shami; Hoque, Mohammed; Jamil, Nawshin Zara; Singh, Varan J.; Pollacksmith, Daniel; Meer, Neelab; Pezzano, Mark T.			Bone Marrow-Derived Cells Contribute to the Maintenance of Thymic Stroma including TECs	JOURNAL OF IMMUNOLOGY RESEARCH			English	Article							EPITHELIAL STEM-CELLS; FUNCTIONAL THYMUS; MEDULLARY; PROGENITOR; POPULATION; MICROENVIRONMENT; IDENTIFICATION; ORGANOGENESIS; HEPATOCYTES; ENGRAFTMENT	In paradox to critical functions for T-cell selection and self-tolerance, the thymus undergoes profound age-associated atrophy and loss of T-cell function, further enhanced by cancer therapies. Identifying thymic epithelial progenitor populations capable of forming functional thymic tissue will be critical in understanding thymic epithelial cell (TEC) ontogeny and designing strategies to reverse …	[Chakrabarti, Shami] CUNY, Program Biochem, Grad Ctr, New York, NY 10016 USA; [Chakrabarti, Shami; Hoque, Mohammed; Jamil, Nawshin Zara; Singh, Varan J.; Pollacksmith, Daniel; Meer, Neelab; Pezzano, Mark T.] CUNY, Dept Biol, New York, NY 10031 USA; [Pezzano, Mark T.] CUNY, Program Biol, Grad Ctr, New York, NY 10016 USA	City University of New York (CUNY) System; City University of New York (CUNY) System; City University of New York (CUNY) System	Pezzano, MT (corresponding author), CUNY, Dept Biol, New York, NY 10031 USA.;Pezzano, MT (corresponding author), CUNY, Program Biol, Grad Ctr, New York, NY 10016 USA.	schakrabarti@gradcenter.cuny.edu; mohammedhoque50@gmail.com; nawshin.jamil@macaulay.cuny.edu; varanjoyt@gmail.com; donnipollack@gmail.com; nmeer000@citymail.cuny.edu; mpezzano@ccny.cuny.edu		Pezzano, Mark/0000-0002-6626-0505; Hoque, Mohammed/0000-0002-0221-5094; Chakrabarti, Shami/0000-0001-5176-560X	NIH/NIAID [TRADB-51-445]; NIH-NCI [1SC1AI081527]; NIMHHD; PSCCUNY; [U54CA137788/U54CA132378]; [9SC1AI04994]; [8G12MD007603]	NIH/NIAID(United States Department of Health & Human ServicesNational Institutes of Health (NIH) - USANIH National Institute of Allergy & Infectious Diseases (NIAID)); NIH-NCI(United States Department of Health & Human ServicesNational Institutes of Health (NIH) - USANIH National Cancer Institute (NCI)); NIMHHD; PSCCUNY; ; ;	We would like to thank Jeffrey Walker for his outstanding flow cytometry support. This work was supported by the NIH/NIAID 1SC1AI081527, NIH/NIAID 9SC1AI04994, NIH-NCI U54CA137788/U54CA132378, NIMHHD 8G12MD007603, and PSCCUNY TRADB-51-445.		53	2	2	0	0	HINDAWI LTD	LONDON	ADAM HOUSE, 3RD FLR, 1 FITZROY SQ, LONDON, W1T 5HF, ENGLAND	2314-8861	2314-7156		J IMMUNOL RES	J Immunol. Res.	APR 29	2022	2022
J	Du, QM; Huynh, LK; Coskun, F; Molina, E; King, MA; Raj, P; Khan, S; Dozmorov, I; Seroogy, CM; Wysocki, CA; Padron, GT; Yates, TR; Markert, ML; de la Morena, MT; van Oers, NSC				Du, Qiumei; Huynh, Larry K.; Coskun, Fatma; Molina, Erika; King, Matthew A.; Raj, Prithvi; Khan, Shaheen; Dozmorov, Igor; Seroogy, Christine M.; Wysocki, Christian A.; Padron, Grace T.; Yates, Tyler R.; Markert, M. Louise; de la Morena, M. Teresa; van Oers, Nicolai S. C.			FOXN1 compound heterozygous mutations cause selective thymic hypoplasia in humans	JOURNAL OF CLINICAL INVESTIGATION			English	Article							T-CELL DEVELOPMENT; SEVERE COMBINED IMMUNODEFICIENCY; IMMUNE-DEFICIENCY; NUDE; EXPRESSION; AGE; TRANSPLANTATION; ORGANOGENESIS; PROTEIN; GENES	We report on 2 patients with compound heterozygous mutations in forkhead box N1 (FOXN1), a transcription factor essential for thymic epithelial cell (TEC) differentiation. TECs are critical for T cell development. Both patients had a presentation consistent with T-/loB+NK+ SCID, with normal hair and nails, distinct from the classic nude/SCID phenotype in individuals with autosomal-recessive FOXN1…	[Du, Qiumei; Huynh, Larry K.; Coskun, Fatma; Molina, Erika; King, Matthew A.; Raj, Prithvi; Khan, Shaheen; Dozmorov, Igor; van Oers, Nicolai S. C.] Univ Texas Southwestern Med Ctr Dallas, Dept Immunol, Dallas, TX 75390 USA; [Seroogy, Christine M.] Univ Wisconsin, Dept Pediat, Sch Med & Publ Hlth, Madison, WI USA; [Wysocki, Christian A.; van Oers, Nicolai S. C.] Univ Texas Southwestern Med Ctr Dal…	University of Texas System; University of Texas Southwestern Medical Center Dallas; University of Wisconsin System; University of Wisconsin Madison; University of Texas System; University of Texas Southwestern Medical Center Dallas; University of Texas System; University of Texas Southwestern Medical Center Dallas; University of Miami; Duke University; Duke University; University of Washington; U…	van Oers, NSC (corresponding author), NA2-200,6000 Harry Hines Blvd, Dallas, TX 75390 USA.	Nicolai.vanoers@utsouthwestern.edu	Coskun, Fatma/HLP-9505-2023; van Oers, Nicolai/ABA-2437-2021; BAJWA, PROF.(DR.) DES RAJ/AAA-1007-2020	COSKUN, FATMA SEVDE/0000-0001-5537-0867; Huynh, Larry/0000-0002-1492-5931; van Oers, Nicolai/0000-0002-6545-8405; BAJWA, PROF.(DR.) DES RAJ/0000-0002-4050-4778; Khan, Shaheen/0000-0002-1472-8129; Khan, Shaheen/0009-0008-7691-9810; Wysocki, Christian/0000-0001-8035-8165	NIH [R01 AI114523, R21 AI144140]; Department of Immunology at UT Southwestern Medical Center; Jeffrey Modell Foundation; NIH R01 [R01 AI114523, R21 AI144140]	NIH(United States Department of Health & Human ServicesNational Institutes of Health (NIH) - USA); Department of Immunology at UT Southwestern Medical Center; Jeffrey Modell Foundation; NIH R01(United States Department of Health & Human ServicesNational Institutes of Health (NIH) - USA)	We would like to thank Angela Mobley and Kayla Lopez from the flow cytometry core at UT Southwestern Medical Center for assistance with TEC sorting and flow analyses. We appreciate the suggestions and help provided by members of the van Oers laboratory. We are thankful for the statistical analysis that was suggested and/or provided by Lindsay Cowell (Department of Bioinformatics, UT Southwestern …		57	32	33	0	2	AMER SOC CLINICAL INVESTIGATION INC	ANN ARBOR	2015 MANCHESTER RD, ANN ARBOR, MI 48104 USA	0021-9738	1558-8238		J CLIN INVEST	J. Clin. Invest.	NOV 1	2019	129	11
J	Ferreirinha, P; Pinheiro, RGR; Landry, JJM; Alves, NL				Ferreirinha, Pedro; Pinheiro, Ruben G. R.; Landry, Jonathan J. M.; Alves, Nuno L.			Identification of fibroblast progenitors in the developing mouse thymus	DEVELOPMENT			English	Article						Thymic mesenchymal cells; Thymic stroma; Thymus; Progenitors; Mouse	EPITHELIAL-CELLS; MESENCHYMAL CELLS; RANK; ORGANOGENESIS; AVAILABILITY; MECHANISMS; EXPRESSION; THYMOCYTES; REVEALS; FAMILY	The thymus stroma constitutes a fundamental microenvironment for T-cell generation. Despite the chief contribution of thymic epithelial cells, recent studies emphasize the regulatory role of mesenchymal cells in thymic function. Mesenchymal progenitors are suggested to exist in the postnatal thymus; nonetheless, an understanding of their nature and the mechanism controlling their homeostasis in v…	[Ferreirinha, Pedro; Pinheiro, Ruben G. R.; Alves, Nuno L.] Univ Porto, Inst Invest & Inovacao Saude, P-4200135 Porto, Portugal; [Ferreirinha, Pedro; Pinheiro, Ruben G. R.; Alves, Nuno L.] Inst Biol Mol & Celular, P-4200135 Porto, Portugal; [Pinheiro, Ruben G. R.] Univ Porto, Inst Ciencias Biomed Abel Salazar, Doctoral Program Mol & Cell Biol, P-4200135 Porto, Portugal; [Landry, Jonathan J. M.] E…	Universidade do Porto; i3S - Instituto de Investigacao e Inovacao em Saude, Universidade do Porto; Universidade do Porto; Universidade do Porto; European Molecular Biology Laboratory (EMBL)	Alves, NL (corresponding author), Univ Porto, Inst Invest & Inovacao Saude, P-4200135 Porto, Portugal.;Alves, NL (corresponding author), Inst Biol Mol & Celular, P-4200135 Porto, Portugal.	nalves@ibmc.up.pt	Ferreirinha, Pedro/J-6862-2013; Alves, Nuno Lages/J-9980-2013	pinheiro, ruben/0000-0002-5475-4719; Alves, Nuno Lages/0000-0002-1567-8389	European Research Council (ERC) [637843]; FEDER (European Regional Development Fund) funds through the COMPETE 2020 -Operacional Programme for Competitiveness and Internationalisation (POCI), Portugal 2020; Portuguese funds through FCT (Fundacao para a Ciencia e a Tecnologia); Ministro da Ciencia, Tecnologia e Ensino Superior [POCI-01-0145-FEDER-029129 (PTDC/MED-IMU/29129/2017), PTDC/MED-IMU/1416…	European Research Council (ERC)(European Research Council (ERC)); FEDER (European Regional Development Fund) funds through the COMPETE 2020 -Operacional Programme for Competitiveness and Internationalisation (POCI), Portugal 2020(European Union (EU)Marie Curie Actions); Portuguese funds through FCT (Fundacao para a Ciencia e a Tecnologia)(Fundacao para a Ciencia e a Tecnologia (FCT)); Ministro da…	This work was supported by a starting grant from the European Research Council (ERC) (project 637843) and by FEDER (European Regional Development Fund) funds through the COMPETE 2020 -Operacional Programme for Competitiveness and Internationalisation (POCI), Portugal 2020, and by Portuguese funds through FCT (Fundacao para a Ciencia e a Tecnologia) and the Ministro da Ciencia, Tecnologia e Ensino…		30	5	5	0	9	COMPANY BIOLOGISTS LTD	CAMBRIDGE	BIDDER BUILDING, STATION RD, HISTON, CAMBRIDGE CB24 9LF, ENGLAND	0950-1991	1477-9129		DEVELOPMENT	Development	MAY	2022	149	10
J	Gras-Peña, R; Danzl, NM; Khosravi-Maharlooei, M; Campbell, SR; Ruiz, AE; Parks, CA; Savage, WMS; Holzl, MA; Chatterjee, D; Sykes, M				Gras-Pena, Rafael; Danzl, Nichole M.; Khosravi-Maharlooei, Mohsen; Campbell, Sean R.; Ruiz, Amanda E.; Parks, Christopher A.; Savage, William Meng Suen; Holzl, Markus A.; Chatterjee, Debanjana; Sykes, Megan			Human stem cell-derived thymic epithelial cells enhance human T-cell development in a xenogeneic thymus	JOURNAL OF ALLERGY AND CLINICAL IMMUNOLOGY			English	Article						Embryonic stem cell differentiation; TEC; third pharyngeal pouch; thymus; xenotransplantation	LIMB TENDON DEVELOPMENT; SONIC HEDGEHOG; TISSUE; DIFFERENTIATION; EXPRESSION; PORCINE; GENE; ORGANOGENESIS; INHIBITION; GROWTH	Background: Generation of thymic tissue from pluripotent stem cells would provide therapies for acquired and congenital thymic insufficiency states. Objectives: This study aimed to generate human thymic epithelial progenitors from human embryonic stem cells (hES-TEPs) and to assess their thymopoietic function in vivo. Methods: This study differentiated hES-TEPs by mimicking developmental queues w…	[Gras-Pena, Rafael] Columbia Univ, Columbia Ctr Human Dev, New York, NY 10032 USA; [Gras-Pena, Rafael; Danzl, Nichole M.; Khosravi-Maharlooei, Mohsen; Campbell, Sean R.; Ruiz, Amanda E.; Parks, Christopher A.; Savage, William Meng Suen; Holzl, Markus A.; Chatterjee, Debanjana; Sykes, Megan] Columbia Univ, Columbia Ctr Translat Immunol, Coll Phys & Surg, Dept Med, 650 West 168th St,Black Bldg, New…	Columbia University; Columbia University; Columbia University; Columbia University	Gras-Peña, R (corresponding author), Columbia Univ, Columbia Ctr Translat Immunol, Coll Phys & Surg, Dept Med, 650 West 168th St,Black Bldg, New York, NY 10032 USA.;Sykes, M (corresponding author), Columbia Univ, Columbia Ctr Translat Immunol, Dept Med, Coll Phys & Surg, 650 West 168th St,Black Bldg 1512,Mailbox 127, New York, NY 10032 USA.	rg2837@cumc.columbia.edu; megan.sykes@columbia.edu	Maharlooei, Mohsen/O-5588-2019	Ruiz, Amanda/0000-0002-6404-4905; Parks, Christopher/0000-0002-2772-2965; Khosravi Maharlooei, Mohsen/0009-0001-2385-3714	National Institutes of Health (NIH) National Institute of Diabetes and Digestive and Kidney Diseases (NIDDK) [UC4DK104207]; NIH National Institute of Allergy and Infectious Diseases (NIAID) [P01AI045897]; Office of the Director, NIH [S10RR027050]; NIH NIDDK [F32DK095539]; Naomi Berrie Center Fellowship; American Diabetes Association (ADA) grant [7-11-MN-62]; ADA Postdoctoral Fellowship; Columbia …	National Institutes of Health (NIH) National Institute of Diabetes and Digestive and Kidney Diseases (NIDDK)(United States Department of Health & Human ServicesNational Institutes of Health (NIH) - USANIH National Institute of Diabetes & Digestive & Kidney Diseases (NIDDK)); NIH National Institute of Allergy and Infectious Diseases (NIAID)(United States Department of Health & Human ServicesNation…	This research was supported by the National Institutes of Health (NIH) National Institute of Diabetes and Digestive and Kidney Diseases (NIDDK) award UC4DK104207 and NIH National Institute of Allergy and Infectious Diseases (NIAID) P01AI045897. Research reported in this publication was performed in the CCTI Flow Cytometry Core and Herbert Irving Comprehensive Cancer Center Flow Cytometry Shared R…		79	15	17	0	3	MOSBY-ELSEVIER	NEW YORK	360 PARK AVENUE SOUTH, NEW YORK, NY 10010-1710 USA	0091-6749	1097-6825		J ALLERGY CLIN IMMUN	J. Allergy Clin. Immunol.	MAY	2022	149	5
J	Park, JE; Botting, RA; Conde, CD; Popescu, DM; Lavaert, M; Kunz, DJ; Goh, I; Stephenson, E; Ragazzini, R; Tuck, E; Wilbrey-Clark, A; Roberts, K; Kedlian, VR; Ferdinand, JR; He, XL; Webb, S; Maunder, D; Vandamme, N; Mahbubani, KT; Polanski, K; Mamanova, L; Bolt, L; Crossland, D; de Rita, F; Fuller, A; Filby, A; Reynolds, G; Dixon, D; Saeb-Parsy, K; Lisgo, S; Henderson, D; Vento-Tormo, R; Bayraktar…				Park, Jong-Eun; Botting, Rachel A.; Conde, Cecilia Dominguez; Popescu, Dorin-Mirel; Lavaert, Marieke; Kunz, Daniel J.; Goh, Issac; Stephenson, Emily; Ragazzini, Roberta; Tuck, Elizabeth; Wilbrey-Clark, Anna; Roberts, Kenny; Kedlian, Veronika R.; Ferdinand, John R.; He, Xiaoling; Webb, Simone; Maunder, Daniel; Vandamme, Niels; Mahbubani, Krishnaa T.; Polanski, Krzysztof; Mamanova, Lira; Bolt, Liam…			A cell atlas of human thymic development defines T cell repertoire formation	SCIENCE			English	Article							EPITHELIAL-CELLS; DENDRITIC CELLS; ALPHA-BETA; ORGANOGENESIS; REARRANGEMENT; AVAILABILITY; MECHANISMS; SIGNALS; GROWTH; FETAL	The thymus provides a nurturing environment for the differentiation and selection of T cells, a process orchestrated by their interaction with multiple thymic cell types. We used single-cell RNA sequencing to create a cell census of the human thymus across the life span and to reconstruct T cell differentiation trajectories and T cell receptor (TCR) recombination kinetics. Using this approach, we…	[Park, Jong-Eun; Conde, Cecilia Dominguez; Tuck, Elizabeth; Wilbrey-Clark, Anna; Roberts, Kenny; Kedlian, Veronika R.; Polanski, Krzysztof; Mamanova, Lira; Bolt, Liam; Vento-Tormo, Roser; Bayraktar, Omer A.; Meyer, Kerstin B.; Behjati, Sam; Clatworthy, Menna R.; Haniffa, Muzlifah; Teichmann, Sarah A.] Wellcome Sanger Inst, Wellcome Genome Campus, Cambridge CB10 1SA, England; [Botting, Rachel A.; …	Wellcome Trust Sanger Institute; Newcastle University - UK; Ghent University; Ghent University; University of Cambridge; University of Cambridge; Francis Crick Institute; University of London; University College London; MRC Laboratory Molecular Biology; University of Cambridge; University of Cambridge; Flanders Institute for Biotechnology (VIB); Ghent University; Ghent University; University of C…	Haniffa, M; Teichmann, SA (corresponding author), Wellcome Sanger Inst, Wellcome Genome Campus, Cambridge CB10 1SA, England.;Haniffa, M (corresponding author), Newcastle Univ, Biosci Inst, Fac Med Sci, Newcastle Upon Tyne NE2 4HH, Tyne & Wear, England.;Taghon, T (corresponding author), Univ Ghent, Dept Diagnost Sci, Fac Med & Hlth Sci, Ghent 9000, Belgium.;Taghon, T (corresponding author), Univ G…	tom.taghon@ugent.be; m.a.haniffa@newcastle.ac.uk; st9@sanger.ac.uk	Mahbubani, Krishnaa/A-5403-2009; Webb, Simone/LNR-5904-2024; Saeb-Parsy, Kourosh/AGK-9107-2022; PARK, JONGEUN/AAG-9677-2019; Kunz, Daniel/AAC-9176-2019; Saeys, Yvan/C-1311-2009; Dominguez Conde, Cecilia/U-4890-2017	Saeys, Yvan/0000-0002-0415-1506; Ragazzini, Roberta/0000-0003-2186-293X; Saeb-Parsy, Kourosh/0000-0002-0633-3696; Polanski, Krzysztof/0000-0002-2586-9576; Filby, Andrew/0000-0001-9078-4360; , Liz/0000-0002-1837-7549; Stephenson, Emily/0000-0002-4244-4019; Clatworthy, Menna/0000-0002-3340-9828; Lavaert, Marieke/0000-0002-5814-7940; Reynolds, Gary/0000-0002-8142-8708; Bolt, Liam/0000-0001-7293-0774…	Wellcome Human Cell Atlas Strategic Science Support [WT211276/Z/18/Z]; Chan Zuckerberg Initiative [CZF2019-002445]; Wellcome [WT107931/Z/15/Z, WT206194]; ERC Consolidator [646794]; EU MRG-Grammar awards; Lister Institute for Preventive Medicine; NIHR; Research Foundation Flanders (FWO) [G053816N]; Ghent University Special Research Fund [BOF18-GOA-024]; EMBO Long-Term Fellowship; Wellcome Trust [2…	Wellcome Human Cell Atlas Strategic Science Support(Wellcome Trust); Chan Zuckerberg Initiative(Chan Zuckerberg Initiative (CZI)); Wellcome(Wellcome Trust); ERC Consolidator(European Research Council (ERC)); EU MRG-Grammar awards; Lister Institute for Preventive Medicine; NIHR(National Institutes of Health Research (NIHR)); Research Foundation Flanders (FWO)(FWO); Ghent University Special Researc…	Supported by Wellcome Human Cell Atlas Strategic Science Support (WT211276/Z/18/Z) and the Chan Zuckerberg Initiative (CZF2019-002445); Wellcome (WT206194), ERC Consolidator (no. 646794), and EU MRG-Grammar awards (S.A.T.); Wellcome (WT107931/Z/15/Z), the Lister Institute for Preventive Medicine and NIHR and Newcastle-Biomedical Research Centre (M.H.); Research Foundation Flanders (FWO grant G053…		66	399	427	11	118	AMER ASSOC ADVANCEMENT SCIENCE	WASHINGTON	1200 NEW YORK AVE, NW, WASHINGTON, DC 20005 USA	0036-8075	1095-9203		SCIENCE	Science	FEB 21	2020	367	6480
J	Lucas, B; White, AJ; Cosway, EJ; Parnell, SM; James, KD; Jones, ND; Ohigashi, I; Takahama, Y; Jenkinson, WE; Anderson, G				Lucas, Beth; White, Andrea J.; Cosway, Emilie J.; Parnell, Sonia M.; James, Kieran D.; Jones, Nick D.; Ohigashi, Izumi; Takahama, Yousuke; Jenkinson, William E.; Anderson, Graham			Diversity in medullary thymic epithelial cells controls the activity and availability of iNKT cells	NATURE COMMUNICATIONS			English	Article							REGULATORY T-CELLS; NKT CELLS; SELF-TOLERANCE; RECEPTOR; SUBSET; IL-4; DIFFERENTIATION; ORGANOGENESIS; EXPRESSION; MATURATION	The thymus supports multiple alpha beta T cell lineages that are functionally distinct, but mechanisms that control this multifaceted development are poorly understood. Here we examine medullary thymic epithelial cell (mTEC) heterogeneity and its influence on CD1d-restricted iNKT cells. We find three distinct mTEC(low) subsets distinguished by surface, intracellular and secreted molecules, and id…	[Lucas, Beth; White, Andrea J.; Cosway, Emilie J.; Parnell, Sonia M.; James, Kieran D.; Jones, Nick D.; Jenkinson, William E.; Anderson, Graham] Univ Birmingham, Inst Immunol & Immunotherapy, Birmingham B15 2TT, W Midlands, England; [Ohigashi, Izumi] Univ Tokushima, Inst Adv Med Sci, Div Expt Immunol, Tokushima 708503, Japan; [Takahama, Yousuke] NCI, Expt Immunol Branch, NIH, Bethesda, MD 20892 U…	University of Birmingham; Tokushima University; National Institutes of Health (NIH) - USA; NIH National Cancer Institute (NCI)	Anderson, G (corresponding author), Univ Birmingham, Inst Immunol & Immunotherapy, Birmingham B15 2TT, W Midlands, England.	g.anderson@bham.ac.uk	Anderson, Graham/K-2634-2012; Lucas, Beth/KHW-9488-2024; Takahama, Yousuke/A-5863-2010	Takahama, Yousuke/0000-0002-4992-9174; anderson, graham/0000-0002-2917-4085; James, Kieran/0000-0001-8811-6996; Lucas, Beth/0000-0003-2947-5432	MRC; MRC [MR/N000919/1] Funding Source: UKRI	MRC(UK Research & Innovation (UKRI)Medical Research Council UK (MRC)); MRC(UK Research & Innovation (UKRI)Medical Research Council UK (MRC))	We thank Dr. Andrea Bacon and the Biomedical Services Unit at The University of Birmingham for expert animal husbandry. We also thank Drs. Alexei Tumanov, Klaus Pfeffer and Andrew McKenzie for mice, Carl Ware for agonistic anti-LT beta R, National Institutes of Health Tetramer Facility for CD1d/PBS57 tetramers and Dr. Kristin Hogquist for methods to detect iNKT in tissue sections. We express our …		54	48	53	0	1	NATURE PORTFOLIO	BERLIN	HEIDELBERGER PLATZ 3, BERLIN, 14197, GERMANY		2041-1723		NAT COMMUN	Nat. Commun.	MAY 4	2020	11	1
J	Rosichini, M; Catanoso, M; Screpanti, I; Felli, MP; Locatelli, F; Velardi, E				Rosichini, Marco; Catanoso, Marialuigia; Screpanti, Isabella; Felli, Maria Pia; Locatelli, Franco; Velardi, Enrico			Signaling Crosstalks Drive Generation and Regeneration of the Thymus	FRONTIERS IN IMMUNOLOGY			English	Review						immune reconstitution; thymus; T cells; immune-senescence; thymic epithelial cells	STEM-CELL TRANSPLANTATION; EPITHELIAL-CELLS; LYMPHOTOXIN-BETA; T-CELLS; MARROW-TRANSPLANTATION; IMMUNE RECONSTITUTION; CD40 EXPRESSION; CUTTING EDGE; RANKL; DIFFERENTIATION	Optimal recovery of immune competence after periods of hematopoietic insults or stress is crucial to re-establish patient response to vaccines, pathogens and tumor antigens. This is particularly relevant for patients receiving high doses of chemotherapy or radiotherapy, who experience prolonged periods of lymphopenia, which can be associated with an increased risk of infections, malignant relapse…	[Rosichini, Marco; Catanoso, Marialuigia; Locatelli, Franco; Velardi, Enrico] IRCCS, Bambino Gesu Childrens Hosp, Dept Pediat Hematol & Oncol, Cell & Gene Therapy, Rome, Italy; [Rosichini, Marco; Screpanti, Isabella] Sapienza Univ Rome, Dept Mol Med, Rome, Italy; [Felli, Maria Pia] Sapienza Univ Rome, Dept Expt Med, Rome, Italy; [Locatelli, Franco] Sapienza Univ Rome, Dept Maternal & Child Hlth, …	IRCCS Bambino Gesu; Sapienza University Rome; Sapienza University Rome; Sapienza University Rome	Velardi, E (corresponding author), IRCCS, Bambino Gesu Childrens Hosp, Dept Pediat Hematol & Oncol, Cell & Gene Therapy, Rome, Italy.	enrico.velardi@opbg.net	Catanoso, Marialuigia/ABD-7558-2021; Locatelli, Franco/K-6734-2016; velardi, Enrico/AAC-5440-2022	Rosichini, Marco/0000-0002-6012-414X	Amy Strelzer Manasevit Research Program; Italian Association for Cancer Research (AIRC); Italian Ministry of Health (Ricerca Corrente); AIRC [21147]; Ministero dell'Istruzione, dell'Universita e della Ricerca [2017 WC8499_ 004]; Ministero della Salute [RF-201602364388]; THYMINNOVA [IP-2020-02-2431]	Amy Strelzer Manasevit Research Program; Italian Association for Cancer Research (AIRC)(Fondazione AIRC per la ricerca sul cancro); Italian Ministry of Health (Ricerca Corrente)(Ministry of Health, Italy); AIRC(Fondazione AIRC per la ricerca sul cancro); Ministero dell'Istruzione, dell'Universita e della Ricerca(Ministry of Education, Universities and Research (MIUR)); Ministero della Salute(Mini…	EV was supported by grants from the Amy Strelzer Manasevit Research Program; the Italian Association for Cancer Research (AIRC); and the Italian Ministry of Health (Ricerca Corrente). FL was supported by grants from AIRC (Special Program Metastatic disease: the key unmet need in oncology 5 per mille 2018 Project Code 21147 and Accelerator Award 2017 INCAR); Ministero dell'Istruzione, dell'Univers…		122	4	4	1	8	FRONTIERS MEDIA SA	LAUSANNE	AVENUE DU TRIBUNAL FEDERAL 34, LAUSANNE, CH-1015, SWITZERLAND	1664-3224			FRONT IMMUNOL	Front. Immunol.	JUN 6	2022	13
J	Nitta, T				Nitta, Takeshi			Mesenchymal stromal cells in the thymus	INFLAMMATION AND REGENERATION			English	Review						Thymus; Mesenchymal cell; Fibroblast	POSITIVELY SELECTED THYMOCYTES; PROMISCUOUS GENE-EXPRESSION; EPITHELIAL-CELLS; NEGATIVE SELECTION; MEDULLA MIGRATION; DIFFERENTIATION; ORGANOGENESIS; ESTABLISHMENT; GENERATION; EMIGRATION	The microenvironment of the thymus is composed of a group of stromal cells that include endoderm-derived thymic epithelial cells (TECs) and mesenchymal stromal cells such as fibroblasts and serves as a site for the development of T cells. TECs are known to play an essential role in T cell differentiation and selection. Mesenchymal stromal cells have been less studied in terms of their immunologic…	[Nitta, Takeshi] Univ Tokyo, Grad Sch Med, Dept Immunol, Tokyo, Japan; [Nitta, Takeshi] Univ Tokyo, Fac Med, Tokyo, Japan	University of Tokyo; University of Tokyo	Nitta, T (corresponding author), Univ Tokyo, Grad Sch Med, Dept Immunol, Tokyo, Japan.;Nitta, T (corresponding author), Univ Tokyo, Fac Med, Tokyo, Japan.	nit-im@m.u-tokyo.ac.jp			Japan Society for Promotion of Science (JSPS) [19H03485, 19H04802, 21K19371]; Astellas Foundation [2021A1052]; Takeda Science Foundation; Grants-in-Aid for Scientific Research [21H05046, 23K24148, 21K19371, 22H02886] Funding Source: KAKEN	Japan Society for Promotion of Science (JSPS)(Ministry of Education, Culture, Sports, Science and Technology, Japan (MEXT)Japan Society for the Promotion of Science); Astellas Foundation(Astellas Pharmaceuticals); Takeda Science Foundation(Takeda Science Foundation (TSF)); Grants-in-Aid for Scientific Research(Ministry of Education, Culture, Sports, Science and Technology, Japan (MEXT)Japan Socie…	This work was supported by the Japan Society for Promotion of Science (JSPS) (KAKENHI 19H03485, 19H04802, and 21K19371), Astellas Foundation (2021A1052), and Takeda Science Foundation (2021).		91	5	5	2	12	BMC	LONDON	CAMPUS, 4 CRINAN ST, LONDON N1 9XW, ENGLAND		1880-8190		INFLAMM REGEN	Inflamm. Regen.	NOV 2	2022	42	1
J	Fidan, PA; Kaymaz, FF; Dagdeviren, A				Fidan, Pinar Ayran; Kaymaz, F. Figen; Dagdeviren, Attila			Implications for thymus growth in childhood: histogenesis of cortex and medulla	ANATOMICAL SCIENCE INTERNATIONAL			English	Article						Epitheliostromal sheath; Histogenesis; Immunohistochemistry; Thymic epithelial cells; Thymus	HUMAN FETAL THYMUS; IMMUNE-SYSTEM; CELLS; ORGANOGENESIS; DIFFERENTIATION; REGENERATION; MECHANISMS; FEATURES; ORGANS; SIZE	The increase in autoimmune diseases in recent years has drawn attention back to the thymus, with new approaches to improve and/or restore immune function being investigated. As the primary lymphoid organ responsible for functional T cell development, studies on the pre-/post-natal development of this organ and T lymphocytes in human and other species are of special interest. During our screening …	[Fidan, Pinar Ayran; Dagdeviren, Attila] Baskent Univ, Fac Med, Dept Histol & Embryol, Ankara, Turkey; [Kaymaz, F. Figen] Hacettepe Univ, Fac Med, Dept Histol & Embryol, Ankara, Turkey	Baskent University; Hacettepe University	Fidan, PA (corresponding author), Baskent Univ, Fac Med, Dept Histol & Embryol, Ankara, Turkey.	pinarfidan@baskent.edu.tr	kaymaz, fevziye figen/AGH-3508-2022; Dagdeviren, Attila/P-2877-2014; Ayran Fidan, Pinar/ABG-5365-2020	Dagdeviren, Attila/0000-0001-8990-8282; Ayran Fidan, Pinar/0000-0003-3047-0305					38	0	0	1	10	SPRINGER	NEW YORK	233 SPRING ST, NEW YORK, NY 10013 USA	1447-6959	1447-073X		ANAT SCI INT	Anat. Sci. Int.	JAN	2019	94	1
J	Yaglova, NV; Tsomartova, ES; Nazimova, SV; Obernikhin, SS; Mukhamedova, SG; Pashina, NR; Musaeva, DO				Yaglova, N. V.; Tsomartova, E. S.; Nazimova, S. V.; Obernikhin, S. S.; Mukhamedova, S. G.; Pashina, N. R.; Musaeva, D. O.			Morphological Changes in the Thymus of Newborn Rats Exposed to Endocrine Disruptor Dichlorodiphenyltrichloroethane (DDT) during the Prenatal Period	BULLETIN OF EXPERIMENTAL BIOLOGY AND MEDICINE			English	Article						thymus; organogenesis; endocrine disruptor; dichlorodiphenyltrichloroethane (DDT)	HORMONES	The structure of the thymus in newborn rats exposed in utero to endocrine disruptor DDT was studied. We found that exposure to low doses of DDT during pregnancy does not disturb thymus formation in the offspring, but leads to changes in its structure than manifested as slower lobulation, wider epithelium-free areas in the cortex, and lower number of thymic corpuscles in the medulla. The results a…	[Yaglova, N. V.; Nazimova, S. V.; Obernikhin, S. S.] Sechenov Univ, IM Sechenov First Moscow State Med Univ, Res Inst Human Morphol, Minist Hlth Russian Federat,Lab Endocrine Syst De, Moscow, Russia; [Tsomartova, E. S.; Mukhamedova, S. G.; Pashina, N. R.; Musaeva, D. O.] Sechenov Univ, IM Sechenov First Moscow State Med Univ, Minist Hlth Russian Federat, Dept Histol Cytol & Embryol, Moscow, Russia	Sechenov First Moscow State Medical University; Russian Academy of Medical Sciences; Research Institute of Human Morphology; Ministry of Health of the Russian Federation; Sechenov First Moscow State Medical University; Ministry of Health of the Russian Federation	Yaglova, NV (corresponding author), Sechenov Univ, IM Sechenov First Moscow State Med Univ, Res Inst Human Morphol, Minist Hlth Russian Federat,Lab Endocrine Syst De, Moscow, Russia.	yaglova@mail.ru	Mukhamedova, Svetlana/AAD-9570-2022; Tsomartova, Elina/AAF-2775-2021; Obernikhin, Sergey/R-8527-2016; Yaglova, Natalia/R-8125-2017	Pasina, Natalia/0000-0003-1454-014X; Obernikhin, Sergey/0000-0003-0997-6766; Mukhamedova, Svetlana/0000-0001-6769-4543; Yaglova, Natalia/0000-0002-8239-5039; Nazimova, Svetlana/0000-0001-5118-7037					15	2	2	0	8	SPRINGER	NEW YORK	233 SPRING ST, NEW YORK, NY 10013 USA	0007-4888	1573-8221		B EXP BIOL MED+	Bull. Exp. Biol. Med.	JUN	2019	167	2
J	Hsu, HP; Chen, YT; Chen, YY; Lin, CY; Chen, PY; Liao, SY; Lim, CCY; Yamaguchi, Y; Hsu, CL; Dzhagalov, IL				Hsu, Hsuan-Po; Chen, Yun-Tzu; Chen, Yu-Ying; Lin, Chih-Yu; Chen, Po-Yu; Liao, Shio-Yi; Lim, Ciara Christianne Y.; Yamaguchi, Yu; Hsu, Chia-Lin; Dzhagalov, Ivan L.			Heparan sulfate is essential for thymus growth	JOURNAL OF BIOLOGICAL CHEMISTRY			English	Article							HEMATOPOIETIC PROGENITORS; CHEMOKINE PRESENTATION; NEGATIVE SELECTION; DENDRITIC CELLS; THYMOCYTE MIGRATION; SKELETAL DYSPLASIA; MEDULLA MIGRATION; MESENCHYME; MICE; DISRUPTION	Thymus organogenesis and T cell development are coordinated by various soluble and cell-bound molecules. Heparan sulfate (HS) proteoglycans can interact with and immobilize many soluble mediators, creating fields or gradients of secreted ligands. While the role of HS in the development of many organs has been studied extensively, little is known about its function in the thymus. Here, we examined…	[Hsu, Hsuan-Po; Chen, Yun-Tzu; Chen, Yu-Ying; Lin, Chih-Yu; Chen, Po-Yu; Liao, Shio-Yi; Lim, Ciara Christianne Y.; Hsu, Chia-Lin; Dzhagalov, Ivan L.] Natl Yang Ming Univ, Inst Microbiol & Immunol, Taipei, Taiwan; [Yamaguchi, Yu] Sanford Burnham Prebys Med Discovery Inst, La Jolla, CA USA	National Yang Ming Chiao Tung University; Sanford Burnham Prebys Medical Discovery Institute	Dzhagalov, IL (corresponding author), Natl Yang Ming Univ, Inst Microbiol & Immunol, Taipei, Taiwan.	ivan.dzhagalov@ym.edu.tw		Hsu, Hsuan Po/0000-0001-5368-1573; Hsu, Chia-Lin/0000-0001-9383-6330; Chen, Yu-Ying/0000-0003-3580-9961; Lin, Chih-Yu/0000-0002-5315-3786; Dzhagalov, Ivan/0000-0001-9209-4582	MOST [103-2321-B-010-028, 104-2321-B-010-025-, 105-2321-B-010-015-, 106-2320-B-010-026-MY3, 107-2320-B-010-016-MY3, 104-2628-B-010-002-MY4, 107-2320-B-010-020]; Yen Tjing Ling Medical Foundation [CI-107-6, CI-108-5]	MOST; Yen Tjing Ling Medical Foundation	This work was supported by grants from MOST, 103-2321-B-010-028-, 104-2321-B-010-025-, 105-2321-B-010-015-, 106-2320-B-010-026-MY3, 107-2320-B-010-016-MY3 (I. L. D.), 104-2628-B-010-002-MY4 (C. L. H.), and 107-2320-B-010-020 (C. L. H.), and grants from the Yen Tjing Ling Medical Foundation, CI-107-6, and CI-108-5 (I. L. D.).		70	10	10	1	7	ELSEVIER	AMSTERDAM	RADARWEG 29, 1043 NX AMSTERDAM, NETHERLANDS		1083-351X		J BIOL CHEM	J. Biol. Chem.	JAN-JUN	2021	296
J	Sharma, H; Moroni, L				Sharma, Himal; Moroni, Lorenzo			Recent Advancements in Regenerative Approaches for Thymus Rejuvenation	ADVANCED SCIENCE			English	Review						biofabrication; immune reconstitution; organoids; stem cells; T cells; thymus regeneration	T-CELL DEVELOPMENT; PLURIPOTENT STEM-CELLS; VERSUS-HOST-DISEASE; LONG-TERM EXPANSION; EPITHELIAL-CELLS; HEMATOPOIETIC STEM; IN-VITRO; PROGENITOR CELLS; BONE-MARROW; EXTRACELLULAR-MATRIX	The thymus plays a key role in adaptive immunity by generating a diverse population of T cells that defend the body against pathogens. Various factors from disease and toxic insults contribute to the degeneration of the thymus resulting in a fewer output of T cells. Consequently, the body is prone to a wide host of diseases and infections. In this review, first, the relevance of the thymus is dis…	[Sharma, Himal; Moroni, Lorenzo] Maastricht Univ, Dept Complex Tissue Regenerat, MERLN Inst Technol Inspired Regenerat Med, NL-6229 ER Maastricht, Netherlands	Maastricht University; Maastricht University Medical Centre (MUMC)	Moroni, L (corresponding author), Maastricht Univ, Dept Complex Tissue Regenerat, MERLN Inst Technol Inspired Regenerat Med, NL-6229 ER Maastricht, Netherlands.	l.moroni@maastrichtuniversity.nl	Moroni, Lorenzo/D-2826-2014	Moroni, Lorenzo/0000-0003-1298-6025	Dutch province of Limburg	Dutch province of Limburg	This project was possible thanks to the support of the Dutch province of Limburg.		180	18	20	3	30	WILEY	HOBOKEN	111 RIVER ST, HOBOKEN 07030-5774, NJ USA		2198-3844		ADV SCI	Adv. Sci.	JUL	2021	8	14
J	Elsaid, R; Meunier, S; Burlen-Defranoux, O; Soares-da-Silva, F; Perchet, T; Iturri, L; Freyer, L; Vieira, P; Pereira, P; Golub, R; Bandeira, A; Perdiguero, EG; Cumano, A				Elsaid, Ramy; Meunier, Sylvain; Burlen-Defranoux, Odile; Soares-da-Silva, Francisca; Perchet, Thibaut; Iturri, Lorea; Freyer, Laina; Vieira, Paulo; Pereira, Pablo; Golub, Rachel; Bandeira, Antonio; Perdiguero, Elisa Gomez; Cumano, Ana			A wave of bipotent T/ILC-restricted progenitors shapes the embryonic thymus microenvironment in a time-dependent manner	BLOOD			English	Article								During embryonic development, multiple waves of hematopoietic progenitors with distinct lineage potential are differentially regulated in time and space. Two different waves of thymic progenitors colonize the fetal thymus where they contribute to thymic organogenesis and homeostasis. The origin, the lineage differentiation potential of the first wave, and their relative contribution in shaping th…	[Elsaid, Ramy; Meunier, Sylvain; Burlen-Defranoux, Odile; Soares-da-Silva, Francisca; Perchet, Thibaut; Vieira, Paulo; Pereira, Pablo; Golub, Rachel; Bandeira, Antonio; Cumano, Ana] Inst Pasteur, Immunol Dept, Unit Lymphopoiesis, Paris, France; [Elsaid, Ramy; Meunier, Sylvain; Burlen-Defranoux, Odile; Soares-da-Silva, Francisca; Perchet, Thibaut; Vieira, Paulo; Pereira, Pablo; Golub, Rachel; Band…	Pasteur Network; Universite Paris Cite; Institut Pasteur Paris; Institut National de la Sante et de la Recherche Medicale (Inserm); Universite Paris Cite; Universidade do Porto; i3S - Instituto de Investigacao e Inovacao em Saude, Universidade do Porto; Universidade do Porto; Pasteur Network; Universite Paris Cite; Institut Pasteur Paris; Pasteur Network; Universite Paris Cite; Institut Pasteur P…	Elsaid, R; Cumano, A (corresponding author), Inst Pasteur, 25 Rue Dr Roux, F-75724 Paris 15, France.	ramy.elsaid@pasteur.fr; ana.cumano@pasteur.fr	Pereira, Pablo/M-7224-2014; Rachel, GOLUB/M-7188-2014; Gomez Perdiguero, Elisa/U-2120-2018	Iturri, Lorea/0000-0002-7911-3117; Pereira, Pablo/0000-0003-1784-2776; Freyer, Laina/0000-0002-1997-4150; Soares-da-Silva, Francisca/0000-0003-1312-7601; Gomez Perdiguero, Elisa/0000-0002-7717-7897; ELSAID, RAMY/0000-0002-4574-0358					63	33	36	0	6	AMER SOC HEMATOLOGY	WASHINGTON	2021 L ST NW, SUITE 900, WASHINGTON, DC 20036 USA	0006-4971	1528-0020		BLOOD	Blood	FEB 25	2021	137	8
J	Yue, SB; Zheng, XB; Zheng, YX				Yue, Sibiao; Zheng, Xiaobin; Zheng, Yixian			Cell-type-specific role of lamin-B1 in thymus development and its inflammation-driven reduction in thymus aging	AGING CELL			English	Article						aging; inflammation; lamin-B1; senescence; thymus involution	SENESCENCE; FOXN1; IDENTIFICATION; DELETION; B1	Cellular architectural proteins often participate in organ development and maintenance. Although functional decay of some of these proteins during aging is known, the cell-type-specific developmental role and the cause and consequence of their subsequent decay remain to be established especially in mammals. By studying lamins, the nuclear structural proteins, we demonstrate that lamin-B1 function…	[Yue, Sibiao; Zheng, Yixian] Carnegie Inst Sci, Dept Embryol, 115 W Univ Pkwy, Baltimore, MD 21210 USA; [Yue, Sibiao; Zheng, Xiaobin; Zheng, Yixian] Johns Hopkins Univ, Dept Biol, Baltimore, MD 21218 USA	Carnegie Institution for Science; Johns Hopkins University	Zheng, YX (corresponding author), Carnegie Inst Sci, Dept Embryol, 115 W Univ Pkwy, Baltimore, MD 21210 USA.	zheng@Carnegiescience.edu	Zheng, Xiaobin/AAD-7564-2019		Ellison Medical Foundation; NIH/NIGMS [GM106023, GM110151]	Ellison Medical Foundation(Lawrence Ellison Foundation); NIH/NIGMS(United States Department of Health & Human ServicesNational Institutes of Health (NIH) - USANIH National Institute of General Medical Sciences (NIGMS))	Ellison Medical Foundation; NIH/NIGMS, Grant/Award Number: GM106023 and GM110151		43	25	27	0	9	WILEY	HOBOKEN	111 RIVER ST, HOBOKEN 07030-5774, NJ USA	1474-9718	1474-9726		AGING CELL	Aging Cell	AUG	2019	18	4
J	Kreins, AY; Dhalla, F; Flinn, AM; Howley, E; Ekwall, O; Villa, A; Staal, FJT; Anderson, G; Gennery, AR; Holländer, GA; Davies, EG				Kreins, Alexandra Y.; Dhalla, Fatima; Flinn, Aisling M.; Howley, Evey; Ekwall, Olov; Villa, Anna; Staal, Frank J. T.; Anderson, Graham; Gennery, Andrew R.; Hollander, Georg A.; Davies, E. Graham		European Soc Immunodeficiencies Clinical Working Party	European Society for Immunodeficiencies guidelines for the management of patients with congenital athymia	JOURNAL OF ALLERGY AND CLINICAL IMMUNOLOGY			English	Article						Congenital athymia; thymus transplantation; 22q11.2 deletion syndrome; DiGeorge syndrome; immunology guidelines	22Q11.2 DELETION SYNDROME; THYMIC EPITHELIAL-CELLS; DIGEORGE-SYNDROME PHENOTYPE; SELF-ANTIGEN EXPRESSION; IMMUNE-DEFICIENCY; DENDRITIC CELLS; T-CELLS; CHARGE SYNDROME; B-CELLS; HEMATOPOIETIC STEM	Congenital athymia is a life-limiting disorder due to rare inborn errors of immunity causing impaired thymus organogenesis or abnormal thymic stromal cell development and function. Athymic infants have a T-lymphocyte-negative, B-lymphocyte- positive, natural killer cell-positive immunophenotype with profound T-lymphocyte deficiency and are susceptible to severe infections and autoimmunity. Patien…	[Kreins, Alexandra Y.; Howley, Evey; Davies, E. Graham] Great Ormond St Hosp Children NHS Fdn Trust, Dept Immunol & Gene Therapy, London, England; [Kreins, Alexandra Y.; Davies, E. Graham] UCL, Infect Immun & Inflammat Res & Teaching Dept, Great Ormond St Inst Child Hlth, London, England; [Dhalla, Fatima; Hollander, Georg A.] Univ Oxford, Dept Paediat, Oxford, England; [Dhalla, Fatima; Hollander,…	University of London; University College London; Great Ormond Street Hospital for Children NHS Foundation Trust; University of London; University College London; University of Oxford; University of Oxford; Oxford University Hospitals NHS Foundation Trust; Newcastle University - UK; University of Gothenburg; University of Gothenburg; Fondazione Telethon; San Raffaele Telethon Institute For Gene Th…	Kreins, AY (corresponding author), UCL GOS Inst Child Hlth, Zayed Ctr Res Rare Dis Children, 20c Guilford St, London WC1N 1DZ, England.	a.kreins@ucl.ac.uk		Kreins, Alexandra/0000-0001-8748-5837; Dhalla, Fatima/0000-0001-9244-2284	Academy for Medical Sciences Starter Grant; Great Ormond Street Hospital Children's Charity; Swedish Research Council [2018-02752, 2022-00781]; Swedish state under an ALF agreement be-tween the Swedish government; county councils [ALFGBG-965795]; Telethon Foundation; EU [755170-b]; European Union; Novo Nordisk Foundation for Stem Cell Research [NNF21CC0073729]; MRC Programme Grant [MR/T029765/a];…	Academy for Medical Sciences Starter Grant; Great Ormond Street Hospital Children's Charity; Swedish Research Council(Swedish Research Council); Swedish state under an ALF agreement be-tween the Swedish government; county councils; Telethon Foundation(Fondazione Telethon); EU(European Union (EU)); European Union(European Union (EU)); Novo Nordisk Foundation for Stem Cell Research(Novo Nordisk Fou…	A.Y.K. is supported by the Wellcome Trust (222096/Z/20/Z) . F.D. is supported by an NIHR Academic Clinical Lectureship and an Academy for Medical Sciences Starter Grant. E.H. and E.G.D. are supported by a grant from the Great Ormond Street Hospital Children's Charity. O.E.'s laboratory is supported by grants from the Swedish Research Council (2018-02752 and 2022-00781) and the Swedish state under…		193	0	0	2	2	MOSBY-ELSEVIER	NEW YORK	360 PARK AVENUE SOUTH, NEW YORK, NY 10010-1710 USA	0091-6749	1097-6825		J ALLERGY CLIN IMMUN	J. Allergy Clin. Immunol.	DEC	2024	154	6
J	Sheikh, A; Abraham, N				Sheikh, Abdalla; Abraham, Ninan			Interleukin-7 Receptor Alpha in Innate Lymphoid Cells: More Than a Marker	FRONTIERS IN IMMUNOLOGY			English	Review						IL-7; TSLP; innate lymphoid cells; mucosal immunity; lymphopoiesis; inflammation	THYMIC STROMAL LYMPHOPOIETIN; TRANSCRIPTION FACTOR GATA3; IGM(+) B-CELLS; EPITHELIAL-CELLS; FLT3 LIGAND; BONE-MARROW; FETAL LIVER; IN-VITRO; T-CELLS; IL-7	Innate lymphoid cells (ILCs) are a group of immune cells that are important for defense against pathogens, tissue repair, and lymphoid organogenesis. They share similar characteristics with various subsets of helper T cells but lack specific antigen receptors. Interleukin-7 (IL-7) and thymic stromal lymphopoietin (TSLP) are cytokines that engage the IL-7R alpha and have major roles in dictating t…	[Sheikh, Abdalla; Abraham, Ninan] Univ British Columbia, Dept Microbiol & Immunol, Vancouver, BC, Canada; [Sheikh, Abdalla; Abraham, Ninan] Univ British Columbia, Life Sci Inst, Vancouver, BC, Canada; [Abraham, Ninan] Univ British Columbia, Dept Zool, Vancouver, BC, Canada	University of British Columbia; University of British Columbia; University of British Columbia	Abraham, N (corresponding author), Univ British Columbia, Dept Microbiol & Immunol, Vancouver, BC, Canada.;Abraham, N (corresponding author), Univ British Columbia, Life Sci Inst, Vancouver, BC, Canada.;Abraham, N (corresponding author), Univ British Columbia, Dept Zool, Vancouver, BC, Canada.	ninan@mail.ubc.ca	Abraham, Ninan/K-5572-2012	Sheikh, Abdalla/0000-0002-1493-2947; Abraham, Ninan/0000-0002-2747-1246	Canadian Institutes for Health Research [MOP-126060, PJT-156119]; John Richard Turner Fellowship	Canadian Institutes for Health Research(Canadian Institutes of Health Research (CIHR)); John Richard Turner Fellowship	Work in the laboratory was supported by a grant to NA from the Canadian Institutes for Health Research (MOP-126060 and PJT-156119). AS was supported by the John Richard Turner Fellowship.		112	30	31	1	11	FRONTIERS MEDIA SA	LAUSANNE	AVENUE DU TRIBUNAL FEDERAL 34, LAUSANNE, CH-1015, SWITZERLAND	1664-3224			FRONT IMMUNOL	Front. Immunol.	DEC 11	2019	10
J	Pérez, MR; Vandenabeele, P; Tougaard, P				Perez, Mario Ruiz; Vandenabeele, Peter; Tougaard, Peter			The thymus road to a T cell: migration, selection, and atrophy	FRONTIERS IN IMMUNOLOGY			English	Review						thymus organogenesis; thymus morphology; thymus colonization; T cell development; acute thymus atrophy; thymocyte cell death	EXTRACELLULAR-MATRIX; HEMATOPOIETIC PROGENITORS; GAMMA-DELTA; ALPHA-BETA; B-CELL; LYMPHOCYTE DIFFERENTIATION; THYMOCYTE APOPTOSIS; PERIVASCULAR SPACE; NEGATIVE SELECTION; IMMUNE MODULATION	The thymus plays a pivotal role in generating a highly-diverse repertoire of T lymphocytes while preventing autoimmunity. Thymus seeding progenitors (TSPs) are a heterogeneous group of multipotent progenitors that migrate to the thymus via CCR7 and CCR9 receptors. While NOTCH guides thymus progenitors toward T cell fate, the absence or disruption of NOTCH signaling renders the thymus microenviron…	[Perez, Mario Ruiz; Vandenabeele, Peter; Tougaard, Peter] Flanders Inst Biotechnol VIB, Ctr Inflammat Res, Mol Signaling & Cell Death Unit, UGent, Ghent, Belgium; [Perez, Mario Ruiz; Vandenabeele, Peter; Tougaard, Peter] Univ Ghent, Dept Biomed Mol Biol, Ghent, Belgium; [Tougaard, Peter] UGent Ctr Inflammat Res VIB, Lab Immunoregulat & Mucosal Immunol, Ghent, Belgium	Flanders Institute for Biotechnology (VIB); Ghent University; Ghent University; Ghent University	Vandenabeele, P; Tougaard, P (corresponding author), Flanders Inst Biotechnol VIB, Ctr Inflammat Res, Mol Signaling & Cell Death Unit, UGent, Ghent, Belgium.;Vandenabeele, P; Tougaard, P (corresponding author), Univ Ghent, Dept Biomed Mol Biol, Ghent, Belgium.	Peter.Vandenabeele@irc.vib-ugent.be; Peter.Tougaard@irc.vib-ugent.be	Tougaard, Peter/Q-8695-2016; Vandenabeele, Peter/ACK-4182-2022	Vandenabeele, Peter/0000-0002-6669-8822; Ruiz Perez, Mario/0000-0001-8345-5200	FWO [G.0B96.20N, G.0C76.18N, G.0B71.18N, G.0A93.22N]; Special Research Fund U Gent [BOF16/MET_V/007, BOF22/MET_V/007]; IBOF ATLANTIS grant [20/IBF/039]; EOS MODEL-IDI Grant [30826052]; EOS CD-INFLADIS [40007512]; Foundation against Cancer [F/2016/865, F/2020/1505]; FWO fundamental research fellowship PhD grant [11A7222N]; Cancer Research Institute Ghent (CRIG) consortia; Ghent Gut Inflammation Gr…	FWO(FWO); Special Research Fund U Gent; IBOF ATLANTIS grant; EOS MODEL-IDI Grant; EOS CD-INFLADIS; Foundation against Cancer; FWO fundamental research fellowship PhD grant; Cancer Research Institute Ghent (CRIG) consortia; Ghent Gut Inflammation Group (GGIG) consortia; Flanders Institute for Biotechnology	The author(s) declare financial support was received for the research, authorship, and/or publication of this article. FWO Research Grants G.0B96.20N(PV, PT), G.0C76.18N (PV),G.0B71.18N (PV), G.0A93.22N (PV), Special Research Fund U Gent (Methusalem grant BOF16/MET_V/007 (PV) BOF22/MET_V/007(PV), and iBOF ATLANTIS grant 20/IBF/039 (PV),EOS MODEL-IDI Grant (30826052) (PV), and EOS CD-INFLADIS(4000…		274	1	1	11	11	FRONTIERS MEDIA SA	LAUSANNE	AVENUE DU TRIBUNAL FEDERAL 34, LAUSANNE, CH-1015, SWITZERLAND	1664-3224			FRONT IMMUNOL	Front. Immunol.	AUG 27	2024	15
J	Banfai, K; Ernszt, D; Pap, A; Bai, P; Garai, K; Belharazem, D; Pongracz, JE; Kvell, K				Banfai, Krisztina; Ernszt, David; Pap, Attila; Bai, Peter; Garai, Kitti; Belharazem, Djeda; Pongracz, Judit E.; Kvell, Krisztian			Beige Cross Talk Between the Immune System and Metabolism	FRONTIERS IN ENDOCRINOLOGY			English	Article						thymus senescence; beige adipose tissue; TBX-1; UCP-1; PPARgamma	ADIPOCYTE DIFFERENTIATION; DIGEORGE-SYNDROME; ADIPOSE-TISSUE; CELL; MICRORNA; EXPRESSION; MICE; ADIPOGENESIS; THYMUS; PROLIFERATION	With thymic senescence the epithelial network shrinks to be replaced by adipose tissue. Transcription factor TBX-1 controls thymus organogenesis, however, the same TBX-1 has also been reported to orchestrate beige adipose tissue development. Given these different roles of TBX-1, we have assessed if thymic TBX-1 expression persists and demonstrates this dualism during adulthood. We have also check…	[Banfai, Krisztina; Garai, Kitti; Pongracz, Judit E.; Kvell, Krisztian] Univ Pecs, Dept Pharmaceut Biotechnol, Fac Pharm, Pecs, Hungary; [Banfai, Krisztina; Ernszt, David; Garai, Kitti; Pongracz, Judit E.; Kvell, Krisztian] Univ Pecs, Szentagothai Res Ctr, Pecs, Hungary; [Ernszt, David] Univ Pecs, Med Sch, Dept Physiol, Pecs, Hungary; [Pap, Attila] Univ Debrecen, Fac Med, Dept Biochem & Mol Biol,…	University of Pecs; University of Pecs; University of Pecs; University of Debrecen; University of Debrecen; University of Debrecen; Ruprecht Karls University Heidelberg	Kvell, K (corresponding author), Univ Pecs, Dept Pharmaceut Biotechnol, Fac Pharm, Pecs, Hungary.;Kvell, K (corresponding author), Univ Pecs, Szentagothai Res Ctr, Pecs, Hungary.	kvell.krisztian@pte.hu	Bai, Peter/J-9084-2014		Hungarian National Science Foundation [78310]; PTE AOK [KA-2016-16]; University of Pecs; Janos Bolyai Scholarship of the Hungarian Academy of Sciences; Bolyai+ 2018/2019 [UNKP-18-4 2018/2019]; European Union; State of Hungary; European Social Fund [TAMOP-4.2.2. A-11/1/KON-2012-0024, TAMOP-4.2.4.A/2-11/1-2012-0001, PTE AOK-KA-2013/22]; NKFIH [K108308, C120732, TAMOP-4.2.2. A-11/1/KONV-2012-0025]; …	Hungarian National Science Foundation; PTE AOK; University of Pecs; Janos Bolyai Scholarship of the Hungarian Academy of Sciences(Hungarian Academy of Sciences); Bolyai+ 2018/2019; European Union(European Union (EU)); State of Hungary; European Social Fund(European Social Fund (ESF)); NKFIH(National Research, Development & Innovation Office (NRDIO) - Hungary); University of Pecs Biomedical Engine…	Scientific research support was provided by the Hungarian National Science Foundation (No. 78310) and PTE AOK KA-2016-16 to KK. The project was also supported by the University of Pecs in the frame of Pharmaceutical Talent Center program and the Viral Pathogenesis Talent Center program via KK. The Janos Bolyai Scholarship of the Hungarian Academy of Sciences and Bolyai+ 2018/2019 (UNKP-18-4 2018/…		83	3	3	0	6	FRONTIERS MEDIA SA	LAUSANNE	AVENUE DU TRIBUNAL FEDERAL 34, LAUSANNE, CH-1015, SWITZERLAND	1664-2392			FRONT ENDOCRINOL	Front. Endocrinol.	JUN 18	2019	10
J	Ma, SY; Patel, SA; Abe, YH; Chen, N; Patel, PR; Cho, BS; Abbasi, N; Zeng, SL; Schnabl, B; Chang, JT; Huang, WJM				Ma, Shengyun; Patel, Shefali A.; Abe, Yohei; Chen, Nicholas; Patel, Parth R.; Cho, Benjamin S.; Abbasi, Nazia; Zeng, Suling; Schnabl, Bernd; Chang, John T.; Huang, Wendy Jia Men			RORγt phosphorylation protects against T cell-mediated inflammation	CELL REPORTS			English	Article							NF-KAPPA-B; INTESTINAL INFLAMMATION; T(H)17 DIFFERENTIATION; C-MAF; TH17; IL-1-BETA; ROR-GAMMA-T(+); ACTIVATION; INHIBITION; CYTOKINE	RAR-related orphan receptor-gamma (ROR gamma t) is an essential transcription factor for thymic T cell development, secondary lymphoid tissue organogenesis, and peripheral immune cell differentiation. Serine 182 phosphorylation is a major post-translational modification (PTM) on ROR gamma t. However, the in vivo contribution of this PTM in health and disease settings is unclear. We report that th…	[Ma, Shengyun; Abe, Yohei; Chen, Nicholas; Patel, Parth R.; Cho, Benjamin S.; Abbasi, Nazia; Huang, Wendy Jia Men] Univ Calif San Diego, Dept Cellular & Mol Med, 9500 Gilman Dr, La Jolla, CA 92093 USA; [Patel, Shefali A.; Zeng, Suling; Schnabl, Bernd; Chang, John T.] Univ Calif San Diego, Dept Med, 9500 Gilman Dr, La Jolla, CA 92093 USA; [Zeng, Suling; Schnabl, Bernd; Chang, John T.] Vet Affairs …	University of California System; University of California San Diego; University of California System; University of California San Diego; US Department of Veterans Affairs; Veterans Health Administration (VHA); VA San Diego Healthcare System	Huang, WJM (corresponding author), Univ Calif San Diego, Dept Cellular & Mol Med, 9500 Gilman Dr, La Jolla, CA 92093 USA.	wendyjmhuang@ucsd.edu	Chang, John/JKJ-2806-2023; Huang, Wendy Jia Men/AAF-2030-2021; zeng, suling/KEH-4700-2024; Schnabl, Bernd/HCH-3471-2022	Ma, Shengyun/0000-0003-3368-9388; Chang, John/0000-0003-0873-6218	National Institutes of Health (NIH) [R01GM124494]; Japan Society for the Promotion of Science Overseas Research Fellowship [201860150]; Uehara Memorial Foundation Fellowship; NIH [R01 DK091183, P01AI132122, R01AI129973, R01 AA24726, R37 AA020703, U01 AA026939, U01 AA026939-04S1, S10 OD026929, P30 CA23100]; Biomedical Laboratory Research & Development Service of the VA Office of Research and Devel…	National Institutes of Health (NIH)(United States Department of Health & Human ServicesNational Institutes of Health (NIH) - USA); Japan Society for the Promotion of Science Overseas Research Fellowship(Ministry of Education, Culture, Sports, Science and Technology, Japan (MEXT)Japan Society for the Promotion of Science); Uehara Memorial Foundation Fellowship; NIH(United States Department of Heal…	S.M., N.C., B.S.C., P.R.P., N.A., and W.J.M.H. were partially funded by the National Institutes of Health (NIH) (R01GM124494 to W.J.M.H.). Y.A. was funded by the Japan Society for the Promotion of Science Overseas Research Fellowship 201860150, the Uehara Memorial Foundation Fellowship, and the NIH (R01 DK091183). S.A.P. and J.T.C. were partially funded by the NIH (P01AI132122, R01AI129973) and b…		60	11	11	5	10	CELL PRESS	CAMBRIDGE	50 HAMPSHIRE ST, FLOOR 5, CAMBRIDGE, MA 02139 USA	2211-1247			CELL REP	Cell Reports	MAR 15	2022	38	11
J	Borna, S; Dejene, B; Lakshmanan, U; Schulze, J; Weinberg, K; Bacchetta, R				Borna, Simon; Dejene, Beruh; Lakshmanan, Uma; Schulze, Janika; Weinberg, Kenneth; Bacchetta, Rosa			Analyses of thymocyte commitment to regulatory T cell lineage in thymus of healthy subjects and patients with 22q11.2 deletion syndrome	FRONTIERS IN IMMUNOLOGY			English	Article						Treg; regulatory T cell; 22q11; 2DS; TSDR; Treg progenitors; FOXP3	DEFICIENCY; AUTOIMMUNITY; HOMEOSTASIS; EXPRESSION	The Chromosome 22q11.2 deletion syndrome (22q11.2DS) results in an inborn error of immunity due to defective thymic organogenesis. Immunological abnormalities in 22q11.2DS patients are thymic hypoplasia, reduced output of T lymphocytes by the thymus, immunodeficiency and increased incidence of autoimmunity. While the precise mechanism responsible for increased incidence of autoimmunity is not com…	[Borna, Simon; Dejene, Beruh; Lakshmanan, Uma; Weinberg, Kenneth; Bacchetta, Rosa] Stanford Univ, Sch Med, Dept Pediat, Div Hematol Oncol Stem Cell Transplantat & Regener, Stanford, CA 94305 USA; [Schulze, Janika] Epimune GmbH, Berlin, Germany; [Weinberg, Kenneth; Bacchetta, Rosa] Stanford Univ, Sch Med, Ctr Definit & Curat Med CDCM, Stanford, CA 94305 USA	Stanford University; Stanford University	Bacchetta, R (corresponding author), Stanford Univ, Sch Med, Dept Pediat, Div Hematol Oncol Stem Cell Transplantat & Regener, Stanford, CA 94305 USA.;Bacchetta, R (corresponding author), Stanford Univ, Sch Med, Ctr Definit & Curat Med CDCM, Stanford, CA 94305 USA.	rosab@stanford.edu	Lakshmanan, uma/AAN-1376-2020	Bacchetta, Rosa/0000-0002-0606-6268; Borna, Simon/0000-0001-8445-2634; Dejene, Beruh/0000-0002-4756-9347	Bonnie Uytengsu and Family Endowment for the Center for Genetic Immune Diseases (CGID); Center for Definitive and Curative Medicine (CDCM); CDCM	Bonnie Uytengsu and Family Endowment for the Center for Genetic Immune Diseases (CGID); Center for Definitive and Curative Medicine (CDCM); CDCM	RB is an Anne T. and Robert M. Bass Faculty Scholar of the Department of Pediatrics, Stanford University School of Medicine. This work has been largely supported by the Bonnie Uytengsu and Family Endowment for the Center for Genetic Immune Diseases (CGID) and the Center for Definitive and Curative Medicine (CDCM), and by dedicated grants from the 22q11 program of the CDCM to RB and KW.		27	0	0	0	1	FRONTIERS MEDIA SA	LAUSANNE	AVENUE DU TRIBUNAL FEDERAL 34, LAUSANNE, CH-1015, SWITZERLAND	1664-3224			FRONT IMMUNOL	Front. Immunol.	MAR 8	2023	14
J	Rota, IA; Handel, AE; Maio, S; Klein, F; Dhalla, F; Deadman, ME; Cheuk, S; Newman, JA; Michaels, YS; Zuklys, S; Prevot, N; Hublitz, P; Charles, PD; Gkazi, AS; Adamopoulou, E; Qasim, W; Davies, EG; Hanson, I; Pagnamenta, AT; Camps, C; Dreau, HM; White, A; James, K; Fischer, R; Gileadi, O; Taylor, JC; Fulga, T; Lagerholm, BC; Anderson, G; Sezgin, E; Holländer, GA				Rota, Ioanna A.; Handel, Adam E.; Maio, Stefano; Klein, Fabian; Dhalla, Fatima; Deadman, Mary E.; Cheuk, Stanley; Newman, Joseph A.; Michaels, Yale S.; Zuklys, Saulius; Prevot, Nicolas; Hublitz, Philip; Charles, Philip D.; Gkazi, Athina Soragia; Adamopoulou, Eleni; Qasim, Waseem; Davies, Edward Graham; Hanson, Imelda; Pagnamenta, Alistair T.; Camps, Carme; Dreau, Helene M.; White, Andrea; James, …			FOXN1 forms higher-order nuclear condensates displaced by mutations causing immunodeficiency	SCIENCE ADVANCES			English	Article							PHASE-SEPARATION; BINDING PROTEIN; EXPRESSION; THYMUS; CELLS; MICE; INDUCTION; NUAGE	The transcription factor FOXN1 is a master regulator of thymic epithelial cell (TEC) development and function. Here, we demonstrate that FOXN1 expression is differentially regulated during organogenesis and participates in multimolecular nuclear condensates essential for the factor's transcriptional activity. FOXN1's C-terminal sequence regulates the diffusion velocity within these aggregates and…	[Rota, Ioanna A.; Handel, Adam E.; Maio, Stefano; Klein, Fabian; Dhalla, Fatima; Deadman, Mary E.; Cheuk, Stanley; Prevot, Nicolas; Adamopoulou, Eleni; Hollaender, Georg A.] Univ Oxford, Dept Paediat, Oxford, England; [Rota, Ioanna A.; Handel, Adam E.; Maio, Stefano; Klein, Fabian; Dhalla, Fatima; Deadman, Mary E.; Cheuk, Stanley; Prevot, Nicolas; Adamopoulou, Eleni; Hollaender, Georg A.] Univ Ox…	University of Oxford; University of Oxford; University of Oxford; University of Oxford; University of Oxford; University of Basel; University of Basel; University of Oxford; University of Oxford; University of London; University College London; Great Ormond Street Hospital for Children NHS Foundation Trust; University of London; University College London; Baylor College of Medicine; University of…	Holländer, GA (corresponding author), Univ Oxford, Dept Paediat, Oxford, England.;Holländer, GA (corresponding author), Univ Oxford, MRC Weatherall Inst Mol Med, Oxford, England.;Holländer, GA (corresponding author), Univ Basel, Dept Biomed, Paediat Immunol, Basel, Switzerland.;Holländer, GA (corresponding author), Univ Childrens Hosp Basel, Basel, Switzerland.;Holländer, GA (corresponding author…		Cheuk, Stanley/P-1235-2019; Handel, Adam/F-2489-2011; Camps, Carme/ISA-1989-2023; QASIM, WASEEM/B-3036-2009; Anderson, Graham/K-2634-2012; Newman, Janet/D-1857-2011; Hublitz, Philip/AAM-5159-2020; Gileadi, Opher/F-1105-2013; Fischer, Roman/N-4408-2017; Cheuk, Sing Hoi/S-5871-2018; Sezgin, Erdinc/R-1980-2018	QASIM, WASEEM/0000-0001-8353-4494; Fischer, Roman/0000-0002-9715-5951; James, Kieran/0000-0001-8811-6996; Dhalla, Fatima/0000-0001-9244-2284; newman, Joseph/0000-0003-4488-0516; Michaels, Yale/0000-0002-6857-5922; Deadman, Mary/0000-0002-6074-017X; Cheuk, Sing Hoi/0000-0002-2759-3884; Klein, Fabian/0000-0002-6208-8592; Lagerholm, Christoffer/0000-0003-4678-5168; Hublitz, Philip/0000-0001-8810-324…	Swiss National Science Foundation [IZLJZ3_171050, 310030_184672]; Wellcome Trust [105045/Z/14/Z, 109032/Z/15/Z, 106169/ZZ14/Z]; National Institute for Health Research (NIHR) Oxford Biomedical Research Centre (BRC); NIHR Clinical Lectureship; Swedish research council (Vetenskapsradet); Swiss National Science Foundation-Early Postdoc.Mobility Fellowship [P2BSP3_188183]; SciLifeLab Fellowship; Swedi…	Swiss National Science Foundation(Swiss National Science Foundation (SNSF)); Wellcome Trust(Wellcome Trust); National Institute for Health Research (NIHR) Oxford Biomedical Research Centre (BRC)(National Institutes of Health Research (NIHR)); NIHR Clinical Lectureship; Swedish research council (Vetenskapsradet)(Swedish Research Council); Swiss National Science Foundation-Early Postdoc.Mobility Fe…	This work was supported by Swiss National Science Foundation (IZLJZ3_171050; 310030_184672) and the Wellcome Trust (105045/Z/14/Z) to G.A.H.; National Institute for Health Research (NIHR) Oxford Biomedical Research Centre (BRC) to G.A.H.; departmental stipend (Department of Paediatrics, University of Oxford) to I.A.R.; NIHR Clinical Lectureship to A.E.H.; Wellcome Trust (109032/Z/15/Z) and an NIH…		73	14	17	0	5	AMER ASSOC ADVANCEMENT SCIENCE	WASHINGTON	1200 NEW YORK AVE, NW, WASHINGTON, DC 20005 USA	2375-2548			SCI ADV	Sci. Adv.	DEC	2021	7	49
J	de Barros, SC; Suterwala, BT; He, CB; Ge, SD; Chick, B; Blumberg, GK; Kim, K; Klein, S; Zhu, YH; Wang, XY; Casero, D; Crooks, GM				de Barros, Stephanie C.; Suterwala, Batul T.; He, Chongbin; Ge, Shundi; Chick, Brent; Blumberg, Garrett K.; Kim, Kenneth; Klein, Sam; Zhu, Yuhua; Wang, Xiaoyan; Casero, David; Crooks, Gay M.			Pleiotropic Roles of VEGF in the Microenvironment of the Developing Thymus	JOURNAL OF IMMUNOLOGY			English	Article							T-CELL DIFFERENTIATION; ENHANCES THYMOPOIESIS; IMMUNE RECONSTITUTION; THYMOCYTE MIGRATION; MESENCHYMAL CELLS; GROWTH; EXPRESSION; ORGANOGENESIS; LOCALIZATION; NEUROPILIN-1	Neonatal life marks the apogee of murine thymic growth. Over the first few days after birth, growth slows and the murine thymus switches from fetal to adult morphology and function; little is known about the cues driving this dramatic transition. In this study, we show for the first time (to our knowledge) the critical role of vascular endothelial growth factor (VEGF) on thymic morphogenesis beyo…	[de Barros, Stephanie C.; Suterwala, Batul T.; He, Chongbin; Ge, Shundi; Chick, Brent; Blumberg, Garrett K.; Kim, Kenneth; Klein, Sam; Zhu, Yuhua; Casero, David; Crooks, Gay M.] Univ Calif Los Angeles, Dept Pathol & Lab Med, Los Angeles, CA 90095 USA; [Wang, Xiaoyan] Univ Calif Los Angeles, Dept Gen Internal Med, Los Angeles, CA 90095 USA; [Wang, Xiaoyan] Univ Calif Los Angeles, Hlth Serv Res, Lo…	University of California System; University of California Los Angeles; University of California System; University of California Los Angeles; University of California System; University of California Los Angeles; University of California System; University of California Los Angeles; University of California System; University of California Los Angeles	Crooks, GM (corresponding author), Univ Calif Los Angeles, 3014 Terasaki Life Sci Bldg,610 Charles & Young, Los Angeles, CA 90095 USA.	gcrooks@mednet.ucla.edu	wang, xiaoyan/R-1523-2016; Casero, David/E-7365-2010	C. de Barros, Stephanie/0000-0003-1168-069X; Kim, Kenneth/0000-0003-2309-4858; Suterwala, Batul/0000-0003-3576-7482; Casero, David/0000-0002-7347-3330; Chick, Brent/0000-0002-0193-1654; He, Chong Bin/0009-0006-3044-4122	National Institutes of Health (Bethesda, MD) [RO1 AG049753]; (National Institute on Aging) [R21 AI119927, 5P30AG028748]; (National Institutes of Allergy and Infectious Diseases [NIAID]) [R21 AI119927]; (National Center for Advancing Translational Sciences/University of California Los Angles Clinical and Translational Science Institute) [UL1TR000124]; (National Cancer Institute) [P30CA016042]; Cal…	National Institutes of Health (Bethesda, MD)(United States Department of Health & Human ServicesNational Institutes of Health (NIH) - USA); (National Institute on Aging)(United States Department of Health & Human ServicesNational Institutes of Health (NIH) - USANIH National Institute on Aging (NIA)); (National Institutes of Allergy and Infectious Diseases [NIAID])(United States Department of Heal…	This work was supported by the National Institutes of Health (Bethesda, MD) Grants RO1 AG049753 (National Institute on Aging) (to G.M.C), R21 AI119927 (National Institutes of Allergy and Infectious Diseases [NIAID]) (to G.M.C), P01AI072686 (NIAID) (to G.M.C), 5P30AG028748 (National Institutes on Aging) (to D.C.), UL1TR000124 (National Center for Advancing Translational Sciences/University of Cali…		81	2	2	0	2	AMER ASSOC IMMUNOLOGISTS	BETHESDA	9650 ROCKVILLE PIKE, BETHESDA, MD 20814 USA	0022-1767	1550-6606		J IMMUNOL	J. Immunol.	NOV 1	2020	205	9
J	Fu, YJ; Zhang, XY; Wu, HB; Zhang, PP; Liu, SP; Guo, TT; Shan, HH; Liang, Y; Chen, HL; Xie, JH; Duan, YY				Fu, Yingjie; Zhang, Xueyan; Wu, Haibin; Zhang, Pingping; Liu, Shoupei; Guo, Tingting; Shan, Huanhuan; Liang, Yan; Chen, Honglin; Xie, Jinghe; Duan, Yuyou			HOXA3 functions as the on-off switch to regulate the development of hESC-derived third pharyngeal pouch endoderm through EPHB2-mediated Wnt pathway	FRONTIERS IN IMMUNOLOGY			English	Article						human embryonic stem cell differentiation; third pharyngeal pouch; thymus; HOXA3; EPHB2; Wnt	THYMIC EPITHELIAL-CELLS; EPH RECEPTORS; TARGETED DISRUPTION; STEM-CELLS; DIFFERENTIATION; MIGRATION; PROLIFERATION; EPHRINS; ORGANOGENESIS; PROGENITORS	ObjectivesNormal commitment of the endoderm of the third pharyngeal pouch (3PP) is essential for the development and differentiation of the thymus. The aim of this study was to investigate the role of transcription factor HOXA3 in the development and differentiation of 3PP endoderm (3PPE) from human embryonic stem cells (hESCs).MethodsThe 3PPE was differentiated from hESC-derived definitive endod…	[Fu, Yingjie; Zhang, Xueyan; Wu, Haibin; Liu, Shoupei; Guo, Tingting; Shan, Huanhuan; Liang, Yan; Duan, Yuyou] South China Univ Technol, Affiliat Hosp 2, Inst Clin Med, Sch Med, Guangzhou, Peoples R China; [Fu, Yingjie; Zhang, Xueyan; Wu, Haibin; Liu, Shoupei; Guo, Tingting; Shan, Huanhuan; Liang, Yan; Chen, Honglin; Xie, Jinghe; Duan, Yuyou] South China Univ Technol, Inst Life Sci, Sch Med, Lab …	South China University of Technology; South China University of Technology; South China University of Technology; Southern Medical University - China; Guangdong Academy of Medical Sciences & Guangdong General Hospital; South China University of Technology; South China University of Technology; South China University of Technology	Duan, YY (corresponding author), South China Univ Technol, Affiliat Hosp 2, Inst Clin Med, Sch Med, Guangzhou, Peoples R China.;Xie, JH; Duan, YY (corresponding author), South China Univ Technol, Inst Life Sci, Sch Med, Lab Stem Cells & Translat Med, Guangzhou, Peoples R China.;Xie, JH (corresponding author), South China Univ Technol, Sch Biomed Sci & Engn, Guangzhou, Peoples R China.;Duan, YY (c…	xiejinghe@scut.edu.cn; yuyouduan@scut.edu.cn	Guo, Tingting/GLR-8620-2022	zhang, xue yan/0009-0000-5961-0178	National Key Research and Development Program of China [2018YFA0108200, 2018YFA0108201]; Research Starting Funding of South China University of Technology [D6201880, K5180910, K5204120, D6212440, KY09060026, D9194290]; Guangzhou Basic and Applied Basic Research Foundation [202201010538]; Guangzhou Postdoctoral Research Support [L2230330]	National Key Research and Development Program of China(National Key Research & Development Program of China); Research Starting Funding of South China University of Technology; Guangzhou Basic and Applied Basic Research Foundation; Guangzhou Postdoctoral Research Support	The author(s) declare financial support was received for the research, authorship, and/or publication of this article. This work was supported in part by the National Key Research and Development Program of China (2018YFA0108200, 2018YFA0108201), by Research Starting Funding of South China University of Technology (D6201880, K5180910, K5204120, and D6212440), by Research Starting Funding of the S…		59	1	1	5	9	FRONTIERS MEDIA SA	LAUSANNE	AVENUE DU TRIBUNAL FEDERAL 34, LAUSANNE, CH-1015, SWITZERLAND	1664-3224			FRONT IMMUNOL	Front. Immunol.	JAN 8	2024	14
J	Bódi, I; H-Minkó, K; Prodán, Z; Nagy, N; Oláh, I				Bodi Ildiko; H-Minko Krisztina; Prodan Zsolt; Nagy Nandor; Olah Imre			Structure of the thymus at the beginning of the 21th century	ORVOSI HETILAP			Hungarian	Review						thymus; cortico-medullary border; neural crest; keratin-positive network; keratin-negative area; Foxn1	NEURAL CREST; DIGEORGE-SYNDROME; CELL-MIGRATION; MESENCHYME; MICE; ORGANOGENESIS; ONTOGENY; BODIES; GROWTH	The classical histological features of the thymus are the cortex and medulla, the Hassall's bodies as well as the lobules. Anti-pan-cytokeratin immunocytochemistry shows that the keratin staining pattern of the cortical and medullary epithelial cells is different. The medulla is further compartmentalized: it consists of keratin-positive network and keratin-negative areas. Histology of the keratin…	[Bodi Ildiko; H-Minko Krisztina; Nagy Nandor; Olah Imre] Semmelweis Egyet, Altalanos Orvostud Kar, Anat Szovet & Fejlodestani Inezet, Budapest, Hungary; [Prodan Zsolt] Gottsegen Gyorgy Orszagos Kardiol Int, Budapest, Hungary	Semmelweis University	Tuzolto U 58, H-1094 Budapest, Hungary.	olah.imre@med.semmelweis-univ.hu	Nagy, Nandor/AAC-5632-2019						49	3	3	4	12	AKADEMIAI KIADO ZRT	BUDAPEST	BUDAFOKI UT 187-189-A-3, H-1117 BUDAPEST, HUNGARY	0030-6002	1788-6120		ORVOSI HETILAP	Orvosi Hetilap	FEB	2019	160	5
J	Vázquez-Román, V; Fernández-Santos, JM; Martín-Lacave, I				Vazquez-Roman, Victoria; Fernandez-Santos, Jose M.; Martin-Lacave, Ines			C-cell differentiation in the wall of an aberrant ultimobranchial sinus in the thyroid gland of an old rat	VETERINARY MEDICINE AND SCIENCE			English	Article						ultimobranchial; sinus; thyroid; C cells; follicular cells	BODY CYST; EXPRESSION; ORIGIN; NESTS; PAX8	Background: In mammals, the thyroid gland possesses two types of endocrine cells, follicular cells and C cells, which have different functions but share a similar endodermal origin (although from different regions of the primitive pharynx). Specifically, follicular cells derive from the ventral pharyngeal floor, while C cells derive from the fourth pair of pharyngeal pouches through the ultimobra…	[Vazquez-Roman, Victoria; Fernandez-Santos, Jose M.; Martin-Lacave, Ines] Univ Seville, Fac Med, Dept Citol & Histol Normal & Patol, Av Sanchez Pizjuan S-N, Seville 41009, Andalucia, Spain	University of Sevilla	Martín-Lacave, I (corresponding author), Univ Seville, Fac Med, Dept Citol & Histol Normal & Patol, Av Sanchez Pizjuan S-N, Seville 41009, Andalucia, Spain.		Vazquez-Roman, Victoria/F-2090-2016	Vazquez-Roman, Victoria/0000-0002-7589-4251; Martin-Lacave, Ines/0000-0003-4645-0755; Fernandez-Santos, Jose Maria/0000-0003-4541-1033	Consejeria de Economia, Innovacion, Ciencia y Empleo, Junta de Andalucia [CTS-439/2020]; VII PPIT, CITIUS, Universidad de sevilla [2022/00000302]	Consejeria de Economia, Innovacion, Ciencia y Empleo, Junta de Andalucia(Junta de Andalucia); VII PPIT, CITIUS, Universidad de sevilla	Consejeria de Economia, Innovacion, Ciencia y Empleo, Junta de Andalucia, Grant/Award Number: CTS-439/2020; VII PPIT, CITIUS, Universidad de sevilla, Grant/Award Number: 2022/00000302		28	0	0	0	1	WILEY	HOBOKEN	111 RIVER ST, HOBOKEN, NJ 07030 USA		2053-1095		VET MED SCI	Vet. Med. Sci.	MAR	2023	9	2
[truncated: 22 more columns]
