# Supplementary material for: Perspectives on the Parathyroid–Thymus Interconnection—A Literature Review
Source: Int J Mol Sci. 2025 Jun 23;26(13):6000. doi: 10.3390/ijms26136000 (PMC12250252; doi:10.3390/ijms26136000)
Supplement: Supplementary file 1 [file ijms-26-06000-s001.zip › causes of myasthenia gravis.xls]

## Sheet: savedrecs
Publication Type	Authors	Book Authors	Book Editors	Book Group Authors	Author Full Names	Book Author Full Names	Group Authors	Article Title	Source Title	Book Series Title	Book Series Subtitle	Language	Document Type	Conference Title	Conference Date	Conference Location	Conference Sponsor	Conference Host	Author Keywords	Keywords Plus	Abstract	Addresses	Affiliations	Reprint Addresses	Email Addresses	Researcher Ids	ORCIDs	Funding Orgs	Funding Name Preferred	Funding Text	Cited References	Cited Reference Count	Times Cited, WoS Core	Times Cited, All Databases	180 Day Usage Count	Since 2013 Usage Count	Publisher	Publisher City	Publisher Address	ISSN	eISSN	ISBN	Journal Abbreviation	Journal ISO Abbreviation	Publication Date	Publication Year	Volume	Issue	Part Number
J	Tagliaferri, AR; Narvaneni, S; Azzam, MH; Grist, W				Tagliaferri, Ariana R.; Narvaneni, Spandana; Azzam, Moh'd Hazem; Grist, William			A Case of COVID-19 Vaccine Causing a Myasthenia Gravis Crisis	CUREUS JOURNAL OF MEDICAL SCIENCE			English	Article						covid-19; myasthenia gravis crisis; myasthenia gravis exacerbation; vaccination; moderna vaccine		Myasthenia gravis is a rare disease of the neuromuscular junction subsequently affecting the bulbar, respiratory, and extremity skeletal muscles. It is an autoimmune disease in which antibodies target the acetylcholine receptor (AChR), preventing transmission of the excitatory cascade during muscle contraction. Myasthenia gravis is typically well controlled using acetylcholinesterase inhibitors, …	[Tagliaferri, Ariana R.] Thomas Jefferson Univ Hosp, Sidney Kimmel Med Coll, Radiol, Philadelphia, PA 19107 USA; [Tagliaferri, Ariana R.; Narvaneni, Spandana] St Josephs Reg Med Ctr, Internal Med, Paterson, NJ 07503 USA; [Azzam, Moh'd Hazem; Grist, William] St Josephs Reg Med Ctr, Pulmonol & Crit Care, Paterson, NJ USA	Thomas Jefferson University	Tagliaferri, AR (corresponding author), Thomas Jefferson Univ Hosp, Sidney Kimmel Med Coll, Radiol, Philadelphia, PA 19107 USA.;Tagliaferri, AR (corresponding author), St Josephs Reg Med Ctr, Internal Med, Paterson, NJ 07503 USA.	axt173@jefferson.edu		Tagliaferri, Ariana/0000-0001-5535-3485					10	40	40	0	9	SPRINGERNATURE	LONDON	CAMPUS, 4 CRINAN ST, LONDON, N1 9XW, ENGLAND		2168-8184		CUREUS J MED SCIENCE	Cureus J Med Sci	JUN 10	2021	13	6
J	Ramakrishnan, P; Siddiqui, S				Ramakrishnan, Priya; Siddiqui, Shahla			Myasthenia Gravis as a Cause of Failed Extubation Diagnosed by Diaphragmatic Ultrasound	JCPSP-JOURNAL OF THE COLLEGE OF PHYSICIANS AND SURGEONS PAKISTAN			English	Article						Myasthenia gravis; Diaphragm; Extubation		Myasthenia Gravis (MG) is an autoimmune disease of the neuromuscular junction which results in generalised weakness. Presentation varies and can often be delayed as the course is waxing and waning. We report the case of an elderly patient who was admitted with severe cholangitis. The patient required a general anaesthesia with intubation for a planned endoscopic retrograde cholangiopancreatogram …	[Ramakrishnan, Priya; Siddiqui, Shahla] Khoo Teck Puat Hosp, Dept Anaesthesia, Singapore, Singapore		Siddiqui, S (corresponding author), Khoo Teck Puat Hosp, Dept Anaesthesia, Singapore, Singapore.	shahlasi@yahoo.com							7	0	0	0	5	COLL PHYSICIANS & SURGEONS PAKISTAN	KARACHI	SEVENTH CENTRAL ST, DEFENCE HOUSING AUTHORITY, KARACHI, 75500, PAKISTAN	1022-386X	1681-7168		JCPSP-J COLL PHYSICI	JCPSP-J. Coll. Physicians Surg.	MAY	2019	29	5
J	Wang, YX; Qi, GY; Yang, Y; Yang, HX				Wang, Yaxuan; Qi, Guoyan; Yang, Ying; Yang, Hongxia			Clinical features of thymoma with and without myasthenia gravis	PAKISTAN JOURNAL OF MEDICAL SCIENCES			English	Article						Myasthenia gravis; Thymoma; Clinical; Pathology		Objective: To explore the clinical features of thymoma with and without myasthenia gravis (MG). Methods: This was a retrospective study. Two hundred and thirty-three patients with mediastinal masses who were initially diagnosed in People's Hospital of Shijiazhuang, China, between January 2014 and June 2022 and had complete clinical data and underwent surgical treatment at People's Hospital of Shi…	[Wang, Yaxuan; Qi, Guoyan] Hebei Med Univ, Dept Oncol, Shijiazhuang 050017, Hebei, Peoples R China; [Qi, Guoyan] Hebei Prov Key Lab Myasthenia Gravis, Shijiazhuang 050030, Hebei, Peoples R China; [Wang, Yaxuan; Qi, Guoyan; Yang, Ying; Yang, Hongxia] Hebei Med Univ, Peoples Hosp Shijiazhuang, Ctr Treatment Myasthenia Gravis, Shijiazhuang 050017, Hebei, Peoples R China	Hebei Medical University; Hebei Medical University	Qi, GY (corresponding author), Hebei Med Univ, Dept Oncol, Shijiazhuang 050017, Hebei, Peoples R China.;Qi, GY (corresponding author), Hebei Prov Key Lab Myasthenia Gravis, Shijiazhuang 050030, Hebei, Peoples R China.;Qi, GY (corresponding author), Hebei Med Univ, Peoples Hosp Shijiazhuang, Ctr Treatment Myasthenia Gravis, Shijiazhuang 050017, Hebei, Peoples R China.	zzjwlsys@163.com	Yang, Hong-Xia/GXN-3813-2022		Shijiazhuang Science and Technology Research and Development Guidance Plan [181461203]	Shijiazhuang Science and Technology Research and Development Guidance Plan	Funding: This study is supported by Shijiazhuang Science and Technology Research and Development Guidance Plan (No.181461203) .		20	0	0	0	0	PROFESSIONAL MEDICAL PUBLICATIONS	SADDAR	PANORAMA CENTRE, RM 522, 5TH FLOOR, BLDG 2, RAJA GHAZANFAR ALI RD, PO BOX 8766, SADDAR, KARACHI 00000, PAKISTAN	1682-024X	1681-715X		PAK J MED SCI	Pak. J. Med. Sci.	AUG	2024	40	7
J	Pasmanasari, ED; Purwaningsih, EH; Retnaningsih, R; Purba, JS; Octaviana, F				Pasmanasari, Elta Diah; Purwaningsih, Erni Hernawati; Retnaningsih, Retnaningsih; Purba, Jan Sudir; Octaviana, Fitri			The Injected Plasma of Myasthenia Gravis Patient with A Low T-reg Level Caused Clinical Myasthenic Syndromes in Swiss-Webster Mice	INDONESIAN BIOMEDICAL JOURNAL			English	Article						animal model; Myasthenia gravis; Swiss-Webster mice	FOXP3 EXPRESSION; CELL POPULATION; ANIMAL-MODELS; IFN-GAMMA; IL-2; CD4(+)CD25(+)	BACKGROUND: Myasthenia gravis (MG) is a rare autoimmune disease affecting neuromuscular junction involvement. The finding that T-reg level in MG patients was lower than that in normal persons leads to the idea that the primary pathology of the disease is T-reg dependent. The T-reg level of MG patients seems to be decreasing compared to that of normal persons. The study was conducted to observe th…	[Pasmanasari, Elta Diah] Univ Indonesia, Fac Med, Doctoral Program Biomed Sci, Jl Salemba Raya 6, Jakarta 10430, Indonesia; [Purwaningsih, Erni Hernawati] Univ Indonesia, Fac Med, Dept Med Pharm, Jl Salemba Raya 6, Jakarta 10430, Indonesia; [Retnaningsih, Retnaningsih] Univ Diponegoro, Fac Med, Dept Neurol Dept, Jl Dr Sutomo 16, Semarang 50244, Indonesia; [Purba, Jan Sudir; Octaviana, Fitri] Univ…	University of Indonesia; University of Indonesia; Diponegoro University; University of Indonesia	Purwaningsih, EH (corresponding author), Univ Indonesia, Fac Med, Dept Med Pharm, Jl Salemba Raya 6, Jakarta 10430, Indonesia.	erniepoerwa@yahoo.com	Octaviana, Fitri/AAV-7724-2021		Yayasan Myasthenia Gravis Indonesia (YMGI)	Yayasan Myasthenia Gravis Indonesia (YMGI)	The authors thank Yayasan Myasthenia Gravis Indonesia (YMGI) for supporting this research.		40	0	0	0	0	PRODIA EDUCATION & RESEARCH INST	JAKARTA	PRODIA TOWER 8TH FLR, JL KRAMAT RAYA NO 150, JAKARTA, 00000, INDONESIA	2355-9179			INDONES BIOMED J	Indones. Biomed. J.	AUG	2024	16	4
J	Wong, SH; Petzold, A				Wong, Sui H.; Petzold, Axel			Remodeling of the neuromuscular junction in myasthenia gravis increases serum neurofilament heavy chain levels	MUSCLE & NERVE			English	Article						biomarker; myasthenia gravis; neurofilament; neuro-muscular junction; ocular myasthenia gravis		Introduction/AimsIn myasthenia gravis, prolonged muscle denervation causes muscle atrophy. We re-visited this observation using a biomarker hypothesis. We tested if serum neurofilament heavy chain levels, a biomarker for axonal degeneration, were elevated in myasthenia gravis. MethodsWe enrolled 70 patients with isolated ocular myasthenia gravis and 74 controls recruited from patients in the emer…	[Wong, Sui H.; Petzold, Axel] Moorfields Eye Hosp, UCL Inst Neurol, Dept Neuroimmunol, London, England; [Wong, Sui H.; Petzold, Axel] Natl Hosp Neurol & Neurosurg, Moorfields Eye Hosp, Queen Sq, London, England; [Petzold, Axel] UCL, Queen Sq Inst Neurol, London, England	University of London; University College London; Moorfields Eye Hospital NHS Foundation Trust; University of London; University College London; UCL Medical School; University College London Hospitals NHS Foundation Trust; Moorfields Eye Hospital NHS Foundation Trust; University of London; University College London	Petzold, A (corresponding author), UCL, Queen Sq Inst Neurol, London, England.	a.petzold@ucl.ac.uk	Petzold, Axel/C-1090-2009	Petzold, Axel/0000-0002-0344-9749					20	0	0	1	3	WILEY	HOBOKEN	111 RIVER ST, HOBOKEN 07030-5774, NJ USA	0148-639X	1097-4598		MUSCLE NERVE	Muscle Nerve	JUL	2023	68	1
J	Westerberg, E; Punga, AR				Westerberg, Elisabet; Punga, Anna Rostedt			Mortality rates and causes of death in Swedish Myasthenia Gravis patients	NEUROMUSCULAR DISORDERS			English	Article						Myasthenia Gravis; Autoimmune disease; Mortality rate; Comorbidity	EXTRATHYMIC MALIGNANCIES; RISK; EPIDEMIOLOGY; CANCER; CRISIS; MYOCARDITIS; REGISTER; DISEASE	Myasthenia Gravis (MG) is an autoimmune disease with several comorbidities, however information on MG mortality remains sparse. We conducted a nationwide register-based study on mortality rates and causes of death among Swedish MG patients. Data was acquired from four Swedish National Board of Health and Welfare registers. A total of 4559 MG patients (2522 women, 55.3%) being alive entering the y…	[Westerberg, Elisabet; Punga, Anna Rostedt] Uppsala Univ, Dept Neurosci, Clin Neurophysiol, Entrance 85,3rd Floor, S-75185 Uppsala, Sweden	Uppsala University	Westerberg, E (corresponding author), Uppsala Univ, Dept Neurosci, Clin Neurophysiol, Entrance 85,3rd Floor, S-75185 Uppsala, Sweden.	elisabet.westerberg@neuro.uu.se			Selanders Foundation; Palle Ferbs Memorial Foundation; Swedish Research Council [VR-523-2014-2048]	Selanders Foundation; Palle Ferbs Memorial Foundation; Swedish Research Council(Swedish Research Council)	This work was supported by Selanders Foundation; Palle Ferbs Memorial Foundation; and the Swedish Research Council [VR-523-2014-2048].		41	20	20	2	4	PERGAMON-ELSEVIER SCIENCE LTD	OXFORD	THE BOULEVARD, LANGFORD LANE, KIDLINGTON, OXFORD OX5 1GB, ENGLAND	0960-8966	1873-2364		NEUROMUSCULAR DISORD	Neuromusc. Disord.	OCT	2020	30	10
J	Nath, UK; Bhattacharyya, D; Chattopadhya, D; Dhingra, G; Azad, S; Mohanty, A				Nath, Uttam Kumar; Bhattacharyya, Debmalya; Chattopadhya, Debranjani; Dhingra, Gaurav; Azad, Shweta; Mohanty, Aroop			Visceral leishmaniasis masquerading as drug-induced pancytopenia in myasthenia gravis	DRUG DISCOVERIES AND THERAPEUTICS			English	Article						Immunosuppression; myasthenia gravis; pancytopenia; visceral leishmaniasis		Visceral leishmaniasis (VL), also known as kala-azar (black fever in Hindi), is a disease primarily caused by Leishmania donovani. The most important clinical manifestation of visceral leishmaniasis is fever. Nonspecific laboratory findings of visceral leishmaniasis include anemia, neutropenia, eosinopenia, and thrombocytopenia. Definitive diagnosis of visceral leishmaniasis requires the demonstr…	[Nath, Uttam Kumar; Chattopadhya, Debranjani; Dhingra, Gaurav] All India Inst Med Sci, Dept Med Oncol Haematol, Rishieksh, India; [Bhattacharyya, Debmalya] Saroj Gupta Canc Ctr & Res Inst, Dept Haematol, Kolkata, India; [Azad, Shweta] All India Inst Med Sci, Dept Pathol, Rishikesh, India; [Mohanty, Aroop] All India Inst Med Sci, Dept Microbiol, Gorakhpur, Uttar Pradesh, India	All India Institute of Medical Sciences (AIIMS) Rishikesh	Mohanty, A (corresponding author), All India Inst Med Sci, Dept Microbiol, Rishikesh 249203, Uttarakhand, India.	aroopmohanty7785@yahoo.com	Mohanty, Aroop/AAR-8361-2020; , Gaurav/LCD-6590-2024	, Gaurav/0000-0003-2578-529X					9	2	2	0	1	INT RESEARCH & COOPERATION ASSOC BIO & SOCIO-SCIENCES ADVANCEMENT	TOKYO	INT RESEARCH & COOPERATION ASSOC BIO & SOCIO-SCIENCES ADVANCEMENT, TOKYO, 00000, JAPAN	1881-7831	1881-784X		DRUG DISCOV THER	Drug Discov. Ther.	FEB	2021	15	1
J	Klaus, B; Müller, P; van Wickeren, N; Dordevic, M; Schmicker, M; Zdunczyk, Y; Brigadski, T; Lessmann, V; Vielhaber, S; Schreiber, S; Müller, NG				Klaus, Benita; Mueller, Patrick; van Wickeren, Nora; Dordevic, Milos; Schmicker, Marlen; Zdunczyk, Yael; Brigadski, Tanja; Lessmann, Volkmar; Vielhaber, Stefan; Schreiber, Stefanie; Mueller, Notger G.			Structural and functional brain alterations in patients with myasthenia gravis	BRAIN COMMUNICATIONS			English	Article						myasthenia gravis; neuroplasticity; VBM; neuropsychological testing; BDNF	COGNITIVE DYSFUNCTION; NEUROTROPHIC FACTORS; LIMBIC SYSTEM; BDNF; PLASTICITY; PARIETAL; PERSPECTIVE; MECHANISMS; SECRETION; CORTEX	Myasthenia gravis is an autoimmune disease affecting neuromuscular transmission and causing skeletal muscle weakness. Additionally, systemic inflammation, cognitive deficits and autonomic dysfunction have been described. However, little is known about myasthenia gravis-related reorganization of the brain. In this study, we thus investigated the structural and functional brain changes in myastheni…	[Klaus, Benita; Mueller, Patrick; van Wickeren, Nora; Dordevic, Milos; Schmicker, Marlen; Vielhaber, Stefan; Schreiber, Stefanie; Mueller, Notger G.] German Ctr Neurodegenerat Dis, D-39120 Magdeburg, Germany; [Klaus, Benita; Mueller, Patrick; van Wickeren, Nora; Dordevic, Milos; Zdunczyk, Yael; Vielhaber, Stefan; Schreiber, Stefanie; Mueller, Notger G.] Otto Von Guericke Univ, Dept Neurol, D-3912…	Helmholtz Association; German Center for Neurodegenerative Diseases (DZNE); Otto von Guericke University; Otto von Guericke University; University of Kaiserslautern; University of Potsdam	Klaus, B (corresponding author), German Ctr Neurodegenerat Dis DZNE, Leipziger Str 44,Haus 64, D-39120 Magdeburg, Germany.	benita.klaus@web.de	Brigadski, Tanja/O-8677-2016; Schreiber, Stefanie/S-3223-2019; Lessmann, Volkmar/E-8125-2013	Brigadski, Tanja/0000-0001-9816-3964; Schreiber, Stefanie/0000-0003-4439-4374; Lessmann, Volkmar/0000-0002-6863-323X	Deutsches Zentrum fur Neurodegenerative Erkrankungen	Deutsches Zentrum fur Neurodegenerative Erkrankungen	This research was funded by the Deutsches Zentrum fur Neurodegenerative Erkrankungen.		70	4	4	1	4	OXFORD UNIV PRESS	OXFORD	GREAT CLARENDON ST, OXFORD OX2 6DP, ENGLAND		2632-1297		BRAIN COMMUN	Brain Commun.	JAN 4	2022	4	1
J	Vélez-Santamaría, V; Nedkova, V; Díez, L; Homedes, C; Alberti, MA; Casasnovas, C				Velez-Santamaria, Valentina; Nedkova, Velina; Diez, Laura; Homedes, Christian; Alberti, M. Antonia; Casasnovas, Carlos			Eculizumab as a promising treatment in thymoma-associated myasthenia gravis	THERAPEUTIC ADVANCES IN NEUROLOGICAL DISORDERS			English	Article						case report; complement inhibitor; eculizumab; myasthenia gravis; refractory; thymoma		Myasthenia gravis is a chronic autoimmune disorder caused by antibodies directed against the neuromuscular junction. Some patients may have an associated thymoma, which confers a worse prognosis. Eculizumab, a monoclonal antibody that inhibits the activation of terminal complement, has recently been approved for the treatment of refractory generalized myasthenia gravis. This is an early case repo…	[Casasnovas, Carlos] Bellvitge Univ Hosp, Neuromuscular Unit, Neurol Dept, N-N Feixa Llarga St, Barcelona 08906, Spain; [Velez-Santamaria, Valentina] Bellvitge Biomed Res Inst IDIBELL, Neurometab Dis Grp, Barcelona, Spain; [Velez-Santamaria, Valentina; Nedkova, Velina; Diez, Laura; Homedes, Christian; Alberti, M. Antonia] Bellvitge Univ Hosp, Neurol Dept, Barcelona, Spain	Institut d'Investigacio Biomedica de Bellvitge (IDIBELL); Bellvitge University Hospital; University of Barcelona; Institut d'Investigacio Biomedica de Bellvitge (IDIBELL); University of Barcelona; Institut d'Investigacio Biomedica de Bellvitge (IDIBELL); Bellvitge University Hospital	Casasnovas, C (corresponding author), Bellvitge Univ Hosp, Neuromuscular Unit, Neurol Dept, N-N Feixa Llarga St, Barcelona 08906, Spain.	carloscasasnovas@bellvitgehospital.cat	Velez-Santamaria, Valentina/AAK-9852-2021	Velez Santamaria, Valentina/0000-0001-7782-2473	CERCA Program/Generalitat de Catalunya	CERCA Program/Generalitat de Catalunya	The authors disclosed receipt of the following financial support for the research, authorship, and/or publication of this article: CERCA Program/Generalitat de Catalunya.		10	12	12	2	8	SAGE PUBLICATIONS LTD	LONDON	1 OLIVERS YARD, 55 CITY ROAD, LONDON EC1Y 1SP, ENGLAND	1756-2856	1756-2864		THER ADV NEUROL DISO	Ther. Adv. Neurol. Disord.	JUN	2020	13
J	Tireli, H; Yuksel, G; Okay, T; Tutkavul, K				Tireli, Hulya; Yuksel, Gulbun; Okay, Tamer; Tutkavul, Kemal			Role of thymus on prognosis of myasthenia gravis in Turkish population	NORTHERN CLINICS OF ISTANBUL			English	Article						Myasthenia gravis; prognosis; thymectomy	EXTENDED THYMECTOMY; THORACOSCOPIC THYMECTOMY; OUTCOMES; THYMOMA	OBJECTIVE: Myasthenia gravis (MG) is an autoimmune disease that may cause a disorder in transmission at the neuromuscular junction. Antibodies directed against acetylcholine receptors are responsible. The thymus is the place that that production of these antibodies mainly occurs. The thymus gland abnormalities and abnormal production of these antibodies are associated with MG. Consequently, thyme…	[Tireli, Hulya; Yuksel, Gulbun; Tutkavul, Kemal] Haydarpasa Numune Training & Res Hosp, Dept Neurol, Istanbul, Turkey; [Okay, Tamer] Dr Siyami Ersek Thorac & Cardiovasc Surg Training, Dept Thorax Surg, Istanbul, Turkey	Istanbul Haydarpasa Sultan Abdulhamid Training & Research Hospital; Istanbul Haydarpasa Numune Training & Research Hospital; Dr. Siyami Ersek Cardiac & Vascular Surgery Training & Research Hospital	Tireli, H (corresponding author), Saglik Bilimleri Univ, Norol Klin, Haydarpasa Numune Egitim & Arastirma Hastanesi, Istanbul, Turkey.	hulyatireli@hotmail.com	Tutkavul, Kemal/AAE-2126-2019; Tireli, Hulya/LUZ-1057-2024; Tutkavul, Kemal/D-8904-2019	Tutkavul, Kemal/0000-0002-0986-3924					25	3	4	0	5	KARE PUBL	ISTANBUL	CONCORD ISTANBUL, DUMLUPINAR MAH, CIHAN SK NO 15, B BLOK 162 KADIKOY, ISTANBUL, 00000, TURKEY	2148-4902			NORTH CLIN ISTANB	North. Clin. Istanb.		2020	7	5
J	Toshniwal, S; Wanjari, A; Acharya, S; Kumar, S; Sontakke, T				Toshniwal, Saket; Wanjari, Anil; Acharya, Sourya; Kumar, Sunil; Sontakke, Tushar			Myasthenia Gravis Mimicking Status Asthmaticus: The Hidden Crisis	CUREUS JOURNAL OF MEDICAL SCIENCE			English	Article						myasthenic crisis; non-respiratory cause of dyspnea; subtle signs; status asthmatics; myasthenia gravis		Status asthmaticus is a severe form of aggravation of asthma, whereas myasthenia gravis (MG) is a rare neuromuscular condition characterised by exhaustion and muscle weakness. Myasthenic crisis can occasionally manifest with symptoms that resemble status asthmaticus, which can result in an incorrect diagnosis and ineffective therapy. In addition to discussing the therapeutic implications, this ab…	[Toshniwal, Saket; Wanjari, Anil; Acharya, Sourya; Kumar, Sunil; Sontakke, Tushar] Datta Meghe Inst Higher Educ & Res, Jawaharlal Nehru Med Coll, Med, Wardha, India	Datta Meghe Institute of Higher Education & Research (Deemed to be University); Jawaharlal Nehru Medical College Wardha	Toshniwal, S (corresponding author), Datta Meghe Inst Higher Educ & Res, Jawaharlal Nehru Med Coll, Med, Wardha, India.	toshniwalsaket@gmail.com	Sontakke, Tushar/IAP-9243-2023; Kumar, Sunil/AAI-2286-2019	Toshniwal, Saket/0000-0002-3742-2835					11	0	0	0	0	SPRINGERNATURE	LONDON	CAMPUS, 4 CRINAN ST, LONDON, N1 9XW, ENGLAND		2168-8184		CUREUS J MED SCIENCE	Cureus J Med Sci	JAN 27	2024	16	1
J	Mubaraki, AA				Mubaraki, Adnan A.			Galcanezumab-Induced Myasthenia Gravis-Like Symptoms	CUREUS JOURNAL OF MEDICAL SCIENCE			English	Article						vision changes; neuromuscular diseases; calcitonin gene-related peptide (cgrp); migraine disorder; ocular-myasthenia-gravis		Fluctuating weakness affecting the ocular, bulbar, and/or appendicular muscles is characteristic of myasthenia gravis. Autoimmune components and certain drugs have been implicated in the pathophysiology of this disease. I report a case of chronic migraine in which the patient developed symptoms of myasthenia gravis after using galcanezumab, the recently approved anti-calcitonin gene -related pept…	[Mubaraki, Adnan A.] Taif Univ, Dept Med, Taif, Saudi Arabia	Taif University	Mubaraki, AA (corresponding author), Taif Univ, Dept Med, Taif, Saudi Arabia.	a.mubaraki@tu.edu.sa							7	0	0	0	1	SPRINGERNATURE	LONDON	CAMPUS, 4 CRINAN ST, LONDON, N1 9XW, ENGLAND		2168-8184		CUREUS J MED SCIENCE	Cureus J Med Sci	JUN 8	2023	15	6
J	Saito, S; Hontsu, S; Hiraoka, J; Yamanaka, A; Fujioka, N; Shimada, D; Okuda, Y; Sugie, K; Muro, S				Saito, Shoichiro; Hontsu, Shigeto; Hiraoka, Junya; Yamanaka, Ai; Fujioka, Nobuhiro; Shimada, Daisuke; Okuda, Yosuke; Sugie, Kazuma; Muro, Shigeo			A Rare Case of Overlapping Durvalumab-induced Myositis, Takotsubo-like Morphological Changes Caused by Myocarditis, and Myasthenia Gravis	INTERNAL MEDICINE			English	Article						immune checkpoint inhibitors; immune-related adverse events; ICI-induced myasthenia gravis; intravenous immunoglobulin; plasmapheresis; Takotsubo cardiomyopathy		Immune checkpoint inhibitors can cause a range of immune-related adverse events, including myositis, Takotsubo cardiomyopathy, and myasthenia gravis. We herein report a rare case of a 78-year-old man with concurrent durvalumab-induced myositis, Takotsubo-like morphological changes caused by myocarditis, and myasthenia gravis. The patient initially required invasive ventilation and exhibited sympt…	[Saito, Shoichiro] Kobe City Med Ctr Gen Hosp, Dept Resp Med, Kobe, Japan; [Hontsu, Shigeto; Hiraoka, Junya; Fujioka, Nobuhiro; Okuda, Yosuke; Muro, Shigeo] Nara Med Univ, Dept Resp Med, Kashihara, Japan; [Yamanaka, Ai; Shimada, Daisuke; Sugie, Kazuma] Nara Med Univ, Dept Neurol, Nara, Japan	Kobe City Medical Center General Hospital; Nara Medical University; Nara Medical University	Hontsu, S (corresponding author), Nara Med Univ, Dept Resp Med, Kashihara, Japan.	hontsu@naramed-u.ac.jp		Saito, Shoichiro/0009-0007-9091-1754	Grants-in-Aid for Scientific Research [23K15216] Funding Source: KAKEN	Grants-in-Aid for Scientific Research(Ministry of Education, Culture, Sports, Science and Technology, Japan (MEXT)Japan Society for the Promotion of ScienceGrants-in-Aid for Scientific Research (KAKENHI))			27	3	3	0	0	JAPAN SOC INTERNAL MEDICINE	TOKYO	34-3 3-CHOME HONGO BUNKYO-KU, TOKYO, 113, JAPAN	0918-2918	1349-7235		INTERNAL MED	Intern. Med.		2024	63	23
J	Afshari, FT; Parida, A; Debenham, P; Solanki, GA				Afshari, Fardad T.; Parida, Amitav; Debenham, Phillip; Solanki, Guirish A.			Myasthenia gravis complicating the surgical management of achondroplasia: a case-based update	CHILDS NERVOUS SYSTEM			English	Review						Achondroplasia; Dwarfism; Myasthenia gravis; Lumbar stenosis	MUTATIONS; DISORDERS; SURGERY	Background Achondroplasia is the commonest skeletal dysplasia of autosomal dominant inheritance caused by gain of function mutations in the fibroblast growth factor receptor 3 (FGFR3) gene. Foramen magnum compression due to accelerated ossification and spinal canal stenosis secondary to reduced interpedicular distance is a hallmark of achondroplasia, driven by G380R nucleotide pair substitution. …	[Afshari, Fardad T.; Solanki, Guirish A.] Birmingham Childrens Hosp, Dept Neurosurg, Steelhouse Lane, Birmingham B4 6NH, W Midlands, England; [Parida, Amitav] Birmingham Childrens Hosp, Dept Neurol, Steelhouse Lane, Birmingham B4 6NH, W Midlands, England; [Debenham, Phillip] Birmingham Childrens Hosp, Dept Paediat, Steelhouse Lane, Birmingham B4 6NH, W Midlands, England	University of Birmingham; University of Birmingham; University of Birmingham	Afshari, FT (corresponding author), Birmingham Childrens Hosp, Dept Neurosurg, Steelhouse Lane, Birmingham B4 6NH, W Midlands, England.	afsharifardad@googlemail.com		T. Afshari, Fardad/0009-0004-6276-568X					23	1	1	0	2	SPRINGER	NEW YORK	ONE NEW YORK PLAZA, SUITE 4600, NEW YORK, NY, UNITED STATES	0256-7040	1433-0350		CHILD NERV SYST	Childs Nerv. Syst.	OCT	2022	38	10
J	López-Viñas, L; Rocío-Martín, E; Delis-Gómez, S; Wix-Ramos, R				Lopez-Vinas, Laura; Rocio-Martin, Esmeralda; Delis-Gomez, Salvador; Wix-Ramos, Rybel			Myasthenia Gravis Related to Small Cell Lung Carcinoma	CUREUS JOURNAL OF MEDICAL SCIENCE			English	Article						electromyography; clinical neurophysiology; myasthenia gravis; paraneoplastic syndrome; small cell lung carcinoma		Myasthenia gravis is a neuromuscular disease that causes weakness in skeletal muscles because of the presence of acetylcholine receptor antibodies. These antibodies produce a compromise in the end-plate potential, reducing the safety factor for effective synaptic transmission. Clinically, this manifests as muscle weakness and, in severe cases, respiratory failure. There is widespread knowledge ab…	[Lopez-Vinas, Laura] Fdn Jimenez Diaz Univ Hosp, Clin Neurophysiol Dept, Madrid, Spain; [Rocio-Martin, Esmeralda; Wix-Ramos, Rybel] La Princesa Univ Hosp, Clin Neurophysiol Dept, Madrid, Spain; [Delis-Gomez, Salvador] Univ Hosp Araba, Neurol Dept, Vitoria, Spain	University Hospital of Araba	López-Viñas, L (corresponding author), Fdn Jimenez Diaz Univ Hosp, Clin Neurophysiol Dept, Madrid, Spain.	lauralvinas@hotmail.com	LÓPEZ-VIÑAS, LAURA/AAU-6526-2021	Wix Ramos, Rybel/0000-0001-8868-9110; Delis, Salvador/0000-0002-0941-0415; Lopez-Vinas, Laura/0000-0001-5548-387X					7	1	1	1	3	SPRINGERNATURE	LONDON	CAMPUS, 4 CRINAN ST, LONDON, N1 9XW, ENGLAND		2168-8184		CUREUS J MED SCIENCE	Cureus J Med Sci	MAR 14	2021	13	3
J	Montag, L; Piver, R; Vidalin, A; Johnson, M; Rungruang, B; Higgins, R				Montag, Leslie; Piver, Rachael; Vidalin, Amy; Johnson, Marian; Rungruang, Bunja; Higgins, Robert			Pembrolizumab-induced myasthenia gravis: Two patients' experiences	GYNECOLOGIC ONCOLOGY REPORTS			English	Article						Pembrolizumab; Myasthenia gravis; Checkpoint inhibitor; Immunotherapy		Checkpoint inhibitors are increasingly used to treat patients with gynecologic malignancies and can cause rare and unusual side effects, also known as immunotoxicities, that are rarely observed in patients receiving traditional immunotherapy. If these are not identified and treated, they can cause disability and even death for patients undergoing treatment. This report describes the range of pemb…	[Montag, Leslie] Med Coll Georgia, Augusta, GA USA; [Piver, Rachael; Johnson, Marian; Rungruang, Bunja; Higgins, Robert] Augusta Univ, Med Coll Georgia, Div Gynecol Oncol, Augusta, GA USA; [Vidalin, Amy] Augusta Univ, Med Coll Georgia, Dept Obstet & Gynecol, Augusta, GA USA	University System of Georgia; Augusta University; University System of Georgia; Augusta University; University System of Georgia; Augusta University	Montag, L (corresponding author), Augusta Univ, Med Coll Georgia, 1120 15th St, Augusta, GA 30912 USA.	lmontag@augusta.edu					Informed consent: Informed consent was obtained from the pa-tients for publication of the case reports and accompanying images. A copy of the consent documentation is available for review by the Editor-in-Chief of this journal on request.		15	0	0	0	0	ELSEVIER SCIENCE INC	NEW YORK	STE 800, 230 PARK AVE, NEW YORK, NY 10169 USA	2352-5789			GYNECOL ONCOL REP	Gynecol. Oncol. Rep.	AUG	2024	54
J	Menon, D; Barnett, C; Bril, V				Menon, Deepak; Barnett, Carolina; Bril, Vera			Novel Treatments in Myasthenia Gravis	FRONTIERS IN NEUROLOGY			English	Review						myasthenia gravis; treatment; immunotherapy; complement; Fc receptor	COMPLEMENT	Myasthenia gravis (MG) is the prototypical autoimmune disorder caused by specific autoantibodies at the neuromuscular junction. Broad-based immunotherapies, such as corticosteroids, azathioprine, mycophenolate, tacrolimus, and cyclosporine, have been effective in controlling symptoms of myasthenia. While being effective in a majority of MG patients many of these immunosuppressive agents are assoc…	[Menon, Deepak; Barnett, Carolina; Bril, Vera] Univ Toronto, Ellen & Martin Prosserman Ctr Neuromuscular Dis, Univ Hlth Network, Toronto, ON, Canada	University of Toronto; University Health Network Toronto	Bril, V (corresponding author), Univ Toronto, Ellen & Martin Prosserman Ctr Neuromuscular Dis, Univ Hlth Network, Toronto, ON, Canada.	vera.bril@utoronto.ca	Barnett, Carolina/AFM-9470-2022; BRIL, vera/ABA-6509-2020	Barnett, Carolina/0000-0001-5546-0221					101	54	58	0	11	FRONTIERS MEDIA SA	LAUSANNE	AVENUE DU TRIBUNAL FEDERAL 34, LAUSANNE, CH-1015, SWITZERLAND	1664-2295			FRONT NEUROL	Front. Neurol.	JUN 30	2020	11
J	Sheikh, S; Alvi, U; Soliven, B; Rezania, K				Sheikh, Shuja; Alvi, Usman; Soliven, Betty; Rezania, Kourosh			Drugs That Induce or Cause Deterioration of Myasthenia Gravis: An Update	JOURNAL OF CLINICAL MEDICINE			English	Review						myasthenia gravis; checkpoint inhibitor; tyrosine kinase inhibitor; antibiotics; macrolide; fluoroquinolone; aminoglycoside; anesthesia; corticosteroid; sugammadex		Myasthenia gravis (MG) is an autoimmune neuromuscular disorder which is characterized by presence of antibodies against acetylcholine receptors (AChRs) or other proteins of the postsynaptic membrane resulting in damage to postsynaptic membrane, decreased number of AChRs or blocking of the receptors by autoantibodies. A number of drugs such as immune checkpoint inhibitors, penicillamine, tyrosine …	[Sheikh, Shuja; Alvi, Usman; Soliven, Betty; Rezania, Kourosh] Univ Chicago, Dept Neurol, 5841 S Maryland Ave,MC 2030, Chicago, IL 60637 USA	University of Chicago	Rezania, K (corresponding author), Univ Chicago, Dept Neurol, 5841 S Maryland Ave,MC 2030, Chicago, IL 60637 USA.	shuja_sheikhOl@hotmail.com; ualvi@neurology.bsd.uchicago.edu; bsoliven@neurology.bsd.uchicago.edu; krezania@uchicago.edu		Rezania, Kourosh/0000-0003-3986-5709					194	63	65	1	12	MDPI	BASEL	ST ALBAN-ANLAGE 66, CH-4052 BASEL, SWITZERLAND		2077-0383		J CLIN MED	J. Clin. Med.	APR	2021	10	7
J	Bansod, S; Vaideeswar, P; Ravat, S; Panandikar, G				Bansod, Shweta; Vaideeswar, Pradeep; Ravat, Sangeeta; Panandikar, Gajanan			Thymectomy for myasthenia gravis: A pathological analysis	INDIAN JOURNAL OF PATHOLOGY AND MICROBIOLOGY			English	Article						Atrophy; follicular hyperplasia; myasthenia gravis; thymectomy; thymoma; thymus		Background: Myasthenia gravis (MG) is a prototypic T-cell-dependent antibody-mediated autoimmune disease that leads to ocular or generalized muscular weakness. The disease is most commonly caused by antibodies to the acetylcholine receptors, often with underlying thymic pathology. Aims: This study is aimed at analyzing the pathological spectrum of the excised thymuses in patients with myasthenia.…	[Bansod, Shweta] Seth GS Med Coll, Dept Pathol, Mumbai, Maharashtra, India; [Vaideeswar, Pradeep] Seth GS Med Coll, Dept Pathol, Cardiovasc & Thorac Div, Mumbai, Maharashtra, India; [Ravat, Sangeeta; Panandikar, Gajanan] Seth GS Med Coll, Dept Neurol, Mumbai, Maharashtra, India	Seth Gordhandas Sunderdas Medical College & King Edward Memorial Hospital; Seth Gordhandas Sunderdas Medical College & King Edward Memorial Hospital; Seth Gordhandas Sunderdas Medical College & King Edward Memorial Hospital	Vaideeswar, P (corresponding author), Seth GS Med Coll, Dept Pathol, Cardiovasc & Thorac Div, Mumbai, Maharashtra, India.	shreeprajai@yahoo.co.in							13	2	2	0	1	WOLTERS KLUWER MEDKNOW PUBLICATIONS	MUMBAI	WOLTERS KLUWER INDIA PVT LTD , A-202, 2ND FLR, QUBE, C T S NO 1498A-2 VILLAGE MAROL, ANDHERI EAST, MUMBAI, Maharashtra, INDIA	0377-4929	0974-5130		INDIAN J PATHOL MICR	Indian J. Pathol. Microbiol.	JAN-MAR	2022	65	1
J	Zupanic, S; Situm, MP; Majdak, M; Karakas, M; Basic, S; Sporis, D				Zupanic, Sven; Peric Situm, Martina; Majdak, Maja; Karakas, Mirna; Basic, Silvio; Sporis, Davor			Case series of COVID-19 in patients with myasthenia gravis: a single institution experience	ACTA NEUROLOGICA BELGICA			English	Article						COVID-19; Immunosuppression; Myasthenia gravis; Neuromuscular disorders; SARS-CoV-2		Coronavirus disease 2019 (COVID-19), caused by the late 2019 outbreak of Severe acute respiratory syndrome coronavirus 2 (SARS-CoV-2), causes a respiratory disease which could put myasthenia gravis patients at a greater risk of developing severe disease course. This paper presents a single-institution case series of hospitalized myasthenia gravis patients with COVID 19. We identified eight patien…	[Zupanic, Sven; Peric Situm, Martina; Majdak, Maja; Karakas, Mirna; Sporis, Davor] Clin Hosp Dubrava, Dept Neurol, Ave Gojka Suska 6, Zagreb 10000, Croatia; [Basic, Silvio] Josip Juraj Strossmayer Univ Osijek, Fac Dent Med & Hlth, Dept Neurol & Neurosurg, Osijek, Croatia	University of Zagreb; University of JJ Strossmayer Osijek	Zupanic, S (corresponding author), Clin Hosp Dubrava, Dept Neurol, Ave Gojka Suska 6, Zagreb 10000, Croatia.	szupanic1@kbd.hr; mapericzg@gmail.com; majamajdak@yahoo.com; mkarakas@kbd.hr; sbasic@fdmz.hr; dsporis@kbd.hr	BASIC, SILVIO/AAH-5312-2020	, Sven/0000-0002-7053-5460; Peric Situm, Martina/0009-0001-8283-4097					21	16	16	0	6	SPRINGER HEIDELBERG	HEIDELBERG	TIERGARTENSTRASSE 17, D-69121 HEIDELBERG, GERMANY	0300-9009	2240-2993		ACTA NEUROL BELG	Acta Neurol. Belg.	AUG	2021	121	4
J	Gable, KL; Guptill, JT				Gable, Karissa L.; Guptill, Jeffrey T.			Antagonism of the Neonatal Fc Receptor as an Emerging Treatment for Myasthenia Gravis	FRONTIERS IN IMMUNOLOGY			English	Review						FcRn antibodies; myasthenia (myasthenia gravis-MG); novel therapeutic; IgG; autoimmune; treatment; clinical trial review	THERAPEUTIC PLASMA-EXCHANGE	Myasthenia gravis is an autoimmune disease in which immunoglobulin G (IgG) autoantibodies are formed against the nicotinic acetylcholine receptor (AChR) or other components of the neuromuscular junction. Though effective treatments are currently available, many commonly used therapies have important limitations and alternative therapeutic options are needed for patients. A novel treatment approac…	[Gable, Karissa L.; Guptill, Jeffrey T.] Duke Univ, Sch Med, Dept Neurol, Durham, NC 27701 USA; [Guptill, Jeffrey T.] Duke Clin Res Inst, Durham, NC 27701 USA	Duke University; Duke University	Guptill, JT (corresponding author), Duke Univ, Sch Med, Dept Neurol, Durham, NC 27701 USA.;Guptill, JT (corresponding author), Duke Clin Res Inst, Durham, NC 27701 USA.	jeffrey.guptill@duke.edu			NINDS NIH HHS [K23 NS085049] Funding Source: Medline	NINDS NIH HHS(United States Department of Health & Human ServicesNational Institutes of Health (NIH) - USANIH National Institute of Neurological Disorders & Stroke (NINDS))			32	58	59	0	9	FRONTIERS MEDIA SA	LAUSANNE	AVENUE DU TRIBUNAL FEDERAL 34, LAUSANNE, CH-1015, SWITZERLAND	1664-3224			FRONT IMMUNOL	Front. Immunol.	JAN 10	2020	10
J	Sugimoto, T; Ochi, K; Yamawaki, T; Naito, H; Ohno, N; Nomura, E; Kohriyama, T; Maruyama, H				Sugimoto, Takamichi; Ochi, Kazuhide; Yamawaki, Takemori; Naito, Hiroyuki; Ohno, Narumi; Nomura, Eiichi; Kohriyama, Tatsuo; Maruyama, Hirofumi			Characteristics of cause of death and triggers for crisis in patients with myasthenia gravis	NEUROLOGY AND CLINICAL NEUROSCIENCE			English	Article						infection; invasive thymoma; malignant tumor; myasthenia gravis; sudden death	MORTALITY-RATES; THYMOMA	Introduction: Improving our knowledge on the cause of death and triggers of crisis in myasthenia gravis (MG) patients may have a patient be careful in the daily life. Methods: We selected 233 MG patients with regular visits to our hospital between 1st May 2006 and 31 December 2018. We investigated the cause of death and trigger of crisis at our hospital. Results: Eight MG patients were confirmed …	[Sugimoto, Takamichi; Yamawaki, Takemori; Naito, Hiroyuki; Ohno, Narumi; Nomura, Eiichi] Hiroshima City Hiroshima Citizens Hosp, Dept Neurol, Hiroshima, Japan; [Sugimoto, Takamichi; Maruyama, Hirofumi] Hiroshima Univ, Dept Clin Neurosci & Therapeut, Hiroshima, Japan; [Ochi, Kazuhide] Hiroshima Prefectural Hosp, Dept Neurol, Hiroshima, Japan; [Yamawaki, Takemori] Hiroshima Teishin Hosp, Dept Inter…	Hiroshima City Hospital; Hiroshima University	Sugimoto, T (corresponding author), Hiroshima City Hiroshima Citizens Hosp, Dept Neurol, Naka Ku, 77-33 Motomachi, Hiroshima 7308518, Japan.	sugitkm@hiroshima-u.ac.jp	Maruyama, Hirofumi/B-9333-2011; OCHI, Kazuhide/Q-7830-2016	Nomura, Eiichi/0000-0003-0990-1385					19	0	0	0	1	WILEY	HOBOKEN	111 RIVER ST, HOBOKEN, NJ 07030 USA	2049-4173			NEUROL CLIN NEUROSCI	Neurol. Clin. Neurosci.	MAY	2022	10	3
J	Gilhus, NE				Gilhus, Nils Erik			Myasthenia gravis, respiratory function, and respiratory tract disease	JOURNAL OF NEUROLOGY			English	Review						Myasthenia gravis; Respiratory disease; Myasthenic crisis; Neonatal myasthenia; Ventilatory support; Comorbidity; Immunosuppressive treatment	DIAPHRAGMATIC DYSFUNCTION; CLINICAL CHARACTERISTICS; AUTOIMMUNE-DISEASES; MORTALITY-RATES; ANTIBODIES; IMPACT; INFECTION; EXERCISE; CRISIS; EPIDEMIOLOGY	Myasthenia gravis (MG) is characterized by muscle weakness caused by autoantibodies that bind to the postsynaptic membrane at the neuromuscular junction and impair acetylcholine receptor function. Weakness of respiratory muscles represents the most severe MG manifestation, and 10-15% of all patients experience an MG crisis with the need of mechanical ventilatory support at least once in their lif…	[Gilhus, Nils Erik] Haukeland Hosp, Dept Neurol, N-5021 Bergen, Norway; [Gilhus, Nils Erik] Univ Bergen, Dept Clin Med, Bergen, Norway	University of Bergen; Haukeland University Hospital; University of Bergen	Gilhus, NE (corresponding author), Haukeland Hosp, Dept Neurol, N-5021 Bergen, Norway.;Gilhus, NE (corresponding author), Univ Bergen, Dept Clin Med, Bergen, Norway.	nils.gilhus@uib.no			University of Bergen (incl Haukeland University Hospital)	University of Bergen (incl Haukeland University Hospital)	Open access funding provided by University of Bergen (incl Haukeland University Hospital).		114	6	7	2	6	SPRINGER HEIDELBERG	HEIDELBERG	TIERGARTENSTRASSE 17, D-69121 HEIDELBERG, GERMANY	0340-5354	1432-1459		J NEUROL	J. Neurol.	JUL	2023	270	7
J	Wirth, MA; Fierz, FC; Valko, Y; Weber, KP				Wirth, Magdalena A.; Fierz, Fabienne C.; Valko, Yulia; Weber, Konrad P.			Diagnosing Myasthenia Gravis With Repetitive Ocular Vestibular Evoked Myogenic Potentials	FRONTIERS IN NEUROLOGY			English	Review						myasthenia gravis diagnosis; electrophysiology; vestibular evoked myogenic potentials; repetitive nerve stimulation; ocular myasthenia	SINGLE-FIBER EMG; ACETYLCHOLINE-RECEPTOR ANTIBODY; NERVE-STIMULATION; CLINICAL-FEATURES; MUSCLE; PROGNOSIS; FRONTALIS; UTILITY	Timely and accurate diagnosis of myasthenia gravis, particularly in patients with fluctuating, isolated ocular involvement, remains challenging. Serological antibody testing and repetitive nerve stimulation of peripheral muscles usually have low sensitivity in these patients. Edrophonium testing may cause adverse events, single-fiber electromyography (SFEMG) is time-consuming and both tests are o…	[Wirth, Magdalena A.; Fierz, Fabienne C.; Weber, Konrad P.] Univ Zurich, Univ Hosp Zurich, Dept Ophthalmol, Zurich, Switzerland; [Wirth, Magdalena A.] Univ British Columbia, Dept Ophthalmol, Vancouver, BC, Canada; [Valko, Yulia; Weber, Konrad P.] Univ Zurich, Univ Hosp Zurich, Dept Neurol, Zurich, Switzerland	University of Zurich; University Zurich Hospital; University of British Columbia; University of Zurich; University Zurich Hospital	Weber, KP (corresponding author), Univ Zurich, Univ Hosp Zurich, Dept Ophthalmol, Zurich, Switzerland.;Weber, KP (corresponding author), Univ Zurich, Univ Hosp Zurich, Dept Neurol, Zurich, Switzerland.	konrad.weber@usz.ch	Weber, Konrad/A-1941-2013	Weber, Konrad/0000-0003-2526-4582	Swiss National Science Foundation [320030_166346]; Uniscientia Stiftung, Vaduz, Liechtenstein; Swiss National Science Foundation (SNF) [320030_166346] Funding Source: Swiss National Science Foundation (SNF)	Swiss National Science Foundation(Swiss National Science Foundation (SNSF)); Uniscientia Stiftung, Vaduz, Liechtenstein; Swiss National Science Foundation (SNF)(Swiss National Science Foundation (SNSF))	This study was supported by the Swiss National Science Foundation (320030_166346) and the Uniscientia Stiftung, Vaduz, Liechtenstein.		26	0	1	0	1	FRONTIERS MEDIA SA	LAUSANNE	AVENUE DU TRIBUNAL FEDERAL 34, LAUSANNE, CH-1015, SWITZERLAND	1664-2295			FRONT NEUROL	Front. Neurol.	AUG 13	2020	11
J	Aljaafari, D; Ishaque, N				Aljaafari, Danah; Ishaque, Noman			Thymectomy in Myasthenia Gravis: A Narrative Review	SAUDI JOURNAL OF MEDICINE & MEDICAL SCIENCES			English	Review						Acetylcholine receptors; myasthenia gravis; thymectomy; thymoma	ASSISTED THORACOSCOPIC THYMECTOMY; POSTOPERATIVE MECHANICAL VENTILATION; INTERNATIONAL CONSENSUS GUIDANCE; COMPLETE STABLE REMISSION; ROBOTIC THYMECTOMY; EXTENDED THYMECTOMY; NEUROLOGIC OUTCOMES; PREDICTIVE FACTORS; PROGNOSTIC-FACTORS; THYMOMA	Myasthenia gravis (MG) is a rare condition caused by autoantibodies against acetylcholine receptors on postsynaptic membrane that leads to weakness of skeletal muscles. About 7 of 10 patients with MG have thymic hyperplasia and about 1 of 10 patients have thymoma. Thymectomy has increasingly been used as a treatment modality for MG. Several observational studies have shown that thymectomy results…	[Aljaafari, Danah; Ishaque, Noman] Imam Abdulrahman Bin Faisal Univ, King Fahd Hosp Univ, Dept Neurol, Al Khobar, Saudi Arabia	Imam Abdulrahman Bin Faisal University	Aljaafari, D (corresponding author), Imam Abdulrahaman Bin Faisal Univ, Dept Neurol, Coll Med, 2835 King Faisal Rd, Dammam 34212, Saudi Arabia.	dtaljaafari@iau.edu.sa	aljaafari, danah/AAN-2439-2021						82	7	7	2	5	WOLTERS KLUWER MEDKNOW PUBLICATIONS	MUMBAI	WOLTERS KLUWER INDIA PVT LTD , A-202, 2ND FLR, QUBE, C T S NO 1498A-2 VILLAGE MAROL, ANDHERI EAST, MUMBAI, Maharashtra, INDIA	2321-4856			SAUDI J MED MED SCI	Saudi J. Med. Med. Sci.	MAY-AUG	2022	10	2
J	Papadopoulos, C; Papadimas, GK				Papadopoulos, Constantinos; Papadimas, George Konstantinos			Erectile dysfunction and reduced libido in a myasthenia gravis patient treated with methotrexate	CLINICAL CASE REPORTS			English	Article						methotrexate; myasthenia gravis; sexual dysfunction	IMPOTENCE	Patients with myasthenia gravis treated with methotrexate are usually young and sexually active. Therefore, sexual dysfunction associated with MTX treatment should be considered and specifically searched in them as it can be an under-recognized cause of treatment failure or poor compliance	[Papadopoulos, Constantinos; Papadimas, George Konstantinos] Natl & Kapodistrian Univ Athens, Med Sch, Eginit Hosp, Dept Neurol 1, Athens, Greece	National & Kapodistrian University of Athens	Papadopoulos, C (corresponding author), Natl & Kapodistrian Univ Athens, Med Sch, Eginit Hosp, Dept Neurol 1, Athens, Greece.	constantinospapadopoulos@yahoo.com							6	1	1	0	1	WILEY	HOBOKEN	111 RIVER ST, HOBOKEN 07030-5774, NJ USA	2050-0904			CLIN CASE REP	Clin. Case Rep.	JUN	2021	9	6
J	Payus, AO; Hsiang, JLW; Leong, JQ; Ibrahim, A; Raymond, AA				Payus, Alvin Olivier; Hsiang, Justin Leow Wen; Leong, Jia Qian; Ibrahim, Azliza; Raymond, Azman Ali			Myasthenic Crisis as the First Presentation of Myasthenia Gravis: A Case Report	AMERICAN JOURNAL OF CASE REPORTS			English	Article						Myasthenia Gravis; Neuromuscular Junction; Receptors, Cholinergic; Respiratory Insufficiency		Objective: Unusual clinical course Background: Myasthenic crisis is a condition characterized by the sudden onset of myasthenic weakness involving the respiratory muscles and requires ventilatory support to prevent death. This is a case report of respiratory failure in a 43-year-old man as the first presentation of myasthenia gravis. Case Report: A 43-year-old man with underlying hypertension and…	[Payus, Alvin Olivier] Univ Malaysia Sabah, Fac Med & Hlth Sci, Med Based Dept, Kota Kinabalu, Sabah, Malaysia; [Payus, Alvin Olivier; Hsiang, Justin Leow Wen] Queen Elizabeth Hosp, Dept Gen Med, Kota Kinabalu, Sabah, Malaysia; [Leong, Jia Qian] Hosp Tuanku Jaafar Seremban, Dept Med, Seremban, Negeri Sembilan, Malaysia; [Ibrahim, Azliza] Univ Putra Malaysia, Hosp Pengajar, Dept Neurol, Serdang, S…	Universiti Malaysia Sabah; Universiti Putra Malaysia	Payus, AO (corresponding author), Univ Malaysia Sabah, Fac Med & Hlth Sci, Med Based Dept, Kota Kinabalu, Sabah, Malaysia.;Payus, AO (corresponding author), Queen Elizabeth Hosp, Dept Gen Med, Kota Kinabalu, Sabah, Malaysia.	dralvinpayus@ums.edu.my	payus, alvin/AAI-7218-2020	Raymond, Ali Azman/0000-0001-6066-5168; payus, alvin oliver/0000-0003-4675-103X					9	6	6	0	1	INT SCIENTIFIC INFORMATION, INC	MELVILLE	150 BROADHOLLOW RD, STE 114, MELVILLE, NY 11747 USA		1941-5923		AM J CASE REP	Am. J. Case Rep.	JAN 20	2021	22
J	Wal, A; Wal, P; Pandey, A; Vig, H; Ved, A; Samal, HB				Wal, Ankita; Wal, Pranay; Pandey, Ashutosh; Vig, Himangi; Ved, Akash; Samal, Himanshu Bhusan			OVERVIEW OF MYASTHENIA GRAVIS SUBGROUPS AND ITS INFLUENCE ON PREGNANCY AND THEIR TREATMENT ADVANCES	PHARMACOPHORE			English	Article						Myasthenia gravis; Nicotinic acetylcholine receptor; Muscle-specific tyrosine kinase; Acetylcholine esterase inhibitors; Neuromuscular junction; Immunosuppressants	LATE-ONSET MYASTHENIA; ACETYLCHOLINE-RECEPTOR; PROTEIN 4; CLINICAL CHARACTERISTICS; DOUBLE-BLIND; AUTOANTIBODIES; UPDATE; KINASE; ECULIZUMAB; GUIDELINES	Antibodies that attack the neuromuscular junction induce myasthenia gravis, an immunological illness. Such antibodies assault and degrade postsynaptic molecules in by binding to the postsynaptic muscular end-plate. As a consequence, signal transduction is disrupted, resulting in muscular weakness and fatigability. Developments in our knowledge of the immunological mechanisms that cause myasthenia…	[Wal, Ankita] PSIT Pranveer Singh Inst Technol Pharm, Dept Pharm, Kanpur, Uttar Pradesh, India; [Wal, Pranay; Vig, Himangi] PSIT Pranveer Singh Inst Technol Pharm, Dept Pharmacol, Kanpur, Uttar Pradesh, India; [Pandey, Ashutosh] PSIT Pranveer Singh Inst Technol Pharm, Dept Pharmaceut, Kanpur, Uttar Pradesh, India; [Ved, Akash] Goel Inst Pharmaceut Sci, Dept Pharmaceut Sci, Lucknow, Uttar Pradesh,…	Centurion University of Technology & Management	Wal, A (corresponding author), PSIT Pranveer Singh Inst Technol Pharm, Dept Pharm, Kanpur, Uttar Pradesh, India.	walankita@gmail.com	Wal, Dr Ankita/ABB-5263-2021; Wal, Dr Pranay/ABA-7278-2021; Ved, Akash/JBJ-3605-2023; Vig, Himangi/HOF-0655-2023						100	0	0	0	0	JADOUN SCIENCE PUBLISHING GROUP	RAJASTHAN	KANCHANPUR, DHOLPUR DISTRICT, BARI, RAJASTHAN, 328 041, INDIA	2229-5402			PHARMACOPHORE	Pharmacophore		2022	13	3
J	Dresser, L; Wlodarski, R; Rezania, K; Soliven, B				Dresser, Laura; Wlodarski, Richard; Rezania, Kourosh; Soliven, Betty			Myasthenia Gravis: Epidemiology, Pathophysiology and Clinical Manifestations	JOURNAL OF CLINICAL MEDICINE			English	Review						myasthenia gravis; acetylcholine receptor; autoantibodies; cytokines; B cells; T cells	ACETYLCHOLINE-RECEPTOR ANTIBODY; REGULATORY T-CELLS; B-CELLS; PROTEIN 4; NEUROMUSCULAR-JUNCTION; CHILDHOOD MYASTHENIA; JUVENILE MYASTHENIA; RACIAL-DIFFERENCES; ALPHA-SUBUNIT; FOLLOW-UP	Myasthenia gravis (MG) is an autoimmune neurological disorder characterized by defective transmission at the neuromuscular junction. The incidence of the disease is 4.1 to 30 cases per million person-years, and the prevalence rate ranges from 150 to 200 cases per million. MG is considered a classic example of antibody-mediated autoimmune disease. Most patients with MG have autoantibodies against …	[Dresser, Laura; Wlodarski, Richard; Rezania, Kourosh; Soliven, Betty] Univ Chicago, Dept Neurol, 5841 S Maryland Ave, Chicago, IL 60637 USA	University of Chicago	Dresser, L (corresponding author), Univ Chicago, Dept Neurol, 5841 S Maryland Ave, Chicago, IL 60637 USA.	laura.dresser@uchospitals.edu; richard.wlodarski@uchospitals.edu; krezania@neurology.bsd.uchicago.edu; bsoliven@neurology.bsd.uchicago.edu		Dresser, Laura/0000-0002-6347-0873; Rezania, Kourosh/0000-0003-3986-5709					137	166	173	14	47	MDPI	BASEL	ST ALBAN-ANLAGE 66, CH-4052 BASEL, SWITZERLAND		2077-0383		J CLIN MED	J. Clin. Med.	JUN	2021	10	11
J	Deymeer, F				Deymeer, Feza			History of Myasthenia Gravis Revisited	NOROPSIKIYATRI ARSIVI-ARCHIVES OF NEUROPSYCHIATRY			English	Review						Myasthenia gravis; history; treatment; Istanbul University	ACETYLCHOLINE-RECEPTOR; MYCOPHENOLATE-MOFETIL; NEUROMUSCULAR-TRANSMISSION; NERVE-STIMULATION; RANDOMIZED-TRIAL; DOUBLE-BLIND; MUSK; THYMECTOMY; ANTIBODY; PATHOGENESIS	The first description of myasthenia gravis (MG) was given by Thomas Willis in 1672. MG was the focus of attention after mid-nineteenth century and a great amount of information has been accumulated in a span of 150 years. The aim of this review is to convey this information according to a particular systematic and to briefly relate the experience of Istanbul University. MG history was examined in…	[Deymeer, Feza] Istanbul Univ, Fac Med, Istanbul, Turkey	Istanbul University	Deymeer, F (corresponding author), Istanbul Univ, Fac Med, Istanbul, Turkey.	fezadeymeer@gmail.com							106	3	3	1	7	TURKISH NEUROPSYCHIATRY ASSOC-TURK NOROPSIKIYATRI DERNEGI	ISTANBUL	MESRUTIYET MAH HALASKARGAZI CAD SITE APT NO 128-1 SISLI, ISTANBUL, TURKEY	1300-0667	1309-4866		NOROPSIKIYATRI ARS	Noropsikiyatri Ars.	JUN	2021	58	2
J	Vanjari, V; Maybauer, MO				Vanjari, Vinayak; Maybauer, Marc O.			Anaesthetic management of myasthenia gravis in coronary artery bypass grafting	ANNALS OF CARDIAC ANAESTHESIA			English	Article						Coronary artery bypass graft; myasthenia gravis; rocuronium	NEUROMUSCULAR BLOCK; SEVOFLURANE; SUGAMMADEX; ROCURONIUM; VECURONIUM; PROPOFOL	Myasthenia gravis (MG) is an autoimmune disease affecting the neuromuscular junction causing weakness and fatigability of muscles. Careful perioperative management is required because of the unpredictable susceptibility to muscle relaxants. In this case report, we describe the successful management of a MG patient for normothermic coronary artery bypass graft (CABG) surgery with titrated doses of…	[Vanjari, Vinayak; Maybauer, Marc O.] Manchester Univ NHS Fdn Trust, Manchester Acad Hlth Sci Ctr, Manchester Royal Infirm, Cardiothorac Anaesthesia & Intens Care, Manchester, Lancs, England; [Vanjari, Vinayak; Maybauer, Marc O.] Univ Manchester, Manchester, Lancs, England; [Maybauer, Marc O.] Philipps Univ, Dept Anaesthesiol & Intens Care Med, Marburg, Germany; [Maybauer, Marc O.] Prince Charles…	University of Manchester; University of Manchester; Philipps University Marburg; Prince Charles Hospital; University of Queensland	Maybauer, MO (corresponding author), Manchester Univ NHS Fdn Trust, Oxford Rd, Manchester M13 9WL, Lancs, England.	marc.maybauer@mft.nhs.uk	Maybauer, Marc Oliver/I-2890-2012	Maybauer, Marc Oliver/0000-0003-2406-655X					10	1	1	0	0	WOLTERS KLUWER MEDKNOW PUBLICATIONS	MUMBAI	WOLTERS KLUWER INDIA PVT LTD , A-202, 2ND FLR, QUBE, C T S NO 1498A-2 VILLAGE MAROL, ANDHERI EAST, MUMBAI, 400059, INDIA	0971-9784	0974-5181		ANN CARD ANAESTH	Ann. Card. Anaesth.	APR-JUN	2020	23	2
J	Croitoru, CG; Cuciureanu, DI; Hodorog, DN; Grosu, C; Cianga, P				Croitoru, Cristina Georgiana; Cuciureanu, Dan Iulian; Hodorog, Diana Nicoleta; Grosu, Cristina; Cianga, Petru			Autoimmune myasthenia gravis and COVID-19. A case report-based review	JOURNAL OF INTERNATIONAL MEDICAL RESEARCH			English	Review						Autoimmune; myasthenia gravis; COVID-19	MOLECULAR MIMICRY; OCULAR MYASTHENIA; T-CELLS; PATHOGENESIS; EXPRESSION; DIAGNOSIS; FEATURES; THYMOMA; THYMUS	A potential relationship between COVID-19 infection and new onset myasthenia gravis (MG) has been suggested by the coexistence of these two diseases in a number of reports. This study aimed to assess their relationship by reviewing case studies of COVID-19 followed by new onset MG published between 01 December 2019 and 30 June 2023 identified by a search of PubMed/Medline database. In addition, w…	[Croitoru, Cristina Georgiana; Cianga, Petru] Grigore T Popa Univ Med & Pharm, Dept Immunol, Iasi, Romania; [Croitoru, Cristina Georgiana; Cuciureanu, Dan Iulian; Hodorog, Diana Nicoleta] Prof Dr Nicolae Oblu Emergency Clin Hosp, Neurol Clin, Iasi, Romania; [Cuciureanu, Dan Iulian; Hodorog, Diana Nicoleta; Grosu, Cristina] Grigore T Popa Univ Med & Pharm, Dept Med 3, Dept Neurol, Iasi, Romania; […	Grigore T Popa University of Medicine & Pharmacy; Grigore T Popa University of Medicine & Pharmacy; Grigore T Popa University of Medicine & Pharmacy	Cianga, P (corresponding author), Grigore T Popa Univ Med & Pharm, Dept Immunol, 16 Univ Str, Iasi 700115, Romania.	petru.cianga@umfiasi.ro	Croitoru, Cristina/JYQ-5785-2024; Grosu, Cristina/LTZ-6641-2024; Cianga, Petru/GOH-2836-2022	Croitoru, Cristina Georgiana/0000-0003-2530-0758					73	5	5	1	5	SAGE PUBLICATIONS LTD	LONDON	1 OLIVERS YARD, 55 CITY ROAD, LONDON EC1Y 1SP, ENGLAND	0300-0605	1473-2300		J INT MED RES	J. Int. Med. Res.	AUG	2023	51	8
J	Gosser, C; Al Bawaliz, A; Bahaj, W; Chesney, J; Ranjan, S				Gosser, Caroline; Al Bawaliz, Anas; Bahaj, Waled; Chesney, Jason; Ranjan, Smita			Immune Checkpoint Inhibitor-Induced Myositis/Myasthenia Gravis Overlap	CUREUS JOURNAL OF MEDICAL SCIENCE			English	Article						rituximab; myasthenia gravis; myositis; immune checkpoint inhibitor; oncology	ADVERSE EVENTS; RITUXIMAB; BLOCKADE	Immune checkpoint inhibitors (ICIs) have considerably changed the management of several malignancies. Although these agents transformed the scope of management in oncology and proved long-term efficacy, they have been associated with numerous autoimmune-related adverse events.We presented a case of a 61-year-old male with a history of non-small cell lung cancer (NSCLC) who presented with respirat…	[Gosser, Caroline] Univ Louisville, Sch Med, Internal Med, Louisville, KY 40202 USA; [Al Bawaliz, Anas; Bahaj, Waled; Chesney, Jason; Ranjan, Smita] Univ Louisville Hosp, Hematol & Med Oncol, Louisville, KY USA	University of Louisville; University of Louisville	Gosser, C (corresponding author), Univ Louisville, Sch Med, Internal Med, Louisville, KY 40202 USA.	ceg2797@gmail.com	Bahaj, Waled/Q-7274-2019						19	0	0	0	0	SPRINGERNATURE	LONDON	CAMPUS, 4 CRINAN ST, LONDON, N1 9XW, ENGLAND		2168-8184		CUREUS J MED SCIENCE	Cureus J Med Sci	NOV 18	2023	15	11
J	Huda, R				Huda, Ruksana			Inflammation and autoimmune myasthenia gravis	FRONTIERS IN IMMUNOLOGY			English	Review						myasthenia gravis; inflammation; autoimmune diseases; AChR; autoantibody; IL-6	T-CELLS; B-CELLS; RECEPTOR; COMPLEMENT; EXPRESSION; PATHOGENESIS; TOCILIZUMAB; INFECTION; DISEASE; MICE	Myasthenia gravis (MG) is a neuromuscular autoimmune disorder characterized by chronic but intermittent fatigue of the eye- and general body muscles. Muscle weakness is caused primarily by the binding of an autoantibody to the acetylcholine receptors, resulting in blockage of normal neuromuscular signal transmission. Studies revealed substantial contributions of different proinflammatory or infla…	[Huda, Ruksana] Univ Texas Galveston, Dept Microbiol & Immunol, Med Branch, Galveston, TX 77550 USA	University of Texas System; University of Texas Medical Branch Galveston	Huda, R (corresponding author), Univ Texas Galveston, Dept Microbiol & Immunol, Med Branch, Galveston, TX 77550 USA.	rhuda@utmb.edu							71	24	24	4	13	FRONTIERS MEDIA SA	LAUSANNE	AVENUE DU TRIBUNAL FEDERAL 34, LAUSANNE, CH-1015, SWITZERLAND	1664-3224			FRONT IMMUNOL	Front. Immunol.	JAN 30	2023	14
J	Raza, B; Dhamija, A; Abbas, G; Toker, A				Raza, Beebarg; Dhamija, Ankit; Abbas, Ghulam; Toker, Alper			Robotic thymectomy for myasthenia gravis surgical techniques and outcomes	JOURNAL OF THORACIC DISEASE			English	Article						Myasthenia gravis (MG); thymectomy; robotic	THORACOSCOPIC THYMECTOMY; EXTENDED THYMECTOMY; AUTOIMMUNE MYASTHENIA; PROTEIN 4; AUTOANTIBODIES; SYSTEM; FOUNDATION; MUSK	Myasthenia gravis (MG) is an autoimmune disorder in which antibodies are produced against post-synaptic acetylcholine receptors, thereby causing impairment of neuromuscular transmission. Diagnosis of MG is confirmed with the AChR antibody test and via an Electromyography. Although medical treatment with acetylcholinesterase inhibitors remains the main treatment of MG, in recent years thymectomy h…	[Raza, Beebarg] St George Univ, True Blue, Grenada; [Dhamija, Ankit; Abbas, Ghulam; Toker, Alper] West Virginia Univ, Dept Cardiovasc & Thorac Surg, Morgantown, WV 26506 USA	West Virginia University	Toker, A (corresponding author), West Virginia Univ, Sch Med, 1 Med Ctr Dr, Morgantown, WV 26506 USA.	alper.toker@hsc.wvu.edu	Abbas, Ghulam/ABE-8611-2020						34	8	8	0	1	AME PUBLISHING COMPANY	SHATIN	FLAT-RM C 16F, KINGS WING PLAZA 1, NO 3 KWAN ST, SHATIN, HONG KONG 00000, PEOPLES R CHINA	2072-1439	2077-6624		J THORAC DIS	J. Thorac. Dis.	OCT	2021	13	10
J	Ruiter, AM; Verschuuren, JJGM; Tannemaat, MR				Ruiter, Annabel M.; Verschuuren, Jan J. G. M.; Tannemaat, Martijn R.			Prevalence and associated factors of fatigue in autoimmune myasthenia gravis	NEUROMUSCULAR DISORDERS			English	Article						Autoimmune; Myasthenia gravis; Central fatigue; Cognitive fatigue	QUALITY-OF-LIFE; EXERCISE	Fatigue is usually defined as a subjective perception of lacking energy, mentally or physically, with a difficulty sustaining voluntary activities. It is a common symptom of many diseases and most likely has a multifactorial cause. In myasthenia gravis (MG), fatigue has a high prevalence and is correlated with female sex and disease severity. However, no large scale studies have been performed. T…	[Ruiter, Annabel M.; Verschuuren, Jan J. G. M.; Tannemaat, Martijn R.] Leiden Univ, Med Ctr, Dept Neurol, Leiden, Netherlands	Leiden University - Excl LUMC; Leiden University; Leiden University Medical Center (LUMC)	Ruiter, AM (corresponding author), Leiden Univ, Med Ctr, Dept Neurol, Leiden, Netherlands.	a.m.ruiter@lumc.nl	Tannemaat, Martijn/S-3445-2016	Tannemaat, Martijn/0000-0003-2929-0390; Ruiter, Annabel/0000-0002-8608-5871					46	19	19	1	6	PERGAMON-ELSEVIER SCIENCE LTD	OXFORD	THE BOULEVARD, LANGFORD LANE, KIDLINGTON, OXFORD OX5 1GB, ENGLAND	0960-8966	1873-2364		NEUROMUSCULAR DISORD	Neuromusc. Disord.	JUL	2021	31	7
J	Scopelliti, G; Osio, M; Arquati, M; Pantoni, L				Scopelliti, Giuseppe; Osio, Maurizio; Arquati, Massimo; Pantoni, Leonardo			Respiratory dysfunction as first presentation of myasthenia gravis misdiagnosed as COVID-19	NEUROLOGICAL SCIENCES			English	Article						COVID-19; SARS-CoV-2; Myasthenia gravis; Dyspnea; Emergency medicine		Background The outbreak of the coronavirus disease 2019 (COVID-19) has had profound impact on health care not only for its direct effects, but also because it deeply influenced the whole clinical practice and diagnostic pathways, particularly in the acute setting. Case report We present the case of a patient with respiratory dysfunction due to myasthenia gravis (MG) initially misdiagnosed as seve…	[Scopelliti, Giuseppe; Pantoni, Leonardo] Univ Milan, Luigi Sacco Dept Biomed & Clin Sci, Via Giovanni Battista Grassi 74, I-20157 Milan, Italy; [Osio, Maurizio; Pantoni, Leonardo] Osped L Sacco, Neurol Unit, Milan, Italy; [Arquati, Massimo] Osped L Sacco, Emergency Med, Milan, Italy	University of Milan; Luigi Sacco Hospital; University of Milan; Luigi Sacco Hospital; University of Milan; Luigi Sacco Hospital	Pantoni, L (corresponding author), Univ Milan, Luigi Sacco Dept Biomed & Clin Sci, Via Giovanni Battista Grassi 74, I-20157 Milan, Italy.;Pantoni, L (corresponding author), Osped L Sacco, Neurol Unit, Milan, Italy.	leonardo.pantoni@unimi.it	Scopelliti, Giuseppe/AAE-2789-2022	osio, maurizio/0000-0002-4423-5229; Scopelliti, Giuseppe/0000-0002-2313-2124					5	6	6	1	1	SPRINGER-VERLAG ITALIA SRL	MILAN	VIA DECEMBRIO, 28, MILAN, 20137, ITALY	1590-1874	1590-3478		NEUROL SCI	Neurol. Sci.	DEC	2020	41	12
J	Kücükali, GK; Baser, S; Özkan, M; Erdeve, SS; Aycan, Z				Kucukali, Gulin Karacan; Baser, Sakire; Ozkan, Mehpare; Erdeve, Senay Savas; Aycan, Zehra			A Myasthenia Gravis Case Diagnosed Simultaneously with Diabetic Ketoacidosis	JOURNAL OF PEDIATRIC RESEARCH			English	Article						Type I diabetes mellitus; diabetic ketoacidosis; juvenile myasthenia gravis	MELLITUS	Juvenile myasthenia gravis (JMG) is an autoimmune disease caused by antibodies affecting the postsynaptic membrane at the neuromuscular junction. The association of JMG with Type I diabetes mellitus (DM), another autoimmune disease, is very rare and the pathogenesis has not been fully explained. Our case is the youngest patient where this association has been reported in the literature and presen…	[Kucukali, Gulin Karacan; Erdeve, Senay Savas; Aycan, Zehra] Ankara Dr Sami Ulus Obstet & Gynecol Childrens Hl, Clin Pediat Endocrinol, Ankara, Turkey; [Baser, Sakire] Ankara Dr Sami Ulus Obstet & Gynecol Childrens Hl, Clin Pediat, Ankara, Turkey; [Ozkan, Mehpare] Ankara Dr Sami Ulus Obstet & Gynecol Childrens Hl, Clin Pediat Neurol, Ankara, Turkey		Kücükali, GK (corresponding author), Ankara Dr Sami Ulus Obstet & Gynecol Childrens Hl, Clin Pediat Endocrinol, Ankara, Turkey.	gulinkucukali@gmail.com	Aycan, Zehra/AAQ-9537-2020	Ozkan, Mehbare/0000-0003-0896-8799; Nalinci, Sakire/0000-0001-5180-6627					10	1	1	0	3	GALENOS YAYINCILIK	FINDIKZADE	ERKAN MOR, MOLLA GURANI CAD 21-1, FINDIKZADE, ISTANBUL 34093, TURKEY	2147-9445			J PEDIATR RES	J. Pediatr. Res.	MAR	2019	6	1
J	Acharya, S; Anwar, S; Thapa, K; Maroun, R; Kilkenny, TM				Acharya, Sudeep; Anwar, Shamsuddin; Thapa, Kumar; Maroun, Rabih; Kilkenny, Thomas M.			Achalasia and Cricopharyngeal Sphincter Dysfunction in a Patient With Myasthenia Gravis: A Case Report	CUREUS JOURNAL OF MEDICAL SCIENCE			English	Article						cricopharyngeal dysfunction; pulmonary critical care; achalasia cardia; oropharyngeal dysphagia; myasthenia gravis (mg)	THYMOMA	This case report describes an 82-year-old female patient with myasthenia gravis (MG) who presented with worsening dysphagia. The patient was found to have cricopharyngeal sphincter and esophageal achalasia, and a percutaneous endoscopic gastrostomy (PEG) tube was placed due to severe pharyngeal dysphagia and cricopharyngeal dysfunction. The patient had class IVb myasthenia gravis and was treated …	[Acharya, Sudeep] Donald & Barbara Zucker Sch Med Hofstra Northwell, Internal Med Pulm & Crit Care Med, Staten Isl, NY 11549 USA; [Anwar, Shamsuddin] Tufts Med Ctr, Infect Dis, Boston, MA USA; [Thapa, Kumar] Staten Isl Univ Hosp, Internal Med, Staten Isl, NY USA; [Maroun, Rabih] Staten Isl Univ Hosp, Pulm & Crit Care Med, Staten Isl, NY USA; [Kilkenny, Thomas M.] Staten Isl Univ Hosp, Sleep Med, …	Northwell Health; Tufts Medical Center; Northwell Health; Northwell Health; Northwell Health	Acharya, S (corresponding author), Donald & Barbara Zucker Sch Med Hofstra Northwell, Internal Med Pulm & Crit Care Med, Staten Isl, NY 11549 USA.	sacharya1@northwell.edu	Anwar, Shamsuddin/ABA-1981-2021						9	0	0	0	0	SPRINGERNATURE	LONDON	CAMPUS, 4 CRINAN ST, LONDON, N1 9XW, ENGLAND		2168-8184		CUREUS J MED SCIENCE	Cureus J Med Sci	JUL 27	2023	15	7
J	Croitoru, CG; Cuciureanu, DI; Prutianu, I; Cianga, P				Croitoru, Cristina-Georgiana; Cuciureanu, Dan Iulian; Prutianu, Iulian; Cianga, Petru			Autoimmune myasthenia gravis after COVID-19 in a triple vaccinated patient	ARCHIVE OF CLINICAL CASES			English	Article						post-infectious autoimmune myasthenia gravis; COVID-19; SARS-CoV-2 vaccination; cause-effect relationship		Despite a well characterized mechanism, myasthenia gravis (MG) remains a dilemma in terms of etiology. Several case reports and series of cases suggest a potential cause-effect relation between SARS-CoV-2 infection or vaccination and MG. We present the case of an autoimmune MG occurring post Covid-19 in an elderly male, vaccinated with three doses of the BNT162b2/Pfizer-BioNTech vaccine. The 78-y…	[Croitoru, Cristina-Georgiana; Cuciureanu, Dan Iulian] Neurol Clin, Prof Dr Nicolae Oblu Emergency Clin Hosp, Iasi, Romania; [Cuciureanu, Dan Iulian] Grigore T Popa Univ Med & Pharm, Dept Med Neurol 3, Iasi, Romania; [Prutianu, Iulian] Grigore T Popa Univ Med & Pharm, Dept Morpho Funct Sci Histol, Iasi, Romania; [Cianga, Petru] Grigore T Popa Univ Med & Pharm, Dept Immunol, Iasi, Romania	Grigore T Popa University of Medicine & Pharmacy; Grigore T Popa University of Medicine & Pharmacy; Grigore T Popa University of Medicine & Pharmacy	Cianga, P (corresponding author), Grigore T Popa Univ Med & Pharm, Dept Immunol, 16 Univ Str Iasi, Iasi 700115, Romania.	petru.cianga@umfiasi.ro	Croitoru, Cristina/JYQ-5785-2024; Cianga, Petru/GOH-2836-2022	Croitoru, Cristina Georgiana/0000-0003-2530-0758					22	4	4	0	1	GRIGORE T POPA UNIV MEDICINE AND PHARMACY IASI	Iasi	16 Universitatii Street, Iasi, ROMANIA		2360-6975		ARCH CLIN CASES	Arch. Clin. Cases		2022	9	3
J	Eker, A; Tinazli, M; Mut, SE				Eker, Amber; Tinazli, Mehtap; Mut, Senem Ertugrul			Coexistence of anti-MuSKantibody-positive myasthenia gravis and rheumatoid arthritis	EGYPTIAN JOURNAL OF NEUROLOGY PSYCHIATRY AND NEUROSURGERY			English	Article						Myasthenia gravis; Anti-MuSK antibody; Rheumatoid arthritis	AUTOIMMUNE-DISEASES; MUSK; AUTOANTIBODIES; ANTIBODIES	Background Rheumatoid arthritis (RA) is an autoimmune disease characterized with symmetric synovitis and occasional extra articular involvement; also, some neurologic disorders can be observed during the disease course. Myasthenia gravis (MG) is one of them and it is an autoimmune disease of neuromuscular junction. It is caused by autoantibodies against neuromuscular junction proteins: the nicoti…	[Eker, Amber] Eastern Mediterranean Univ, Dept Neurol, Fac Med, Via Mersin 10, Famagusta, Northern Cyprus, Turkey; [Tinazli, Mehtap] Near East Univ, Dept Internal Med, Fac Med, Nicosia, Northern Cyprus, Turkey; [Mut, Senem Ertugrul] Kyrenia Univ, Dept Neurol, Fac Med, Karakum, Northern Cyprus, Turkey	Eastern Mediterranean University; Near East University	Eker, A (corresponding author), Eastern Mediterranean Univ, Dept Neurol, Fac Med, Via Mersin 10, Famagusta, Northern Cyprus, Turkey.	amber.eker@emu.edu.tr	ertugrul, senem/ABG-9395-2021; Eker, Amber/AAY-6683-2020	Eker, Amber/0000-0001-9997-4662					17	0	0	0	0	SPRINGER	NEW YORK	ONE NEW YORK PLAZA, SUITE 4600, NEW YORK, NY, UNITED STATES	1687-8329			EGYPT J NEUROL PSYCH	Egypt. J. Neurol. Psychiatr. Neurosurg.	AUG 28	2020	56	1
J	Sanchez, JC; Belmar, MT; Sanchez, J; Mercen, JL; Prieto, J				Sanchez, Jaron C.; Belmar, Markeeta T.; Sanchez, Jason; Mercen, Joseph L.; Prieto, Jose			A Male Patient Presents With Isolated Abducens Nerve Palsy: An Atypical Presentation of Ocular Myasthenia Gravis	CUREUS JOURNAL OF MEDICAL SCIENCE			English	Article						isolated cranial nerve palsy; acetyl-cholinesterase inhibitors; autoimmune neuromuscular disease; sixth cranial nerve palsy; isolated abducens nerve palsy; ocular myasthenia gravis; myasthenia gravis (mg)		Myasthenia gravis is an autoimmune disease of the neuromuscular junction caused by autoantibodies directed against the acetylcholine receptors. It presents with skeletal muscle weakness, often initially presenting with ocular symptoms such as ptosis and diplopia. When myasthenia gravis is isolated to only ocular symptoms, it is referred to as ocular myasthenia gravis (OMG). Here, we present an at…	[Sanchez, Jaron C.; Belmar, Markeeta T.; Mercen, Joseph L.] Nova Southeastern Univ, Dr Kiran C Patel Coll Osteopath Med, Clearwater, FL USA; [Sanchez, Jason] Univ Incarnate Word, Sch Osteopath Med, San Antonio, TX USA; [Prieto, Jose] Bond Clin PA, Internal Med, Winter Haven, FL 33880 USA	Nova Southeastern University; University Incarnate Word	Prieto, J (corresponding author), Bond Clin PA, Internal Med, Winter Haven, FL 33880 USA.	jprieto@bondclinic.com	Sanchez, Jason/LZE-2890-2025						14	0	0	0	0	SPRINGERNATURE	LONDON	CAMPUS, 4 CRINAN ST, LONDON, N1 9XW, ENGLAND		2168-8184		CUREUS J MED SCIENCE	Cureus J Med Sci	APR 3	2024	16	4
J	Zhang, LL; Ding, DX; Yu, LQ; Qi, H; Han, CR; Jiang, JH; Jiang, JA				Zhang, Lulu; Ding, Dongxue; Yu, Liqiang; Qi, Huan; Han, Chunru; Jiang, Jianhua; Jiang, Juean			Primary biliary cirrhosis associated with myasthenia gravis after postpartum: a case report	JOURNAL OF MEDICAL CASE REPORTS			English	Article						Myasthenia gravis; Primary biliary cirrhosis; Postpartum	GENDER	Background Autoimmune diseases refers to a class of diseases involving abnormal immune response of human body and tissue damage caused by the dysregulation of autoimmune balance or destruction of immune tolerance. Recent research has revealed that the occurrence of autoimmune diseases is influenced by genetic, hormonal, immunological, and environmental factors. As sex hormone levels change obviou…	[Zhang, Lulu; Ding, Dongxue; Han, Chunru; Jiang, Jianhua] Soochow Univ, Dept Neurol, Affiliated Hosp 1, Suzhou 215031, Peoples R China; [Yu, Liqiang; Qi, Huan; Jiang, Juean] Soochow Univ, Dept Gen Med, Affiliated Hosp 1, Suzhou 215031, Peoples R China	Soochow University - China; Soochow University - China	Jiang, JH (corresponding author), Soochow Univ, Dept Neurol, Affiliated Hosp 1, Suzhou 215031, Peoples R China.;Jiang, JA (corresponding author), Soochow Univ, Dept Gen Med, Affiliated Hosp 1, Suzhou 215031, Peoples R China.	corajiang111@126.com; jiangjuean@163.com	Jiang, Jianhua/Z-1848-2018; Zhang, Lulu/AGG-4328-2022						16	3	3	0	1	BMC	LONDON	CAMPUS, 4 CRINAN ST, LONDON N1 9XW, ENGLAND		1752-1947		J MED CASE REP	J. Med. Case Rep.	OCT 10	2021	15	1
J	Adámková, V; Vitásková, M; Hubácek, JA				Adamkova, Vera; Vitaskova, Martina; Hubacek, Jaroslav A.			Case Report: Neurological adverse events in subject with myasthenia gravis after PCSK9 inhibitor administration	FRONTIERS IN CARDIOVASCULAR MEDICINE			English	Article						PCSK9 inhibitor; myasthenia gravis; undesirable side effect; treatment; cholesterol	EFFICACY; STATINS	Background Myasthenia gravis is a rare chronic autoimmune neuromuscular disorder mainly caused by autoantibodies to the nicotinic acetylcholine receptor. Cholesterol is an essential molecule that affects the distribution and proper functioning of this receptor. Several reports have described the potential worsening of myasthenia gravis in patients treated with statins.Case presentation The patien…	[Adamkova, Vera; Vitaskova, Martina] Inst Clin & Expt Med IKEM, Dept Prevent Cardiol, Prague, Czech Republic; [Adamkova, Vera] Charles Univ Prague, Fac Med 1, Dept Nephrol, Prague, Czech Republic; [Adamkova, Vera] Czech Tech Univ, Fac Biomed Engn, Prague, Czech Republic; [Hubacek, Jaroslav A.] Inst Clin & Expt Med, Expt Med Ctr, Prague, Czech Republic; [Hubacek, Jaroslav A.] Charles Univ Prague, …	Institute for Clinical & Experimental Medicine (IKEM); Charles University Prague; General University Hospital Prague; Czech Technical University Prague; Institute for Clinical & Experimental Medicine (IKEM); Charles University Prague	Adámková, V (corresponding author), Inst Clin & Expt Med IKEM, Dept Prevent Cardiol, Prague, Czech Republic.;Adámková, V (corresponding author), Charles Univ Prague, Fac Med 1, Dept Nephrol, Prague, Czech Republic.;Adámková, V (corresponding author), Czech Tech Univ, Fac Biomed Engn, Prague, Czech Republic.	vead@ikem.cz			Ministry of Health of the Czech Republic, program MH CZ-DRO (Institute for Clinical and Experimental Medicine-IKEM	Ministry of Health of the Czech Republic, program MH CZ-DRO (Institute for Clinical and Experimental Medicine-IKEM	No Statement Available		26	0	0	1	4	FRONTIERS MEDIA SA	LAUSANNE	AVENUE DU TRIBUNAL FEDERAL 34, LAUSANNE, CH-1015, SWITZERLAND	2297-055X			FRONT CARDIOVASC MED	Front. Cardiovasc. Med.	MAR 12	2024	11
J	Swain, A; Sahu, S; Sam, M; Nag, DS				Swain, Amlan; Sahu, Seelora; Sam, Merina; Nag, Deb Sanjay			Myasthenia Gravis for Spine Surgery: An Ardous Anaesthetic Journey	CUREUS JOURNAL OF MEDICAL SCIENCE			English	Article						muscle relaxation; prone position surgery; lumbar surgery; anaesthesia; myasthenia gravis	ATRACURIUM	Myasthenia gravis (MG) is a neurological disorder involving the post-synaptic neuromuscular junction and is caused by the autoimmune destruction of acetylcholine receptors with ensuing muscular weakness. Rarely is the disease process in MG compounded with other comorbidities and distinctive surgical challenges, such as the prone position in spine surgery, presenting unique challenges in the anest…	[Swain, Amlan; Sahu, Seelora; Sam, Merina; Nag, Deb Sanjay] Tata Main Hosp, Dept Anaesthesiol, Jamshedpur, India		Sahu, S (corresponding author), Tata Main Hosp, Dept Anaesthesiol, Jamshedpur, India.	seelora.sahu@tatasteel.com							15	0	0	0	0	SPRINGERNATURE	LONDON	CAMPUS, 4 CRINAN ST, LONDON, N1 9XW, ENGLAND		2168-8184		CUREUS J MED SCIENCE	Cureus J Med Sci	DEC 17	2023	15	12
J	Takata, K; Kinoshita, M; Mochizuki, H; Okuno, T				Takata, Kazushiro; Kinoshita, Makoto; Mochizuki, Hideki; Okuno, Tatsusada			Antigen specific B cells in myasthenia gravis patients	IMMUNOLOGICAL MEDICINE			English	Review						Myasthenia gravis; B cells; MuSK; AChR; LRP4	EXPERIMENTAL AUTOIMMUNE MYASTHENIA; ACETYLCHOLINE-RECEPTOR ANTIBODY; PASSIVE TRANSFER; MUSK; AUTOANTIBODIES; RITUXIMAB; MECHANISMS; PATHOGENESIS; PROTEIN; THYMUS	Myasthenia gravis (MG) is a disease caused by pathogenic autoantibodies against the neuromuscular junction and is characterized by muscle weakness. Most MG patients produce antibodies against the acetylcholine receptor (AChR), but a subset of patients have been found to produce autoantibodies against other components of the neuromuscular junction such as muscle specific tyrosine kinase (MuSK) and…	[Takata, Kazushiro] Hoshigaoka Med Ctr, Japan Community Hlth Care Org JCHO, Dept Neurol, Hirakata, Osaka, Japan; [Kinoshita, Makoto; Mochizuki, Hideki; Okuno, Tatsusada] Osaka Univ, Grad Sch Med, Dept Neurol, Suita, Osaka, Japan	Osaka University	Okuno, T (corresponding author), Osaka Univ, Grad Sch Med, Dept Neurol, Suita, Osaka, Japan.	okuno@neurol.med.osaka-u.ac.jp							42	5	5	0	0	TAYLOR & FRANCIS LTD	ABINGDON	2-4 PARK SQUARE, MILTON PARK, ABINGDON OR14 4RN, OXON, ENGLAND		2578-5826		IMMUNOL MED	Immunol. Med.	APR 2	2020	43	2
J	Khademolhosseini, S; Springsted, E; Pourshahid, S; Giri, B				Khademolhosseini, Sara; Springsted, Elspeth; Pourshahid, Seyedmohammad; Giri, Badri			Coexistence of Pernicious Anemia and Myasthenia Gravis Presenting As Dyspnea	CUREUS JOURNAL OF MEDICAL SCIENCE			English	Article						myasthenia gravis (mg); pernicious-anemia; dyspnea; multiple autoimmune diseases; coexistence		Dyspnea is a common symptom and may be due to a multitude of conditions, including cardiopulmonary insufficiency, anemia, neuromuscular disorders, obesity, or deconditioning. It is not uncommon that more than one process contributes to shortness of breath. Here, we present a patient with a complaint of worsening shortness of breath who was found to have two very rare causes of dyspnea simultaneou…	[Khademolhosseini, Sara] Queens Hosp Ctr, Icahn Sch Med Mt Sinai, Internal Med, New York, NY USA; [Springsted, Elspeth] Virginia Tech Carilion Sch Med, Internal Med, Roanoke, VA USA; [Pourshahid, Seyedmohammad; Giri, Badri] Virginia Tech Carilion Sch Med, Pulm & Crit Care, Roanoke, VA 24016 USA	Icahn School of Medicine at Mount Sinai	Pourshahid, S (corresponding author), Virginia Tech Carilion Sch Med, Pulm & Crit Care, Roanoke, VA 24016 USA.	omid.pourshahid@gmail.com	Pourshahid, Seyedmohammad/HJI-2743-2023	Giri, Badri/0000-0002-9498-8085; Pourshahid, Seyedmohammad/0000-0001-7003-4941					13	0	0	0	1	SPRINGERNATURE	LONDON	CAMPUS, 4 CRINAN ST, LONDON, N1 9XW, ENGLAND		2168-8184		CUREUS J MED SCIENCE	Cureus J Med Sci	MAY 28	2021	13	5
J	Himuro, K; Uzawa, A; Kawaguchi, N; Kanai, T; Isono, S; Kuwabara, S				Himuro, Keiichi; Uzawa, Akiyuki; Kawaguchi, Naoki; Kanai, Tetsuya; Isono, Shiroh; Kuwabara, Satoshi			Quantitative assessment of dysphagia in myasthenia gravis	INTERNAL MEDICINE			English	Article; Early Access						myasthenia gravis; swallowing; submental surface electromyography; nasal airflow; pneumotachograph	DIAGNOSIS	Objective Dysphagia is a common and disabling symptom in patients with myasthenia gravis (MG). Moreover, it is caused by muscle weakness or fatigability in the pharynx, swallowing, and respiration discoordination. The current study aimed to establish a novel method for evaluating swallowing difficulty in patients with MG. Methods The ventilation patterns and submental surface electromyography (sE…	[Himuro, Keiichi; Uzawa, Akiyuki; Kawaguchi, Naoki; Kanai, Tetsuya; Kuwabara, Satoshi] Chiba Univ, Grad Sch Med, Dept Neurol, Chiba, Japan; [Himuro, Keiichi] Matsudo Neurol Clin, Dept Neurol, Matsudo, Japan; [Kawaguchi, Naoki] Neurol Chiba Clin, Dept Neurol, Chiba, Japan; [Isono, Shiroh] Chiba Univ, Grad Sch Med, Dept Anesthesiol, Chiba, Japan	Chiba University; Chiba University	Uzawa, A (corresponding author), Chiba Univ, Grad Sch Med, Dept Neurol, Chiba, Japan.	auzawa@chiba-u.jp			Health and Labour Sciences Research Grant on Intractable Dis-eases (Neuroimmunological Diseases) from the Ministry of Health, Labour and Welfare of Japan [23FC1009]	Health and Labour Sciences Research Grant on Intractable Dis-eases (Neuroimmunological Diseases) from the Ministry of Health, Labour and Welfare of Japan	This study was supported in part by the Health and Labour Sciences Research Grant on Intractable Dis-eases (Neuroimmunological Diseases) from the Ministry of Health, Labour and Welfare of Japan (23FC1009) .		18	0	0	3	3	JAPAN SOC INTERNAL MEDICINE	TOKYO	34-3 3-CHOME HONGO BUNKYO-KU, TOKYO, 113, JAPAN	0918-2918	1349-7235		INTERNAL MED	Intern. Med.	2024 OCT 18	2024
J	Wang, XY; Zuo, XP; Wang, FQ; Wang, Y				Wang, Xuyang; Zuo, Xiaoping; Wang, Fuqiang; Wang, Yun			Unexpected fibrous mediastinitis in a patient with myasthenia gravis - a case report	JOURNAL OF CARDIOTHORACIC SURGERY			English	Article						Fibrous mediastinitis; Myasthenia gravis; Autoimmune disease		BackgroundFibrous mediastinitis (FM) is a rare mediastinal lesion characterized by proliferation of fibrous tissue within the mediastinum. Previous reports have shown that this lesion can be caused by histoplasmosis and tuberculosis. In extremely rare cases, FM can also be caused by autoimmune diseases such as antineutrophil cytoplasmic antibody-associated vasculitis and large-vessel arteritis.Ca…	[Wang, Xuyang; Zuo, Xiaoping; Wang, Fuqiang; Wang, Yun] Sichuan Univ, West China Hosp, Dept Thorac Surg, 37 Guoxue Alley, Chengdu 610041, Sichuan, Peoples R China; [Zuo, Xiaoping] Guangan Peoples Hosp, Dept Thorac Surg, Guangan 638000, Sichuan, Peoples R China	Sichuan University	Wang, Y (corresponding author), Sichuan Univ, West China Hosp, Dept Thorac Surg, 37 Guoxue Alley, Chengdu 610041, Sichuan, Peoples R China.	yunwwang@yeah.net			We thank Drs. Hanlu Zhang and Guanghao Qiu for their help in drafting and revising this manuscript. We thank the pathologists for their kind assistance. We thank the OnLine English for editing English language of this paper.	We thank Drs. Hanlu Zhang and Guanghao Qiu for their help in drafting and revising this manuscript. We thank the pathologists for their kind assistance. We thank the OnLine English for editing English language of this paper.	We thank Drs. Hanlu Zhang and Guanghao Qiu for their help in drafting and revising this manuscript. We thank the pathologists for their kind assistance. We thank the OnLine English for editing English language of this paper.		11	0	0	0	1	BMC	LONDON	CAMPUS, 4 CRINAN ST, LONDON N1 9XW, ENGLAND		1749-8090		J CARDIOTHORAC SURG	J. Cardiothorac. Surg.	NOV 14	2023	18	1
J	Warnecke, T; Im, S; Labeit, B; Zwolinskaya, O; Suntrup-Kruger, S; Oelenberg, S; Ahring, S; Schilling, M; Meuth, S; Melzer, N; Wiendl, H; Ruck, T; Dziewas, R				Warnecke, Tobias; Im, Sun; Labeit, Bendix; Zwolinskaya, Olga; Suntrup-Kruger, Sonja; Oelenberg, Stephan; Ahring, Sigrid; Schilling, Matthias; Meuth, Sven; Melzer, Nico; Wiendl, Heinz; Ruck, Tobias; Dziewas, Rainer			Detecting myasthenia gravis as a cause of unclear dysphagia with an endoscopic tensilon test	THERAPEUTIC ADVANCES IN NEUROLOGICAL DISORDERS			English	Article						differential diagnosis; dysphagia; flexible endoscopic evaluation of swallowing; myasthenia gravis; tensilon	REPETITIVE NERVE-STIMULATION; DIAGNOSIS; THERAPY	Aims: The flexible endoscopic evaluation of swallowing-tensilon test (FTT) was developed to diagnose myasthenia gravis (MG) in patients with unclear pharyngeal dysphagia. The purpose of this study was to determine sensitivity and specificity of the FTT and compare its diagnostic validity with that of other diagnostic markers. Methods: In this single-centre pragmatic clinical cohort study, a total…	[Warnecke, Tobias; Labeit, Bendix; Zwolinskaya, Olga; Suntrup-Kruger, Sonja; Oelenberg, Stephan; Ahring, Sigrid; Schilling, Matthias; Wiendl, Heinz] Univ Munster, Inst Translat Neurol, Dept Neurol, Albert Schweitzer Campus 1,Bldg A1, D-48149 Munster, Germany; [Meuth, Sven; Melzer, Nico; Ruck, Tobias] Heinrich Heine Univ Duesseldorf, Dept Neurol, Dusseldorf, Germany; [Labeit, Bendix; Suntrup-Kruge…	University of Munster; Heinrich Heine University Dusseldorf; University of Munster; Catholic University of Korea	Warnecke, T (corresponding author), Univ Munster, Inst Translat Neurol, Dept Neurol, Albert Schweitzer Campus 1,Bldg A1, D-48149 Munster, Germany.	Tobias.Warnecke@ukmuenster.de	Ruck, Tobias/AAH-4627-2021; Wiendl, Heinz/AAX-6041-2021; Melzer, Nico/HGE-2991-2022; Meuth, Sven/HHM-8941-2022	Melzer, Nico/0000-0002-2420-701X; Labeit, Bendix/0000-0001-6094-3869; Im, Sun/0000-0001-8400-4911	Department of Biostatistics of the Catholic Research Coordinating Centre, The Catholic University of Korea, Seoul, Republic of Korea	Department of Biostatistics of the Catholic Research Coordinating Centre, The Catholic University of Korea, Seoul, Republic of Korea	The authors disclosed receipt of the following financial support for the research, authorship, and/or publication of this article: The statistical consultation was supported by the Department of Biostatistics of the Catholic Research Coordinating Centre, The Catholic University of Korea, 327, Seoul, Republic of Korea.		29	6	6	0	5	SAGE PUBLICATIONS LTD	LONDON	1 OLIVERS YARD, 55 CITY ROAD, LONDON EC1Y 1SP, ENGLAND	1756-2856	1756-2864		THER ADV NEUROL DISO	Ther. Adv. Neurol. Disord.	AUG	2021	14
[truncated: 22 more columns]
