# Supplementary material for: Perspectives on the Parathyroid–Thymus Interconnection—A Literature Review
Source: Int J Mol Sci. 2025 Jun 23;26(13):6000. doi: 10.3390/ijms26136000 (PMC12250252; doi:10.3390/ijms26136000)
Supplement: Supplementary file 1 [file ijms-26-06000-s001.zip › Lymphocites T and Ca.xls]

## Sheet: savedrecs
Publication Type	Authors	Book Authors	Book Editors	Book Group Authors	Author Full Names	Book Author Full Names	Group Authors	Article Title	Source Title	Book Series Title	Book Series Subtitle	Language	Document Type	Conference Title	Conference Date	Conference Location	Conference Sponsor	Conference Host	Author Keywords	Keywords Plus	Abstract	Addresses	Affiliations	Reprint Addresses	Email Addresses	Researcher Ids	ORCIDs	Funding Orgs	Funding Name Preferred	Funding Text	Cited References	Cited Reference Count	Times Cited, WoS Core	Times Cited, All Databases	180 Day Usage Count	Since 2013 Usage Count	Publisher	Publisher City	Publisher Address	ISSN	eISSN	ISBN	Journal Abbreviation	Journal ISO Abbreviation	Publication Date	Publication Year	Volume	Issue	Part Number
J	Fenninger, F; Han, J; Stanwood, SR; Nohara, LL; Arora, H; Choi, KB; Munro, L; Pfeifer, CG; Shanina, I; Horwitz, MS; Jefferies, WA				Fenninger, Franz; Han, Jeffrey; Stanwood, Shawna R.; Nohara, Lilian L.; Arora, Hitesh; Choi, Kyung Bok; Munro, Lonna; Pfeifer, Cheryl G.; Shanina, Iryna; Horwitz, Marc S.; Jefferies, Wilfred A.			Mutation of an L-Type Calcium Channel Gene Leads to T Lymphocyte Dysfunction	FRONTIERS IN IMMUNOLOGY			English	Article						Cacna1f; L-type calcium channel; Ca(V)1.4; T cell exhaustion; T cell memory; chronic B cell activation; chronic infections; murine gammaherpesvirus 68	IMMUNODEFICIENCY; DEFICIENCY; MEMORY; CELLS	Calcium (Ca2+) is a vital secondary messenger in T lymphocytes regulating a vast array of important events including maturation, homeostasis, activation, and apoptosis and can enter the cell through CRAC, TRP, and Ca-V channels. Here we describe a mutation in the L-type Ca2+ channel Ca(V)1.4 leading to T lymphocyte dysfunction, including several hallmarks of immunological exhaustion. Ca(V)1.4-def…	[Fenninger, Franz; Han, Jeffrey; Stanwood, Shawna R.; Nohara, Lilian L.; Arora, Hitesh; Choi, Kyung Bok; Munro, Lonna; Pfeifer, Cheryl G.; Jefferies, Wilfred A.] Univ British Columbia, Michael Smith Labs, Vancouver, BC, Canada; [Fenninger, Franz; Stanwood, Shawna R.; Arora, Hitesh; Shanina, Iryna; Horwitz, Marc S.; Jefferies, Wilfred A.] Univ British Columbia, Dept Microbiol & Immunol, Vancouver,…	University of British Columbia; University of British Columbia; University of British Columbia; University of British Columbia; University of British Columbia; University of British Columbia; University of British Columbia	Jefferies, WA (corresponding author), Univ British Columbia, Michael Smith Labs, Vancouver, BC, Canada.;Jefferies, WA (corresponding author), Univ British Columbia, Dept Microbiol & Immunol, Vancouver, BC, Canada.;Jefferies, WA (corresponding author), Univ British Columbia, Vancouver Prostate Ctr, Vancouver, BC, Canada.;Jefferies, WA (corresponding author), Univ British Columbia, Ctr Blood Res, V…	wilf@msl.ubc.ca			DOC Fellowship of the Austrian Academy of Science; Dmitry Apel Memorial Scholarship; John Richard Turner Fellowship in Microbiology; Centre for Blood Research Graduate Student Award; Canadian Institutes of Health Research [IPR-139079, MOP-102698]	DOC Fellowship of the Austrian Academy of Science; Dmitry Apel Memorial Scholarship; John Richard Turner Fellowship in Microbiology; Centre for Blood Research Graduate Student Award; Canadian Institutes of Health Research(Canadian Institutes of Health Research (CIHR))	We thank our sponsors for their funding for this work: FF was the recipient of a DOC Fellowship of the Austrian Academy of Science and the Dmitry Apel Memorial Scholarship; SS was the recipient of the John Richard Turner Fellowship in Microbiology; HA was the recipient of a Centre for Blood Research Graduate Student Award; WJ was supported by grants from the Canadian Institutes of Health Research…		26	12	14	0	7	FRONTIERS MEDIA SA	LAUSANNE	AVENUE DU TRIBUNAL FEDERAL 34, LAUSANNE, CH-1015, SWITZERLAND	1664-3224			FRONT IMMUNOL	Front. Immunol.	OCT 29	2019	10
J	Zhang, XY; Mariano, CF; Ando, Y; Shen, KY				Zhang, Xinyuan; Mariano, Chelsea F.; Ando, Yuta; Shen, Keyue			Bioengineering tools for probing intracellular events in T lymphocytes	WIRES MECHANISMS OF DISEASE			English	Review						FRET; Imaging probes; Immune cells; Immunological synapse; Lymphocytes; T cell signaling	MICROTUBULE-ORGANIZING CENTER; RESONANCE ENERGY-TRANSFER; TRACTION FORCE MICROSCOPY; REAL-TIME DETECTION; PRESENTING B-CELLS; IMMUNOLOGICAL SYNAPSE; IN-VIVO; FLUORESCENT PROTEINS; F-ACTIN; FLOW-CYTOMETRY	T lymphocytes are the central coordinator and executor of many immune functions. The activation and function of T lymphocytes are mediated through the engagement of cell surface receptors and regulated by a myriad of intracellular signaling network. Bioengineering tools, including imaging modalities and fluorescent probes, have been developed and employed to elucidate the cellular events througho…	[Zhang, Xinyuan; Mariano, Chelsea F.; Ando, Yuta; Shen, Keyue] Univ Southern Calif, Dept Biomed Engn, Los Angeles, CA 90089 USA; [Shen, Keyue] Univ Southern Calif, Norris Comprehens Canc Ctr, Los Angeles, CA 90089 USA; [Shen, Keyue] Univ Southern Calif, USC Stem Cell, Los Angeles, CA 90089 USA	University of Southern California; University of Southern California; University of Southern California	Shen, KY (corresponding author), Univ Southern Calif, Dept Biomed Engn, Los Angeles, CA 90089 USA.	keyue.shen@usc.edu		Zhang, Xinyuan/0000-0001-8401-7173	National Cancer Institute [R01CA220012]; National Institute of Biomedical Imaging and Bioengineering [R21EB024748]	National Cancer Institute(United States Department of Health & Human ServicesNational Institutes of Health (NIH) - USANIH National Cancer Institute (NCI)); National Institute of Biomedical Imaging and Bioengineering(United States Department of Health & Human ServicesNational Institutes of Health (NIH) - USANIH National Institute of Biomedical Imaging & Bioengineering (NIBIB))	National Cancer Institute, Grant/Award Number: R01CA220012; National Institute of Biomedical Imaging and Bioengineering, Grant/Award Number: R21EB024748		283	2	2	0	18	WILEY	HOBOKEN	111 RIVER ST, HOBOKEN 07030-5774, NJ USA	2692-9368			WIRES MECH DIS	WIREs Mech. Dis.	JUL-AUG	2021	13	4
J	Fomina, AF				Fomina, Alla F.			Neglected wardens: T lymphocyte ryanodine receptors	JOURNAL OF PHYSIOLOGY-LONDON			English	Review						cell-based diagnostics; cytosolic Ca2+; immunomodulation; Orai; ryanodine receptor; Stim; T lymphocytes	INOSITOL 1,4,5-TRISPHOSPHATE RECEPTOR; CA2+ CRAC CHANNELS; CYCLIC ADP-RIBOSE; MALIGNANT HYPERTHERMIA; CALCIUM-RELEASE; INTRACELLULAR CALCIUM; TYROSINE PHOSPHORYLATION; DIFFERENTIAL EXPRESSION; CELL-ACTIVATION; RNA-SEQ	Ryanodine receptors (RyRs) are intracellular Ca2+ release channels ubiquitously expressed in various cell types. RyRs were extensively studied in striated muscle cells due to their crucial role in muscle contraction. In contrast, the role of RyRs in Ca2+ signalling and functions in non-excitable cells, such as T lymphocytes, remains poorly understood. Expression of different isoforms of RyRs was …	[Fomina, Alla F.] Univ Calif Davis, Dept Physiol & Membrane Biol, Davis, CA 95616 USA	University of California System; University of California Davis	Fomina, AF (corresponding author), Univ Calif Davis, Dept Physiol & Membrane Biol, Davis, CA 95616 USA.	affomina@ucdavis.edu			University of California (UC)	University of California (UC)(University of California System)	University of California (UC).		91	5	6	1	6	WILEY	HOBOKEN	111 RIVER ST, HOBOKEN 07030-5774, NJ USA	0022-3751	1469-7793		J PHYSIOL-LONDON	J. Physiol.-London	OCT	2021	599	19
J	Tulyte, S; Characiejus, D; Matuzeviciene, R; Janiulioniene, A; Radzevicius, M; Jasiunaite, E; Zvirblis, T; Sileikis, A				Tulyte, Skaiste; Characiejus, Dainius; Matuzeviciene, Reda; Janiulioniene, Ausra; Radzevicius, Mantas; Jasiunaite, Elena; Zvirblis, Tadas; Sileikis, Audrius			Prognostic value of circulating T-lymphocyte subsets in advanced pancreatic cancer patients treated with mFOLFIRINOX or gemcitabine	INTERNATIONAL IMMUNOPHARMACOLOGY			English	Article						Pancreatic adenocarcinoma; Lymphocytes; T cells; Gemcitabine; FOLFIRINOX	TUMOR MICROENVIRONMENT; CELLS; CHEMOTHERAPY; FOLFIRINOX	Advanced pancreatic ductal adenocarcinoma (PDAC) is commonly treated with a chemotherapy combination of mFOLFIRINOX or gemcitabine. However, predictive and prognostic factors for choosing a more appropriate treatment strategy are still lacking. This study aimed to evaluate how chemotherapy changes immune system parameters and whether these changes influence survival outcomes. We sought to identif…	[Tulyte, Skaiste] Vilnius Univ, Inst Clin Med, Fac Med & Oncol, Clin Internal Dis Family Med & Oncol, Vilnius, Lithuania; [Characiejus, Dainius] Vilnius Univ, Inst Biomed Sci, Fac Med, Dept Pathol Forens Med & Pharmacol, Vilnius, Lithuania; [Matuzeviciene, Reda; Janiulioniene, Ausra; Radzevicius, Mantas] Vilnius Univ, Fac Med, Dept Physiol Biochem Microbiol & Lab Med, Vilnius, Lithuania; [Jasiuna…	Vilnius University; Vilnius University; Vilnius University; Vilnius University; Vilnius University; Vilnius University	Tulyte, S (corresponding author), Vilnius Univ, Inst Clin Med, Fac Med & Oncol, Clin Internal Dis Family Med & Oncol, Vilnius, Lithuania.	skaiste.tulyte@santa.lt	Žvirblis, Tadas/ABC-7798-2021; Sileikis, Audrius/AAJ-1472-2020; Matuzeviciene, Reda/GSI-5971-2022; Characiejus, Dainius/A-2713-2008	Radzevicius, Mantas/0000-0002-0288-3615; Characiejus, Dainius/0000-0003-1060-5217; Zvirblis, Tadas/0000-0002-9368-8726; Sileikis, Audrius/0000-0001-9313-0581					40	0	0	3	9	ELSEVIER	AMSTERDAM	RADARWEG 29, 1043 NX AMSTERDAM, NETHERLANDS	1567-5769	1878-1705		INT IMMUNOPHARMACOL	Int. Immunopharmacol.	FEB	2023	115
J	Lee, JM; Kim, J; Park, SJ; Nam, JH; Kim, HJ; Kim, WK				Lee, Ji Min; Kim, Jintae; Park, Su Jin; Nam, Joo Hyun; Kim, Hyun Jong; Kim, Woo Kyung			Regulation of T Lymphocyte Functions through Calcium Signaling Modulation by Nootkatone	INTERNATIONAL JOURNAL OF MOLECULAR SCIENCES			English	Article						T lymphocyte; nootkatone; CRAC channel; Orai; K(V)1.3; K(Ca)3.1	CRAC CHANNELS; POTASSIUM CHANNELS; K+ CHANNELS; TARGETS; KCA3.1; INHIBITION; (+)-NOOTKATONE; ACTIVATION; RHIZOMES; STORE	Recent advancements in understanding the intricate molecular mechanisms underlying immunological responses have underscored the critical involvement of ion channels in regulating calcium influx, particularly in inflammation. Nootkatone, a natural sesquiterpenoid found in Alpinia oxyphylla and various citrus species, has gained attention for its diverse pharmacological properties, including anti-i…	[Lee, Ji Min; Park, Su Jin; Nam, Joo Hyun; Kim, Hyun Jong] Dongguk Univ, Coll Med, Dept Physiol, 123 Dongdae Ro, Gyeongju 38066, South Korea; [Lee, Ji Min; Kim, Jintae; Park, Su Jin; Nam, Joo Hyun; Kim, Hyun Jong; Kim, Woo Kyung] Dongguk Univ, Coll Med, Channelopathy Res Ctr CRC, 32 Dongdae Ro, Goyang 10326, Gyeonggi Do, South Korea; [Kim, Woo Kyung] Dongguk Univ, Grad Sch Med, Dept Internal Med,…	Dongguk University; Dongguk University; Dongguk University	Kim, HJ (corresponding author), Dongguk Univ, Coll Med, Dept Physiol, 123 Dongdae Ro, Gyeongju 38066, South Korea.;Kim, HJ; Kim, WK (corresponding author), Dongguk Univ, Coll Med, Channelopathy Res Ctr CRC, 32 Dongdae Ro, Goyang 10326, Gyeonggi Do, South Korea.;Kim, WK (corresponding author), Dongguk Univ, Grad Sch Med, Dept Internal Med, 27 Dongguk Ro, Goyang 10326, Gyeonggi Do, South Korea.	e_jimin@naver.com; jtmed92@gmail.com; sujin900710@gmail.com; jhnam@dongguk.ac.kr; skimmilk@dongguk.ac.kr; wk2kim@naver.com	Lee, Ji Min/KCZ-2783-2024; Nam, Joo Hyun/HPF-1411-2023; Kim, Kyu/F-6596-2010	Kim, Woo Kyung/0000-0003-0359-3967; Nam, Joo Hyun/0000-0001-8300-6974; Kim, Jintae/0009-0006-9817-6726	National Priority Research Center Program Grant	National Priority Research Center Program Grant	No Statement Available		43	0	0	3	6	MDPI	BASEL	ST ALBAN-ANLAGE 66, CH-4052 BASEL, SWITZERLAND	1661-6596	1422-0067		INT J MOL SCI	Int. J. Mol. Sci.	MAY	2024	25	10
J	Short, WD; Wang, XY; Li, H; Yu, L; Kaul, A; Calderon, GA; Gilley, J; Bollyky, PL; Balaji, S; Keswani, SG				Short, Walker D.; Wang, Xinyi; Li, Hui; Yu, Ling; Kaul, Aditya; Calderon, Gisele A.; Gilley, Jamie; Bollyky, Paul L.; Balaji, Swathi; Keswani, Sundeep G.			Interleukin-10 Producing T Lymphocytes Attenuate Dermal Scarring	ANNALS OF SURGERY			English	Article						Cutaneous; fibrosis; immunity; inflammation; lymphocytes; scarring; wound healing	NLRP3 INFLAMMASOME; MACROPHAGE POLARIZATION; EXTRACELLULAR-MATRIX; IL-10; ACTIVATION; FIBROSIS; FETAL; OVEREXPRESSION; METABOLISM; CELLS	Objective: Demonstrate the impact of IL-10 producing T lymphocytes on mediating dermal scarring. Summary Background Data: We demonstrated that CD4(+) cells are essential to improving postinjury wound healing and preventing fibrosis. CD4(+) subsets secrete differential cytokine and growth factor profiles, though their role in fibrosis is not known. IL-10, a key anti-inflammatory cytokine shown to …	[Short, Walker D.; Wang, Xinyi; Li, Hui; Yu, Ling; Kaul, Aditya; Calderon, Gisele A.; Gilley, Jamie; Balaji, Swathi; Keswani, Sundeep G.] Texas Childrens Hosp, Dept Surg, Div Pediat Surg, Lab Regenerat Tissue Repair, Houston, TX 77030 USA; [Short, Walker D.; Wang, Xinyi; Li, Hui; Yu, Ling; Kaul, Aditya; Calderon, Gisele A.; Gilley, Jamie; Balaji, Swathi; Keswani, Sundeep G.] Baylor Coll Med, Hous…	Baylor College of Medicine; Baylor College Medical Hospital; Baylor College of Medicine; Stanford University	Keswani, SG (corresponding author), Texas Childrens Hosp, Dept Surg, Div Pediat Surg, Lab Regenerat Tissue Repair, Houston, TX 77030 USA.;Keswani, SG (corresponding author), Baylor Coll Med, Houston, TX 77030 USA.	sgkeswan@texaschildrens.org		, Jamie Gilley/0009-0003-7655-6574	Laboratory of Regenerative Tissue Repair; National Institute of General Medical Sciences [R01GM111808]; Cytometry and Cell Sorting Core at Baylor College of Medicine; CPRIT Core Facility Support Award [CPRIT-RP180672]; NIH [CA125123, RR024574]	Laboratory of Regenerative Tissue Repair; National Institute of General Medical Sciences(United States Department of Health & Human ServicesNational Institutes of Health (NIH) - USANIH National Institute of General Medical Sciences (NIGMS)); Cytometry and Cell Sorting Core at Baylor College of Medicine; CPRIT Core Facility Support Award(Cancer Prevention & Research Institute of Texas); NIH(United…	This work was supported by Laboratory of Regenerative Tissue Repair with funding from the National Institute of General Medical Sciences (R01GM111808). This project was supported by the Cytometry and Cell Sorting Core at Baylor College of Medicine with funding from the CPRIT Core Facility Support Award (CPRIT-RP180672), the NIH (CA125123 and RR024574) and the assistance of Joel M. Sederstrom.		53	9	9	3	10	LIPPINCOTT WILLIAMS & WILKINS	PHILADELPHIA	TWO COMMERCE SQ, 2001 MARKET ST, PHILADELPHIA, PA 19103 USA	0003-4932	1528-1140		ANN SURG	Ann. Surg.	OCT	2021	274	4
J	Newton, HS; Gawali, VS; Chimote, AA; Lehn, MA; Palackdharry, SM; Hinrichs, BH; Jandarov, R; Hildeman, D; Janssen, EM; Wise-Draper, TM; Conforti, L				Newton, Hannah S.; Gawali, Vaibhavkumar S.; Chimote, Ameet A.; Lehn, Maria A.; Palackdharry, Sarah M.; Hinrichs, Benjamin H.; Jandarov, Roman; Hildeman, David; Janssen, Edith M.; Wise-Draper, Trisha M.; Conforti, Laura			PD1 blockade enhances K+channel activity, Ca2+signaling, and migratory ability in cytotoxic T lymphocytes of patients with head and neck cancer	JOURNAL FOR IMMUNOTHERAPY OF CANCER			English	Article						immunotherapy; head and neck neoplasms; lymphocytes; tumor-infiltrating; programmed cell death 1 receptor; T-lymphocytes	ION CHANNELS; POTASSIUM CHANNELS; UP-REGULATION; PD-1; IMMUNOTHERAPY; PEMBROLIZUMAB; ACTIVATION; EXPRESSION; PHASE; CELLS	Background Immunotherapy has emerged as a promising treatment modality for head and neck squamous cell carcinoma (HNSCC). Pembrolizumab, an anti-programmed death 1 antibody, is an immunotherapy agent currently approved for metastatic HNSCC and curative intent clinical trials. Although clinical responses to pembrolizumab are promising, many patients fail to respond. However, it is well known that …	[Newton, Hannah S.; Gawali, Vaibhavkumar S.; Chimote, Ameet A.; Conforti, Laura] Univ Cincinnati, Coll Med, Dept Internal Med, Div Nephrol, Cincinnati, OH 45221 USA; [Lehn, Maria A.; Palackdharry, Sarah M.; Wise-Draper, Trisha M.] Univ Cincinnati, Div Hematol Oncol, Dept Internal Med, Coll Med, Cincinnati, OH USA; [Lehn, Maria A.; Hildeman, David; Janssen, Edith M.] Cincinnati Childrens Hosp Med …	University System of Ohio; University of Cincinnati; University System of Ohio; University of Cincinnati; University System of Ohio; University of Cincinnati; Cincinnati Children's Hospital Medical Center; University System of Ohio; University of Cincinnati; University System of Ohio; University of Cincinnati; University System of Ohio; University of Cincinnati; Johnson & Johnson; Janssen Pharmac…	Conforti, L (corresponding author), Univ Cincinnati, Coll Med, Dept Internal Med, Div Nephrol, Cincinnati, OH 45221 USA.	CONFORL@UCMAIL.UC.EDU	Hildeman, David/AAA-1757-2020; Chimote, Ameet/R-5357-2016; Gawali, Vaibhavkumar/AAZ-3459-2021	Chimote, Ameet/0000-0001-5163-0123; Newton, Hannah/0000-0002-6368-0803; Gawali, Vaibhavkumar/0000-0002-7917-4913	Office of the Assistant Secretary of Defense for Health Affairs, through the Peer Reviewed Cancer Research Program [W81XWH-17-1-0374]; National Cancer Institute [CA095286]; US Army Medical Research Acquisition Activity, Fort Detrick, Maryland; Brandon C Gromada Head & Neck Cancer Foundation; Merck; NCI [T32CA117846]; National Institutes of Health/Translational Science Award KL2 Training Grant [TR…	Office of the Assistant Secretary of Defense for Health Affairs, through the Peer Reviewed Cancer Research Program; National Cancer Institute(United States Department of Health & Human ServicesNational Institutes of Health (NIH) - USANIH National Cancer Institute (NCI)); US Army Medical Research Acquisition Activity, Fort Detrick, Maryland; Brandon C Gromada Head & Neck Cancer Foundation; Merck(M…	This work was supported by the Office of the Assistant Secretary of Defense for Health Affairs, through the Peer Reviewed Cancer Research Program, under Award No W81XWH-17-1-0374 (LC, TMW--D, EMJ). Opinions, interpretations, conclusions and recommendations are those of the authors and are not necessarily endorsed by the Department of Defense. The US Army Medical Research Acquisition Activity, For…		54	24	25	1	7	BMJ PUBLISHING GROUP	LONDON	BRITISH MED ASSOC HOUSE, TAVISTOCK SQUARE, LONDON WC1H 9JR, ENGLAND		2051-1426		J IMMUNOTHER CANCER	J. Immunother. Cancer		2020	8	2
J	Sala, C; Staderini, M; Lottini, T; Duranti, C; Angelini, G; Constantin, G; Arcangeli, A				Sala, Cesare; Staderini, Martina; Lottini, Tiziano; Duranti, Claudia; Angelini, Gabriele; Constantin, Gabriela; Arcangeli, Annarosa			Expression of the ether-a-go-go-related gene 1 channel during B and T lymphocyte development: role in BCR and TCR signaling	FRONTIERS IN IMMUNOLOGY			English	Article						Ca 2+signalling1; BCR and TCR signalling2; ERG1 K+channel3; B and T lymphocytes development4; SOCE Ca 2+overload5; Kv1.3 channel6; ERK phosphorylation	ION CHANNELS; K+ CHANNEL; POTASSIUM CHANNELS; HERG1; CELLS; PROLIFERATION; INTERLEUKIN-7; CHECKPOINTS; ACTIVATION; MECHANISM	The functional relevance of K+ and Ca2+ ion channels in the Store Operated Calcium Entry (SOCE) during B and T lymphocyte activation is well proven. However, their role in the process of T- and B- cell development and selection is still poorly defined. In this scenario, our aim was to characterize the expression of the ether a-go-go-related gene 1 (ERG1) and KV1.3 K+ channels during the early sta…	[Sala, Cesare; Staderini, Martina; Lottini, Tiziano; Duranti, Claudia; Arcangeli, Annarosa] Univ Florence, Dept Expt & Clin Med, Sect Internal Med, Florence, Italy; [Angelini, Gabriele; Constantin, Gabriela] Univ Verona, Dept Med, Sect Gen Pathol, Verona, Italy	University of Florence; University of Verona	Sala, C (corresponding author), Univ Florence, Dept Expt & Clin Med, Sect Internal Med, Florence, Italy.	cesare.sala@unifi.it	Duranti, Claudia/KVC-0875-2024	Sala, Cesare/0000-0002-2219-098X	University of Florence; Associazione Italiana per la Ricerca sul Cancro (AIRC) [1662, 15627, 21510]; PRIN Italian Ministry of University and Research (MIUR) [20174TB8KW]; pHioniC: European Union [813834]	University of Florence; Associazione Italiana per la Ricerca sul Cancro (AIRC)(Fondazione AIRC per la ricerca sul cancro); PRIN Italian Ministry of University and Research (MIUR)(Ministry of Education, Universities and Research (MIUR)); pHioniC: European Union	This research was funded by the University of Florence (ex 60%) to AA. This work was supported by Associazione Italiana per la Ricerca sul Cancro (AIRC, grant nos. 1662, 15627, and 21510) to AA, PRIN Italian Ministry of University and Research (MIUR) Leveraging basic knowledge of ion channel network in cancer for innovative therapeutic strategies (LIONESS) 20174TB8KW to AA, and pHioniC: European …		57	2	2	2	2	FRONTIERS MEDIA SA	LAUSANNE	AVENUE DU TRIBUNAL FEDERAL 34, LAUSANNE, CH-1015, SWITZERLAND	1664-3224			FRONT IMMUNOL	Front. Immunol.	SEP 8	2023	14
J	Li, T; Wu, BW; Yang, T; Zhang, L; Jin, K				Li, Tong; Wu, Bowen; Yang, Tao; Zhang, Long; Jin, Ke			The outstanding antitumor capacity of CD4+ T helper lymphocytes	BIOCHIMICA ET BIOPHYSICA ACTA-REVIEWS ON CANCER			English	Review						CD4(+) T cell subsets; Antitumor immunity; Tumor-infiltrating lymphocytes; Cancer immunotherapy; Tumor microenvironment; CD4(+) CAR-T	ROR-GAMMA-T; TRANSCRIPTION FACTOR PU.1; TUMOR-NECROSIS-FACTOR; TH9 CELLS PROMOTE; TH17 CELLS; TGF-BETA; IFN-GAMMA; INTERFERON-GAMMA; IMMUNE-RESPONSES; T(H)17 CELLS	Over the past decades, tumor-resident immune cells have been extensively studied to dissect their biological functions and clinical roles. Tumor-infiltrating CD8(+) T cells, because of their cytotoxic and killing ability, have been under the spotlight for a long time, whereas CD4(+) T cells are considered just a supporting actor in the field of cancer immunotherapy. Until recently, accumulating e…	[Li, Tong; Yang, Tao; Jin, Ke] Sichuan Univ, West China Hosp, Lab Human Dis & Immunotherapies, Chengdu 610041, Peoples R China; [Li, Tong] Sichuan Univ, West China Hosp, Canc Ctr, State Key Lab Biotherapy, Chengdu 610041, Peoples R China; [Li, Tong] Collaborat Innovat Ctr Biotherapy, Chengdu 610041, Peoples R China; [Wu, Bowen] Stanford Univ, Sch Med, Stanford, CA 94304 USA; [Zhang, Long] Zhejian…	Sichuan University; Sichuan University; Stanford University; Zhejiang University; Zhejiang University	Jin, K (corresponding author), Sichuan Univ, West China Hosp, Lab Human Dis & Immunotherapies, Chengdu 610041, Peoples R China.	jinke@wchscu.cn	Wu, Bowen/GVR-9161-2022; Zhang, Long/AAT-6571-2021; Jin, Ke/GQG-9869-2022	Jin, Ke/0000-0001-5371-3440; Zhang, Long/0000-0001-8139-0474	Chinese National Natural Science Funds [81902947]	Chinese National Natural Science Funds(National Natural Science Foundation of China (NSFC))	This work was supported by the Chinese National Natural Science Funds (81902947).		165	40	47	1	16	ELSEVIER	AMSTERDAM	RADARWEG 29a, 1043 NX AMSTERDAM, NETHERLANDS	0304-419X	1879-2561		BBA-REV CANCER	Biochim. Biophys. Acta-Rev. Cancer	DEC	2020	1874	2
J	Apert, C; Galindo-Albarrán, AO; Castan, S; Detraves, C; Michaud, H; McJannett, N; Haegeman, B; Fillatreau, S; Malissen, B; Holländer, G; Zuklys, S; Santamaria, JC; Joffre, OP; Romagnoli, P; van Meerwijk, JPM				Apert, Cecile; Galindo-Albarran, Ariel O.; Castan, Sarah; Detraves, Claire; Michaud, Heloise; McJannett, Nicola; Haegeman, Bart; Fillatreau, Simon; Malissen, Bernard; Hollander, Georg; Zuklys, Saulius; Santamaria, Jeremy C.; Joffre, Olivier P.; Romagnoli, Paola; van Meerwijk, Joost P. M.			IL-2 and IL-15 drive intrathymic development of distinct periphery-seeding CD4+Foxp3+ regulatory T lymphocytes	FRONTIERS IN IMMUNOLOGY			English	Article						thymus; T lymphocyte; regulatory T cell (T reg); immunopathology; cytokines	CELL-DEVELOPMENT; AUTOIMMUNE-DISEASE; DENDRITIC CELLS; NEGATIVE SELECTION; SELF-TOLERANCE; INTERLEUKIN-2; HOMEOSTASIS; RECEPTOR; THYMUS; ACTIVATION	Development of Foxp3-expressing regulatory T-lymphocytes (Treg) in the thymus is controlled by signals delivered in T-cell precursors via the TCR, co-stimulatory receptors, and cytokine receptors. In absence of IL-2, IL-15 or their receptors, fewer Treg apparently develop in the thymus. However, it was recently shown that a substantial part of thymic Treg are cells that had recirculated from the …	[Apert, Cecile; Galindo-Albarran, Ariel O.; Castan, Sarah; Detraves, Claire; Michaud, Heloise; McJannett, Nicola; Santamaria, Jeremy C.; Joffre, Olivier P.; Romagnoli, Paola; van Meerwijk, Joost P. M.] Univ Toulouse III, Toulouse Inst Infect & Inflammatory Dis Infin, INSERM UMR1291, CNRS UMR5051, Toulouse, France; [Galindo-Albarran, Ariel O.; Haegeman, Bart] CNRS, Stn Ecol Theor & Expt, Moulis, F…	Institut National de la Sante et de la Recherche Medicale (Inserm); Universite de Toulouse; Universite Toulouse III - Paul Sabatier; Centre National de la Recherche Scientifique (CNRS); Universite de Toulouse; Universite Toulouse III - Paul Sabatier; Universite Paris Cite; Centre National de la Recherche Scientifique (CNRS); CNRS - National Institute for Biology (INSB); Institut National de la Sa…	van Meerwijk, JPM (corresponding author), Univ Toulouse III, Toulouse Inst Infect & Inflammatory Dis Infin, INSERM UMR1291, CNRS UMR5051, Toulouse, France.	Joost.van-Meerwijk@inserm.fr	Joffre, Olivier/K-1235-2014; Santamaria, jérémy/AFT-9105-2022; Malissen, Bernard/AAK-4659-2020; van Meerwijk, Joost/K-1345-2014	Galindo Albarran, Ariel Oswaldo/0000-0002-5492-7368; Fillatreau, Simon/0000-0002-7730-9917; McJannett, Nicola/0000-0002-4646-7779; Malissen, Bernard/0000-0003-1340-9342; Haegeman, Bart/0000-0003-2325-4727; van Meerwijk, Joost/0000-0001-8231-1897; JOFFRE, Olivier/0000-0003-1168-8165; Santamaria, Jeremy/0000-0001-7613-3668	Fondation pour la Recherche Medicale [DEQ20160334920]; IdEx Toulouse; Region Midi Pyrenees [15/06/12.05]; Agence Nationale pour la Recherche [ANR16-CE15-0015-01]; Fondation ARC pour la Recherche sur le Cancer [DOC20180507201]; Investissement d'Avenir program PHENOMIN (French National Infrastructure for Mouse Phenogenomics) [ANR-10-INBS-07]	Fondation pour la Recherche Medicale(Fondation pour la Recherche Medicale); IdEx Toulouse; Region Midi Pyrenees(Region Provence-Alpes-Cote d'AzurRegion Occitanie); Agence Nationale pour la Recherche(Agence Nationale de la Recherche (ANR)); Fondation ARC pour la Recherche sur le Cancer(Fondation ARC pour la Recherche sur le Cancer); Investissement d'Avenir program PHENOMIN (French National Infrast…	This work was financially supported by the Fondation pour la Recherche Medicale (to JvM, DEQ20160334920); the IdEx Toulouse (to PR); the Region Midi Pyrenees (to JvM, 15/06/12.05); the Agence Nationale pour la Recherche (to PR, ANR16-CE15-0015-01), and the Fondation ARC pour la Recherche sur le Cancer (to CA, DOC20180507201). Il2fl knock-in mice were generated by the Centre d'Immunophenomique (CI…		76	8	8	0	9	FRONTIERS MEDIA SA	LAUSANNE	AVENUE DU TRIBUNAL FEDERAL 34, LAUSANNE, CH-1015, SWITZERLAND	1664-3224			FRONT IMMUNOL	Front. Immunol.	SEP 8	2022	13
J	Nannini, G; De Luca, V; D'Ambrosio, C; Scaloni, A; Taddei, A; Ringressi, MN; Cianchi, F; Staderini, F; Capasso, C; Amedei, A; Supuran, CT				Nannini, Giulia; De Luca, Viviana; D'Ambrosio, Chiara; Scaloni, Andrea; Taddei, Antonio; Ringressi, Maria Novella; Cianchi, Fabio; Staderini, Fabio; Capasso, Clemente; Amedei, Amedeo; Supuran, Claudiu T.			A comparative study of carbonic anhydrase activity in lymphocytes from colorectal cancer tissues and adjacent healthy counterparts	JOURNAL OF ENZYME INHIBITION AND MEDICINAL CHEMISTRY			English	Article						Carbonic anhydrase; isoforms; T cells; tumour-infiltrating lymphocyte; colorectal cancer	CA-II; IX; EXPRESSION; GROWTH; BETA; PURIFICATION; DEFICIENT; SECRETION; BIOMARKER; SYSTEM	Several carbonic anhydrase (CA, EC 4.2.1.1) isoforms play an essential role in processes connected to tumorigenesis, as they efficiently accelerate the hydration of carbon dioxide to bicarbonate and proton. In this context, examples are CA IX and CA XII, which were proved to be upregulated in many solid malignancies. On the other hand, cancer and the immune system are inextricably linked, and tar…	[Nannini, Giulia; Taddei, Antonio; Ringressi, Maria Novella; Cianchi, Fabio; Staderini, Fabio; Amedei, Amedeo] Univ Florence, Dept Expt & Clin Med, I-50134 Florence, Italy; [De Luca, Viviana; Capasso, Clemente] CNR, Inst Biosci & Bioresources, I-80131 Naples, Italy; [De Luca, Viviana; D'Ambrosio, Chiara; Scaloni, Andrea] CNR, Prote Metabol & Mass Spectrometry Lab, ISPAAM, Portici, Italy; [Amedei,…	University of Florence; Consiglio Nazionale delle Ricerche (CNR); Istituto di Bioscienze e Biorisorse (IBBR-CNR); Consiglio Nazionale delle Ricerche (CNR); Istituto Per Il Sistema Produzione Animale In Ambiente Mediterraneo (ISPAAM-CNR); University of Florence; Azienda Ospedaliero Universitaria Careggi; University of Florence	Amedei, A (corresponding author), Univ Florence, Dept Expt & Clin Med, I-50134 Florence, Italy.;Capasso, C (corresponding author), CNR, Inst Biosci & Bioresources, I-80131 Naples, Italy.	clemente.capasso@ibbr.cnr.it; amedeo.amedei@unifi.it	Staderini, Fabio/AAM-4423-2020; Nannini, Giulia/AHE-9368-2022; Supuran, Claudiu/A-5151-2008; Taddei, Antonio/J-9026-2016; De Luca, Viviana/Q-2911-2016; Amedei, Amedeo/G-5378-2011; CAPASSO, CLEMENTE/P-3522-2016; d'ambrosio, chiara/C-2753-2012	CAPASSO, CLEMENTE/0000-0003-3314-2411; Supuran, Claudiu/0000-0003-4262-0323; Staderini, Fabio/0000-0002-2438-2563; d'ambrosio, chiara/0000-0003-2810-9270					43	9	9	0	15	TAYLOR & FRANCIS LTD	ABINGDON	2-4 PARK SQUARE, MILTON PARK, ABINGDON OR14 4RN, OXON, ENGLAND	1475-6366	1475-6374		J ENZYM INHIB MED CH	J. Enzym. Inhib. Med. Chem.	DEC 31	2022	37	1
J	Tran, CA; Lynch, KT; Meneveau, MO; Katyal, P; Olson, WC; Slingluff, CL				Tran, Christine A.; Lynch, Kevin T.; Meneveau, Max O.; Katyal, Priya; Olson, Walter C.; Slingluff Jr, Craig L.			Intratumoral IFN-γ or topical TLR7 agonist promotes infiltration of melanoma metastases by T lymphocytes expanded in the blood after cancer vaccine	JOURNAL FOR IMMUNOTHERAPY OF CANCER			English	Article						Tumor Microenvironment; Vaccination; CD8-Positive T-Lymphocytes; Melanoma; Lymphocytes; Tumor-Infiltrating	COLONY-STIMULATING FACTOR; CHEMOKINE PRODUCTION; CELL INFILTRATION; EXPRESSION; ADJUVANT; QUANTIFICATION; HETEROGENEITY; VASCULATURE; IMIQUIMOD; RESPONSES	BackgroundImmune-mediated melanoma regression relies on melanoma-reactive T cells infiltrating tumor. Cancer vaccines increase circulating melanoma-reactive T cells, but little is known about vaccine-induced circulating lymphocytes (viCLs) homing to tumor or whether interventions are needed to enhance infiltration. We hypothesized that viCLs infiltrate melanoma metastases, and intratumoral interf…	[Tran, Christine A.; Lynch, Kevin T.; Meneveau, Max O.; Olson, Walter C.; Slingluff Jr, Craig L.] Univ Virginia Hlth, Dept Surg, Charlottesville, VA 22903 USA; [Katyal, Priya] Univ Virginia, Coll & Grad Sch Arts & Sci, Charlottesville, VA USA; [Slingluff Jr, Craig L.] Univ Virginia, Beirne Carter Ctr Immunol Res, Charlottesville, VA 22904 USA	University of Virginia; University of Virginia; University of Virginia	Slingluff, CL (corresponding author), Univ Virginia Hlth, Dept Surg, Charlottesville, VA 22903 USA.;Slingluff, CL (corresponding author), Univ Virginia, Beirne Carter Ctr Immunol Res, Charlottesville, VA 22904 USA.	cls8h@virginia.edu		Tran, Christine/0000-0003-0226-6374	US Public Health Services [T32 HL007849, T32 CA163177]; University of Virginia Cancer Center [NIH/NCI P30 CA044579]; Alice and Bill Goodwin; Commonwealth Foundation for Cancer Research	US Public Health Services(United States Department of Health & Human ServicesUnited States Public Health Service); University of Virginia Cancer Center; Alice and Bill Goodwin; Commonwealth Foundation for Cancer Research	US Public Health Services Grants T32 HL007849 (CAT) and T32 CA163177 (CAT); University of Virginia Cancer Center Support Grant NIH/NCI P30 CA044579 (Office of Clinical Research, Biorepository and Tissue Research Facility, Flow Cytometry Core, Biomolecular Core Facility, Biostatistics Shared Resource, and pilot projects funding); philanthropic support by Alice and Bill Goodwin and the Commonwealth…		30	4	4	3	6	BMJ PUBLISHING GROUP	LONDON	BRITISH MED ASSOC HOUSE, TAVISTOCK SQUARE, LONDON WC1H 9JR, ENGLAND		2051-1426		J IMMUNOTHER CANCER	J. Immunother. Cancer	FEB	2023	11	2
J	Snodgrass, RG; Jiang, XW; Stephensen, CB; Laugero, KD				Snodgrass, Ryan G.; Jiang, Xiaowen; Stephensen, Charles B.; Laugero, Kevin D.			Cumulative physiological stress is associated with age-related changes to peripheral T lymphocyte subsets in healthy humans	IMMUNITY & AGEING			English	Article						Regulatory T lymphocyte; Stress; Allostatic load; Treg; Allostasis; Immunosenescence; Aging	ALLOSTATIC LOAD; FOXP3 EXPRESSION; CELLS; MACARTHUR; INDUCTION; SUPPRESS; CORTISOL; IMMUNITY; IMPACT	BackgroundProgressive age-associated change in frequencies and functional capacities of immune cells is known as immunosenescence. Despite data linking chronic environmental, physiological, and psychosocial stressors with accelerated aging, how stress contributes to immunosenesence is not well characterized.ObjectiveTo help delineate the contribution of cumulative physiological stress on immunose…	[Snodgrass, Ryan G.; Jiang, Xiaowen; Stephensen, Charles B.] Western Human Nutr Res Ctr, United States Dept Agr, Agr Res Serv, Immun & Dis Prevent Res Unit, 430 West Hlth Sci Dr, Davis, CA 95616 USA; [Laugero, Kevin D.] Western Human Nutr Res Ctr, United States Dept Agr, Agr Res Serv, Obes & Metab Res Unit, Davis, CA USA; [Snodgrass, Ryan G.; Stephensen, Charles B.; Laugero, Kevin D.] Univ Calif …	United States Department of Agriculture (USDA); USDA Agricultural Research Service; United States Department of Agriculture (USDA); USDA Agricultural Research Service; University of California System; University of California Davis	Snodgrass, RG (corresponding author), Western Human Nutr Res Ctr, United States Dept Agr, Agr Res Serv, Immun & Dis Prevent Res Unit, 430 West Hlth Sci Dr, Davis, CA 95616 USA.;Snodgrass, RG (corresponding author), Univ Calif Davis, Dept Nutr, Davis, CA 95616 USA.	ryan.snodgrass@usda.gov	Snodgrass, Ryan/AAH-5110-2021; Snodgrass, Ryan/U-1031-2018	Snodgrass, Ryan/0000-0001-9896-5297					49	2	2	1	4	BMC	LONDON	CAMPUS, 4 CRINAN ST, LONDON N1 9XW, ENGLAND	1742-4933			IMMUN AGEING	Immun. Ageing	JUN 23	2023	20	1
J	Yang, LK; Dedkova, EN; Allen, PD; Jafri, MS; Fomina, AF				Yang, Lukun; Dedkova, Elena N.; Allen, Paul D.; Jafri, M. Saleet; Fomina, Alla F.			T lymphocytes from malignant hyperthermia-susceptible mice display aberrations in intracellular calcium signaling and mitochondrial function	CELL CALCIUM			English	Article						T lymphocytes; Ryanodine receptor; RYR1-p.R163C knock-in mice; Intracellular Ca2+; Mitochondrial potential; Dantrolene sodium	RYANODINE-RECEPTOR; CA2+ RELEASE; SKELETAL-MUSCLE; ENDOPLASMIC-RETICULUM; MEMBRANE; MECHANISMS; CELLS; CHANNELS; GENE; T4826I-RYR1	Gain-of-function RyR1-p.R163C mutation in ryanodine receptors type 1 (RyR1) deregulates Ca2+ signaling and mitochondrial function in skeletal muscle and causes malignant hyperthermia in humans and mice under triggering conditions. We investigated whether T lymphocytes from heterozygous RyR1-p.R163C knock-in mutant mice (HET T cells) display measurable aberrations in resting cytosolic Ca2+ concent…	[Yang, Lukun; Fomina, Alla F.] Univ Calif Davis, Dept Physiol & Membrane Biol, One Shields Ave, Davis, CA 95616 USA; [Yang, Lukun] Sun YAT SEN Univ, Dept Anesthesiol, Affiliated Hosp 5, Zhuhai 519000, Peoples R China; [Dedkova, Elena N.; Allen, Paul D.] Univ Calif Davis, Dept Mol Biosci, Davis, CA 95616 USA; [Allen, Paul D.] Univ Leeds, MH Unit, St Jamess Univ Hosp, Leeds LS9 7TF, W Yorkshire, En…	University of California System; University of California Davis; Sun Yat Sen University; University of California System; University of California Davis; University of Leeds; Saint James's University Hospital; George Mason University	Fomina, AF (corresponding author), Univ Calif Davis, Dept Physiol & Membrane Biol, One Shields Ave, Davis, CA 95616 USA.	yanglk@mail.sysu.edu.cn; ededkova@ucdavis.edu; p.d.allen@leeds.ac.uk; sjafri@gmu.edu; affomina@ucdavis.edu	allen, p/HHZ-1090-2022; Dedkova, Elena/AAV-5428-2020	Dedkova, Elena/0000-0002-0601-9816; Jafri, Mohsin/0000-0003-3174-1007	University of California, Davis, School of Medicine Research Partnership Grant; University of California Innovative Development Award; NIH [1R01AR068897]	University of California, Davis, School of Medicine Research Partnership Grant; University of California Innovative Development Award; NIH(United States Department of Health & Human ServicesNational Institutes of Health (NIH) - USA)	University of California, Davis, School of Medicine Research Partnership Grant (to AFF); University of California Innovative Development Award (to END); NIH 1R01AR068897 (to PDA).		78	7	7	0	13	ELSEVIER SCI LTD	OXFORD	THE BOULEVARD, LANGFORD LANE, KIDLINGTON, OXFORD OX5 1GB, OXON, ENGLAND	0143-4160	1532-1991		CELL CALCIUM	Cell Calcium	JAN	2021	93
J	Huang, W; Berube, J; McNamara, M; Saksena, S; Hartman, M; Arshad, T; Bornheimer, SJ; O'Gorman, M				Huang, Wei; Berube, Julie; McNamara, Michelle; Saksena, Suraj; Hartman, Marsha; Arshad, Tariq; Bornheimer, Scott J.; O'Gorman, Maurice			Lymphocyte Subset Counts inCOVID-19 Patients: A Meta-Analysis	CYTOMETRY PART A			English	Review						COVID-19; immunophenotyping; lymphocyte subset; T-cell subset; flow cytometry	CORONAVIRUS DISEASE 2019; COVID-19; SEVERITY	A reduced peripheral blood absolute lymphocyte count with an elevated neutrophil count has been a consistent observation in hospitalized coronavirus disease 2019 (COVID-19) patients. In this brief meta-analysis, the reduction of lymphocyte subset counts in COVID-19 patients was investigated across 20 peer-reviewed studies meeting criteria for reporting lymphocyte subset counts and COVID-19 diseas…	[Huang, Wei; McNamara, Michelle; Saksena, Suraj; Hartman, Marsha; Arshad, Tariq; Bornheimer, Scott J.] BD Biosci, 2035 Qume Dr, San Jose, CA 95131 USA; [Berube, Julie] BD Global Clin Dev, Franklin Lakes, NJ USA; [O'Gorman, Maurice] Univ Southern Calif, Childrens Hosp Los Angeles, Dept Pathol, Keck Sch Med, Los Angeles, CA 90007 USA; [O'Gorman, Maurice] Univ Southern Calif, Childrens Hosp Los Ange…	University of Southern California; Children's Hospital Los Angeles; Children's Hospital Los Angeles; University of Southern California	Huang, W (corresponding author), BD Biosci, 2035 Qume Dr, San Jose, CA 95131 USA.	wei_huang@bd.com	Huang, Wei/AAW-4656-2020						40	176	183	1	30	WILEY	HOBOKEN	111 RIVER ST, HOBOKEN 07030-5774, NJ USA	1552-4922	1552-4930		CYTOM PART A	Cytom. Part A	AUG	2020	97	8
J	Grossman, MA; Hofmann, C; Ng, HL; Yang, OO				Grossman, Mark A.; Hofmann, Christian; Ng, Hwee L.; Yang, Otto O.			Suboptimal stimulation by weak agonist epitope variants does not drive dysfunction of HIV-1-specific cytotoxic T lymphocyte clones	AIDS			English	Article						anergy; cytotoxic T lymphocytes; dysfunction; exhaustion; peripheral T-cell tolerance	ALTERED PEPTIDE LIGANDS; CELL ANERGY; IN-VITRO; ACTIVATION; RECEPTOR; EXHAUSTION; ESCAPE; LYSIS; UNRESPONSIVENESS; MECHANISMS	Objective: To assess whether weakly recognized epitope variants induce anergy in HIV-1-specific CD8(+) T lymphocyte (CTL) clones as a mechanism of dysfunction. Design: HIV-1-specific CTL clones were exposed to suboptimally recognized epitope variants, and screened for anergy and other T-cell dysfunction markers, and subsequent capability to kill target cells bearing index epitope. Methods: In add…	[Grossman, Mark A.; Yang, Otto O.] Univ Calif Los Angeles, David Geffen Sch Med, Dept Microbiol Immunol & Mol Genet, Los Angeles, CA 90095 USA; [Hofmann, Christian; Ng, Hwee L.; Yang, Otto O.] Univ Calif Los Angeles, David Geffen Sch Med, Div Infect Dis, Dept Med, Los Angeles, CA 90095 USA; [Yang, Otto O.] AIDS Healthcare Fdn, Los Angeles, CA USA	University of California System; University of California Los Angeles; University of California Los Angeles Medical Center; David Geffen School of Medicine at UCLA; University of California System; University of California Los Angeles; University of California Los Angeles Medical Center; David Geffen School of Medicine at UCLA	Yang, OO (corresponding author), Div Infect Dis, BSRB 173,615 Charles E Young Dr South, Los Angeles, CA 90095 USA.	oyang@mednet.ucla.edu	Yang, Otto/CAA-7726-2022		PHS [AI110343, DE025166, AI028697]; AIDS Healthcare Foundation; James B. Pendleton Trust; McCarthy Foundation	PHS(United States Department of Health & Human ServicesUnited States Public Health Service); AIDS Healthcare Foundation; James B. Pendleton Trust; McCarthy Foundation	This work was supported primarily by PHS grant AI110343 (O.O.Y.) and a grant from the AIDS Healthcare Foundation (O.O.Y.). Additional support was provided by PHS grants DE025166 (O.O.Y.) and AI028697 (UCLA AIDS Institute and Center for AIDS Research), James B. Pendleton Trust, and McCarthy Foundation. Recombinant human interleukin-2 was provided by the NIH AIDS Reagent Repository. We thank Mary A…		54	2	2	0	2	LIPPINCOTT WILLIAMS & WILKINS	PHILADELPHIA	TWO COMMERCE SQ, 2001 MARKET ST, PHILADELPHIA, PA 19103 USA	0269-9370	1473-5571		AIDS	Aids	AUG 1	2019	33	10
J	Pachynski, RK; Morishima, C; Szmulewitz, R; Harshman, L; Appleman, L; Monk, P; Bitting, RL; Kucuk, O; Millard, F; Seigne, JD; Fling, SP; Maecker, HT; Duault, C; Ramchurren, N; Hess, B; D'Amico, L; Lacroix, A; Kaiser, JC; Morre, M; Grégoire, A; Cheever, M; Yu, EY; Fong, L				Pachynski, Russell K.; Morishima, Chihiro; Szmulewitz, Russell; Harshman, Lauren; Appleman, Leonard; Monk, Paul; Bitting, Rhonda L.; Kucuk, Omer; Millard, Frederick; Seigne, John D.; Fling, Steven P.; Maecker, Holden T.; Duault, Caroline; Ramchurren, Nirasha; Hess, Bruce; D'Amico, Leonard; Lacroix, Andreanne; Kaiser, Judith C.; Morre, Michel; Gregoire, Anne; Cheever, Martin; Yu, Evan Y.; Fong, La…			IL-7 expands lymphocyte populations and enhances immune responses to sipuleucel-T in patients with metastatic castration-resistant prostate cancer (mCRPC)	JOURNAL FOR IMMUNOTHERAPY OF CANCER			English	Article						prostatic neoplasms; clinical trials as topic; immunotherapy; cytokines; T-lymphocytes	PHASE-I; CELLS; INTERLEUKIN-7; IMMUNOTHERAPY; EXPRESSION; HUMANS; MEN	Background Sipuleucel-T (sip-T) is a Food and Drug Administration (FDA)-approved autologous cellular immunotherapy for metastatic castration-resistant prostate cancer (mCRPC). We hypothesized that combining sip-T with interleukin (IL)-7, a homeostatic cytokine that enhances both B and T cell development and proliferation, would augment and prolong antigen-specific immune responses against both PA…	[Pachynski, Russell K.] Washington Univ, Sch Med, Dept Med, St Louis, MO 63110 USA; [Morishima, Chihiro; Yu, Evan Y.] Univ Washington, Seattle, WA 98195 USA; [Szmulewitz, Russell] Univ Chicago, Pritzker Sch Med, Chicago, IL 60637 USA; [Harshman, Lauren] Dana Farber Canc Inst, Med Oncol, Boston, MA USA; [Harshman, Lauren] Surface Oncol, Cambridge, MA USA; [Appleman, Leonard] UPMC, Pittsburgh, PA U…	Washington University (WUSTL); University of Washington; University of Washington Seattle; University of Chicago; Harvard University; Dana-Farber Cancer Institute; Pennsylvania Commonwealth System of Higher Education (PCSHE); University of Pittsburgh; James Cancer Hospital & Solove Research Institute; University System of Ohio; Ohio State University; Wake Forest University; Wake Forest Baptist Me…	Pachynski, RK (corresponding author), Washington Univ, Sch Med, Dept Med, St Louis, MO 63110 USA.;Fong, L (corresponding author), Univ Calif San Francisco, San Francisco, CA 94143 USA.	rkpachynski@wustl.edu; lawrence.fong@ucsf.edu	Duault, Caroline/AAV-6238-2021	Duault, Caroline/0000-0003-2742-1668; Maecker, Holden/0000-0003-0795-9946	National Cancer Institute [U01CA154967, UM1CA154967]; Cancer Center Support Grant [P30 CA015704]; Dendreon (Seattle, Washington, USA); RevImmune (Paris, France); NIH [1U24CA224309]; National Cancer Institute [UM1CA154967] Funding Source: NIH RePORTER	National Cancer Institute(United States Department of Health & Human ServicesNational Institutes of Health (NIH) - USANIH National Cancer Institute (NCI)); Cancer Center Support Grant; Dendreon (Seattle, Washington, USA); RevImmune (Paris, France); NIH(United States Department of Health & Human ServicesNational Institutes of Health (NIH) - USA); National Cancer Institute(United States Department …	We are deeply indebted to the patients and their families and to staff at all clinical sites for their participation in and support of this study. This work was supported by grants from the National Cancer Institute: U01CA154967 and UM1CA154967 (to MC and SPF), Cancer Center Support Grant P30 CA015704 (to MC), and by Dendreon (Seattle, Washington, USA). In addition, support was provided by RevImm…		29	41	46	2	10	BMJ PUBLISHING GROUP	LONDON	BRITISH MED ASSOC HOUSE, TAVISTOCK SQUARE, LONDON WC1H 9JR, ENGLAND		2051-1426		J IMMUNOTHER CANCER	J. Immunother. Cancer	AUG	2021	9	8
J	Buckle, G; Bandari, D; Greenstein, J; Gudesblatt, M; Khatri, B; Kita, M; Repovic, P; Riser, E; Weinstock-Guttman, B; Thrower, B; Loring, S; Riester, K; Everage, N; Prada, C; Koulinska, I; Mann, M				Buckle, Guy; Bandari, Daniel; Greenstein, Jeffrey; Gudesblatt, Mark; Khatri, Bhupendra; Kita, Mariko; Repovic, Pavle; Riser, Emily; Weinstock-Guttman, Bianca; Thrower, Ben; Loring, Sherrill; Riester, Katherine; Everage, Nick; Prada, Claudia; Koulinska, Irene; Mann, Monica			Effect of dimethyl fumarate on lymphocyte subsets in patients with relapsing multiple sclerosis	MULTIPLE SCLEROSIS JOURNAL-EXPERIMENTAL TRANSLATIONAL AND CLINICAL			English	Article						Multiple sclerosis; dimethyl fumarate; absolute lymphocyte count; T-cell subsets; natalizumab	PLACEBO-CONTROLLED PHASE-3; MEMORY T-CELLS; ORAL BG-12	Background: In patients treated with dimethyl fumarate, absolute lymphocyte count decline typically occurs during the first year and then plateaus; early drops have been associated with the development of severe prolonged lymphopenia. Objective: We investigated the effect of dimethyl fumarate on absolute lymphocyte counts and CD4+/CD8+ T cells in patients with relapsing-remitting multiple scleros…	[Buckle, Guy; Thrower, Ben; Loring, Sherrill] Shepherd Ctr Inc, Multiple Sclerosis Inst, Atlanta, GA 30309 USA; [Bandari, Daniel; Greenstein, Jeffrey] Multiple Sclerosis Ctr Calif, Laguna Hills, CA USA; [Greenstein, Jeffrey] Multiple Sclerosis Res Inst, Philadelphia, PA USA; [Gudesblatt, Mark] South Shore Neurol Assoc PC, Patchogue, NY USA; [Khatri, Bhupendra] Wheaton Franciscan Healthcare, Ctr N…	Virginia Mason Medical Center; Swedish Medical Center; Biogen	Koulinska, I (corresponding author), 225 Binney St, Cambridge, MA 02142 USA.	irene.koulinska@biogen.com	Repovic, Pavle/AAV-1594-2020; Weinstock-Guttman, Bianca/AAI-4694-2021	Repovic, Pavle/0000-0001-7358-6872	Biogen (Cambridge, MA)	Biogen (Cambridge, MA)(Biogen)	The author(s) disclosed receipt of the following financial support for the research, authorship, and/or publication of this article: Biogen (Cambridge, MA) provided funding for medical writing support in the development of this paper; Katherine Ayling-Rouse, from Excel Scientific Solutions wrote the first draft of the manuscript based on input from authors, and Adie Trout and Miranda Dixon from E…		19	8	8	1	1	SAGE PUBLICATIONS INC	THOUSAND OAKS	2455 TELLER RD, THOUSAND OAKS, CA 91320 USA		2055-2173		MULT SCLER J-EXP TRA	Mult. Scler. J. Exp. Transl. Clin.	APR-JUN	2020	6	2
J	Ong, ST; Ng, AS; Ng, XR; Zhuang, Z; Wong, BHS; Prasannan, P; Kok, YJ; Bi, XZ; Shim, H; Wulff, H; Chandy, KG; Verma, NK				Ong, Seow Theng; Ng, Aik Seng; Ng, Xuan Rui; Zhuang, Zhong; Wong, Brandon Han Siang; Prasannan, Praseetha; Kok, Yee Jiun; Bi, Xuezhi; Shim, Heesung; Wulff, Heike; Chandy, Kanianthara George; Verma, Navin Kumar			Extracellular K+ Dampens T Cell Functions: Implications for Immune Suppression in the Tumor Microenvironment	BIOELECTRICITY			English	Article						extracellular K+; potassium channels; K(Ca)3; 1; T lymphocytes; antitumor immunity	ACQUIRED-RESISTANCE; POTASSIUM; CHANNELS; ACTIVATION; TARGET	Background: Dying tumor cells release intracellular potassium (K+), raising extracellular K+ ([K+](e)) in the tumor microenvironment (TME) to 40-50 mM (high-[K+](e)). Here, we investigated the effect of high-[K+](e) on T cell functions. Materials and Methods: Functional impacts of high-[K+](e) on human T cells were determined by cellular, molecular, and imaging assays. Results: Exposure to high-[…	[Ong, Seow Theng; Ng, Aik Seng; Ng, Xuan Rui; Zhuang, Zhong; Wong, Brandon Han Siang; Prasannan, Praseetha; Chandy, Kanianthara George; Verma, Navin Kumar] Nanyang Technol Univ, Lee Kong Chian Sch Med, Singapore, Singapore; [Kok, Yee Jiun; Bi, Xuezhi] ASTAR, Bioproc Technol Inst, Singapore, Singapore; [Bi, Xuezhi] Natl Univ Singapore, Duke NUS Med Sch, Singapore, Singapore; [Shim, Heesung; Wulff,…	Nanyang Technological University; Agency for Science Technology & Research (A*STAR); A*STAR - Bioprocessing Technology Institute (BTI); National University of Singapore; University of California System; University of California Davis; University of California System; University of California Davis	Verma, NK (corresponding author), Nanyang Technol Univ Singapore, Lee Kong Chian Sch Med, 59 Nanyang Dr,Expt Med Bldg, Singapore 636921, Singapore.	nkverma@ntu.edu.sg	Verma, Navin/B-7641-2008; Kok, Yee Jiun/HCH-9659-2022; Bi, Xuezhi/A-8532-2015	NG, AIK SENG/0000-0003-1925-4759; Shim, Heesung/0000-0002-1468-8120; Bi, Xuezhi/0000-0001-6702-0805; Kok, Yee Jiun/0000-0001-6875-8262	Singapore Ministry of Education (MOE) under its MOE Academic Research Fund (AcRF) Tier 2 Grant [MOE2017-T2-2-004]; Lee Kong Chian School of Medicine, Nanyang Technological University Singapore; United States National Institute of Neurologic Disorders and Stroke (NINDS) Grant [R21NS101876]; patch-clamp ion channel pharmacology facility, Lee Kong Chian School of Medicine, Nanyang Technological Univ…	Singapore Ministry of Education (MOE) under its MOE Academic Research Fund (AcRF) Tier 2 Grant; Lee Kong Chian School of Medicine, Nanyang Technological University Singapore(Nanyang Technological University); United States National Institute of Neurologic Disorders and Stroke (NINDS) Grant; patch-clamp ion channel pharmacology facility, Lee Kong Chian School of Medicine, Nanyang Technological Uni…	This work was supported by the Singapore Ministry of Education (MOE) under its MOE Academic Research Fund (AcRF) Tier 2 Grant (MOE2017-T2-2-004) to N.K.V., Lee Kong Chian School of Medicine, Nanyang Technological University Singapore Start-up Grant to K.G.C. and N.K.V., and the United States National Institute of Neurologic Disorders and Stroke (NINDS) Grant (R21NS101876) to H.W. The authors than…		40	27	27	1	5	MARY ANN LIEBERT, INC	NEW ROCHELLE	140 HUGUENOT STREET, 3RD FL, NEW ROCHELLE, NY 10801 USA	2576-3105	2576-3113		BIOELECTRICITY	Bioelectricity	SEP 1	2019	1	3
J	Gozzi-Silva, SC; Oliveira, LD; Alberca, RW; Pereira, NZ; Yoshikawa, FS; Pietrobon, AJ; Yendo, TM; Andrade, MMD; Ramos, YAL; Brito, CA; Oliveira, EA; Beserra, DR; Orfali, RL; Aoki, V; Duarte, AJD; Sato, MN				Gozzi-Silva, Sarah Cristina; Oliveira, Luana de Mendonca; Alberca, Ricardo Wesley; Pereira, Natalli Zanete; Yoshikawa, Fabio Seiti; Pietrobon, Anna Julia; Yendo, Tatiana Mina; de Souza Andrade, Milena Mary; Leuzzi Ramos, Yasmim Alefe; Brito, Cyro Alves; Oliveira, Emily Araujo; Beserra, Danielle Rosa; Orfali, Raquel Leao; Aoki, Valeria; da Silva Duarte, Alberto Jose; Sato, Maria Notomi			Generation of Cytotoxic T Cells and Dysfunctional CD8 T Cells in Severe COVID-19 Patients	CELLS			English	Article						SARS-CoV-2; COVID-19; T-lymphocytes; antiviral response; cytotoxic factors	LYMPHOCYTES	COVID-19, the infectious disease caused by SARS-CoV-2, has spread on a pandemic scale. The viral infection can evolve asymptomatically or can generate severe symptoms, influenced by the presence of comorbidities. Lymphopenia based on the severity of symptoms in patients affected with COVID-19 is frequent. However, the profiles of CD4+ and CD8+ T cells regarding cytotoxicity and antiviral factor e…	[Gozzi-Silva, Sarah Cristina; Oliveira, Luana de Mendonca; Alberca, Ricardo Wesley; Pereira, Natalli Zanete; Pietrobon, Anna Julia; de Souza Andrade, Milena Mary; Leuzzi Ramos, Yasmim Alefe; Oliveira, Emily Araujo; Beserra, Danielle Rosa; da Silva Duarte, Alberto Jose; Sato, Maria Notomi] Univ Sao Paulo, Inst Trop Med, BR-05403000 Sao Paulo, Brazil; [Gozzi-Silva, Sarah Cristina; Oliveira, Luana d…	Universidade de Sao Paulo; Universidade de Sao Paulo; Institute Biomed Science, University Sao Paulo; Universidade de Sao Paulo; Chiba University; Universidade de Sao Paulo; Instituto Adolfo Lutz	Gozzi-Silva, SC; Sato, MN (corresponding author), Univ Sao Paulo, Inst Trop Med, BR-05403000 Sao Paulo, Brazil.;Gozzi-Silva, SC; Sato, MN (corresponding author), Univ Sao Paulo, Inst Biomed Sci, Dept Immunol, BR-05508000 Sao Paulo, Brazil.;Sato, MN (corresponding author), Univ Sao Paulo, Lab Dermatol & Immunodeficiencies 56 LIM 56, Div Dermatol, Med Sch, Av Dr Eneas Carvatho de Aguiar 470, BR-054…	sarahgozzi@usp.br; marisato@usp.br	de MendonÃ§a Oliveira, Luana/HKO-6824-2023; Sato, Maria/C-2853-2012; Orfali, Raquel/I-8890-2012; Alberca, Ricardo/D-9895-2016; Pietrobon, Anna Julia/KZU-1212-2024; de Brito, Cyro/C-1910-2012; Aoki, Valeria/H-1415-2012; Pereira, Nátalli/U-7291-2019; Sato, Maria Notomi/C-1196-2012; Yamada Yoshikawa, Fabio Seiti/F-3049-2014	Brito, Cyro/0000-0002-9934-6102; LEUZZI RAMOS, Yasmim/0000-0003-2225-9622; Leao Orfali, Raquel/0000-0002-2807-1404; Alberca, Ricardo Wesley/0000-0002-3602-3306; Gozzi e Silva, Sarah Cristina/0000-0002-5937-2402; Sato, Maria Notomi/0000-0002-7911-1824; Yamada Yoshikawa, Fabio Seiti/0000-0002-6112-7107; de Souza Andrade, Milena Mary/0000-0003-0226-3413	Laboratorio de Investigacao Medica, Unidade 56, Department of Dermatology, School of Medicine, University of Sao Paulo, Brazil; Fundacao de Amparo a Pesquisa do Estado de Sao Paulo (FAPESP) [2019/22448-0, 2019/25119-7]	Laboratorio de Investigacao Medica, Unidade 56, Department of Dermatology, School of Medicine, University of Sao Paulo, Brazil; Fundacao de Amparo a Pesquisa do Estado de Sao Paulo (FAPESP)(Fundacao de Amparo a Pesquisa do Estado de Sao Paulo (FAPESP))	This work was supported by the Laboratorio de Investigacao Medica, Unidade 56, Department of Dermatology, School of Medicine, University of Sao Paulo, Brazil; Fundacao de Amparo a Pesquisa do Estado de Sao Paulo (FAPESP/n. 2019/22448-0), (FAPESP/n. 2019/25119-7).		44	10	10	0	7	MDPI	BASEL	ST ALBAN-ANLAGE 66, CH-4052 BASEL, SWITZERLAND		2073-4409		CELLS-BASEL	Cells	NOV	2022	11	21
J	Uddin, MN; Thomas, DW				Uddin, Md Nasim; Thomas, David W.			SERCA Modulators Reveal Distinct Signaling and Functional Roles of T Lymphocyte Ca2+ Stores	INTERNATIONAL JOURNAL OF MOLECULAR SCIENCES			English	Article						Ca2+ stores; SERCA regulation; ER Ca2+ pools; T cell activation	RETICULUM CALCIUM PUMPS; ENDOPLASMIC-RETICULUM; RYANODINE RECEPTOR; PLATELETS; ACTIVATION; RELEASE; EXPRESSION; CELLS; LOCALIZATION; CHANNELS	The allosteric SERCA (Sarcoplasmic/Endoplasmic Reticulum Ca2+-ATPase) activator CDN1163 has been recently added to the group of pharmacological tools for probing SERCA function. We chose to investigate the effects of the compound on T lymphocyte Ca2+ stores, using the well-described Jurkat T lymphocyte as a reliable cell system for Ca2+ signaling pathways. Our study identified the lowest concentr…	[Uddin, Md Nasim; Thomas, David W.] Thomas J Long Sch Pharm Univ Pacific, Dept Pharmaceut Sci, Stockton, CA 95211 USA		Thomas, DW (corresponding author), Thomas J Long Sch Pharm Univ Pacific, Dept Pharmaceut Sci, Stockton, CA 95211 USA.	m_uddin1@u.pacific.edu; dthomas1@pacific.edu			Jie Du Center for Innovation and Excellence for Drug Discovery, University of the Pacific; Excellence for Drug Discovery, University of the Pacific	Jie Du Center for Innovation and Excellence for Drug Discovery, University of the Pacific; Excellence for Drug Discovery, University of the Pacific	This research was funded by a seed grant from the Jie Du Center for Innovation and Excellence for Drug Discovery, University of the Pacific.		61	0	0	0	0	MDPI	BASEL	ST ALBAN-ANLAGE 66, CH-4052 BASEL, SWITZERLAND	1661-6596	1422-0067		INT J MOL SCI	Int. J. Mol. Sci.	NOV	2024	25	22
J	Lu, JM; Collins, P; Lee, KJ; Li, CM; Wang, SL				Lu, Jiamiao; Collins, Patrick; Lee, Ki Jeong; Li, Chi-Ming; Wang, Songli			In vitro assessment of an engineered tBID-based safety switch system in human T lymphocytes	ANNALS OF TRANSLATIONAL MEDICINE			English	Article						Truncated BID (tBID); safety switch; T lymphocyte; cell therapy	BCL-2; APOPTOSIS; SURVIVAL; RECEPTOR; FAMILY; CD28	Background: Cell therapy as a promising therapeutic modality to treat cancer has been intensively studied for decades. However, the clinical trials have indicated that patients under T cell therapy may develop severe cytokine release syndrome resulting in hospitalization or even death. Furthermore, genetic modifications to promote proliferation and persistence of T cells could result in high numb…	[Lu, Jiamiao; Collins, Patrick; Lee, Ki Jeong; Li, Chi-Ming; Wang, Songli] Amgen Global Res, Genome Anal Unit, San Francisco, CA USA		Li, CM; Wang, SL (corresponding author), 1120 Vet Blvd,ASF1-2, San Francisco, CA 94080 USA.	chimingl@amgen.com; songliw@amgen.com	Wang, Shige/H-7436-2012; Li, Chi-Ming/ABA-6457-2020	, Ki Jeong/0000-0002-8039-7436					18	0	0	1	1	AME PUBL CO	SHATIN	FLAT-RM C 16F, KINGS WING PLAZA 1, NO 3 KWAN ST, SHATIN, HONG KONG 00000, PEOPLES R CHINA	2305-5839	2305-5847		ANN TRANSL MED	ANN. TRANSL. MED.	NOV	2021	9	22
J	Tay, AHM; Prieto-Díaz, R; Neo, SY; Tong, L; Chen, XS; Carannante, V; Önfelt, B; Hartman, J; Haglund, F; Majellaro, M; Azuaje, J; Garcia-Mera, X; Brea, JM; Loza, M; Jespers, W; Gutierrez-de-Teran, H; Sotelo, E; Lundqvist, A				Tay, Apple Hui Min; Prieto-Diaz, Ruben; Neo, Shiyong; Tong, Le; Chen, Xinsong; Carannante, Valentina; Onfelt, Bjorn; Hartman, Johan; Haglund, Felix; Majellaro, Maria; Azuaje, Jhonny; Garcia-Mera, Xerardo; Brea, Jose M.; Loza, Maria, I; Jespers, Willem; Gutierrez-de-Teran, Hugo; Sotelo, Eddy; Lundqvist, Andreas			A2B adenosine receptor antagonists rescue lymphocyte activity in adenosine-producing patient-derived cancer models	JOURNAL FOR IMMUNOTHERAPY OF CANCER			English	Article						adenosine; immunotherapy; lymphocyte activation; lymphocytes; tumor-infiltrating	HUMAN BREAST-CANCER; CD8(+) T-CELLS; EXPRESSION; RESISTANCE; GROWTH; INFLAMMATION; DISCOVERY; IMMUNITY; SURFACE; POTENT	Background Adenosine is a metabolite that suppresses antitumor immune response of T and NK cells via extracellular binding to the two subtypes of adenosine-2 receptors, A(2)ARs. While blockade of the A(2A)ARs subtype effectively rescues lymphocyte activity, with four A(2A)AR antagonists currently in anticancer clinical trials, less is known for the therapeutic potential of the other A(2B)AR block…	[Tay, Apple Hui Min] Nanyang Technol Univ, Dept Biol Sci, Singapore, Singapore; [Tay, Apple Hui Min; Neo, Shiyong; Tong, Le; Chen, Xinsong; Hartman, Johan; Haglund, Felix; Lundqvist, Andreas] Karolinska Inst, Dept Oncol Pathol, Stockholm, Sweden; [Prieto-Diaz, Ruben; Azuaje, Jhonny; Garcia-Mera, Xerardo; Sotelo, Eddy] Univ Santiago de Compostela, Ctr Res Biol Chem & Mol Mat, Santiago De Compostel…	Nanyang Technological University; Karolinska Institutet; Universidade de Santiago de Compostela; CiQUS; Agency for Science Technology & Research (A*STAR); A*STAR - Singapore Immunology Network (SIgN); Karolinska Institutet; Royal Institute of Technology; Karolinska Institutet; Karolinska University Hospital; Universidade de Santiago de Compostela; Uppsala University; Uppsala University	Lundqvist, A (corresponding author), Karolinska Inst, Dept Oncol Pathol, Stockholm, Sweden.;Sotelo, E (corresponding author), Univ Santiago de Compostela, Ctr Res Biol Chem & Mol Mat, Santiago De Compostela, Galicia, Spain.	e.sotelo@usc.es; Andreas.Lundqvist@ki.se	Neo, Shiyong/GYD-6063-2022; de Terán, Hugo/AAX-2756-2020; Hartman, Johan/N-1406-2015; Sotelo, Eddy/C-3351-2012; Prieto, Rubén/S-7530-2019; Brea, Jose/ABH-3260-2020; Chen, Xinsong/HMV-0377-2023; Garcia-Mera, Xerardo/E-4294-2012	Gutierrez de Teran, Hugo/0000-0003-0459-3491; Majellaro, Maria/0000-0003-3490-7703; Azuaje Guerrero, Jhonny Alberto/0000-0001-9726-0455; Prieto-Diaz, Ruben/0000-0003-2539-3106; neo, shi yong/0000-0002-1056-6134; Chen, Xinsong/0000-0002-3214-9075; Tay, Apple/0000-0002-0600-6599; Brea, Jose/0000-0002-5523-1979; Carannante, Valentina/0000-0003-4464-7087; Garcia-Mera, Xerardo/0000-0001-5218-6351	Swedish strategic research program eSSENCE; Swedish Cancer Society [CAN 2018/451]; Cancer Research Fundations of Radiumhemmet [181183]; European COST action ERNEST [CA 18133]	Swedish strategic research program eSSENCE; Swedish Cancer Society(Swedish Cancer Society); Cancer Research Fundations of Radiumhemmet; European COST action ERNEST	Support from the Swedish strategic research program eSSENCE, the Swedish Cancer Society (#CAN 2018/451), and The Cancer Research Fundations of Radiumhemmet (#181183) is acknowledged. The computations were performed on resources provided by the Swedish National Infrastructure for Computing (SNIC). This research program has been developed in the frame of the European COST action ERNEST (CA 18133).		61	13	13	1	10	BMJ PUBLISHING GROUP	LONDON	BRITISH MED ASSOC HOUSE, TAVISTOCK SQUARE, LONDON WC1H 9JR, ENGLAND		2051-1426		J IMMUNOTHER CANCER	J. Immunother. Cancer	MAY	2022	10	5
J	Yamakawa, M; Rexach, JE				Yamakawa, Mai; Rexach, Jessica E.			Cell States and Interactions of CD8 T Cells and Disease-Enriched Microglia in Human Brains with Alzheimer's Disease	BIOMEDICINES			English	Article						neuroinflammatiosn; microglia; T lymphocytes	NEUROPATHOLOGIC ASSESSMENT; ASSOCIATION GUIDELINES; SELECTIVE EXPRESSION; NATIONAL INSTITUTE; VARIANTS; RECEPTOR; PROTECTS; IL-7	Alzheimer's disease (AD) is a multi-stage neurodegenerative disorder characterized by beta-amyloid accumulation, hyperphosphorylated Tau deposits, neurodegeneration, neuroinflammation, and cognitive impairment. Recent studies implicate CD8 T cells as neuroimmune responders to the accumulation of AD pathology in the brain and potential contributors to toxic neuroinflammation. However, more evidenc…	[Yamakawa, Mai; Rexach, Jessica E.] Univ Calif Los Angeles, Dept Neurol, Los Angeles, CA 90095 USA	University of California System; University of California Los Angeles	Rexach, JE (corresponding author), Univ Calif Los Angeles, Dept Neurol, Los Angeles, CA 90095 USA.	myamakawa@mednet.ucla.edu; jrexach@mednet.ucla.edu		Yamakawa, Mai/0000-0002-6474-8910	NIH	NIH(United States Department of Health & Human ServicesNational Institutes of Health (NIH) - USA)	We would like to thank the SEA-AD consortium for the data generation; the technical support and bioinformatic training by Xia Han, Misty Knight, and Lawrence Chen, from Rexach Lab at UCLA Department of Neurology. We would also like to thank Eri Shoji, Massachusetts General Hospital Department of Child Psychiatry, for her assistance in the revision of the manuscript.		73	2	2	2	3	MDPI	BASEL	ST ALBAN-ANLAGE 66, CH-4052 BASEL, SWITZERLAND		2227-9059		BIOMEDICINES	Biomedicines	FEB	2024	12	2
J	Foo, NP; Liu, YF; Wu, PC; Hsing, CH; Huang, BM; So, EC				Foo, Ning-Ping; Liu, Yu-Fan; Wu, Ping-Ching; Hsing, Chung-Hsi; Huang, Bu-Miin; So, Edmund-Cheung			Midazolam's Effects on Delayed-Rectifier K+ Current and Intermediate-Conductance Ca2+-Activated K+ Channel in Jurkat T-lymphocytes	INTERNATIONAL JOURNAL OF MOLECULAR SCIENCES			English	Article						midazolam; lymphocyte; delayed-rectifier K+ current; inactivation kinetics; intermediate-conductance Ca2+-activated K+ channel; interleukin	ACTIVATED POTASSIUM CHANNELS; K(CA)3.1 CHANNELS; MONONUCLEAR-CELLS; KV1.3 CHANNELS; INHIBITION; APOPTOSIS; EXPRESSION; SODIUM; PROLIFERATION; MECHANISMS	Midazolam (MDZ) could affect lymphocyte immune functions. However, the influence of MDZ on cell's K+ currents has never been investigated. Thus, in the present study, the effects of MDZ on Jurkat T lymphocytes were studied using the patch-clamp technique. Results showed that MDZ suppressed the amplitude of delayed-rectifier K+ current (I-K(DR)) in concentration-, time-, and state-dependent manner…	[Foo, Ning-Ping] China Med Univ, An Nan Hosp, Dept Emergency Med, Tainan 709204, Taiwan; [Foo, Ning-Ping; So, Edmund-Cheung] Chang Jung Christian Univ, Grad Inst Med Sci, Tainan 711301, Taiwan; [Liu, Yu-Fan] Natl Taiwan Univ, Coll Med, Grad Inst Oncol, Taipei 100233, Taiwan; [Wu, Ping-Ching] Natl Cheng Kung Univ, Dept Biomed Engn, Tainan 70101, Taiwan; [Wu, Ping-Ching] Natl Cheng Kung Univ, Natl …	China Medical University Taiwan; National Taiwan University; National Cheng Kung University; National Cheng Kung University; National Cheng Kung University Hospital; National Cheng Kung University; National Cheng Kung University Hospital; National Cheng Kung University; National Cheng Kung University; National Cheng Kung University Hospital; Chi Mei Hospital; National Cheng Kung University; China…	So, EC (corresponding author), Chang Jung Christian Univ, Grad Inst Med Sci, Tainan 711301, Taiwan.;Huang, BM (corresponding author), Natl Cheng Kung Univ, Dept Cell Biol & Anat, Tainan 70101, Taiwan.;Huang, BM (corresponding author), China Med Univ, China Med Univ Hosp, Dept Med Res, Taichung 404332, Taiwan.;So, EC (corresponding author), China Med Univ, An Nan Hosp, Dept Anesthesia & Med Res, T…	ningping.tw@gmail.com; uys1222@gmail.com; wbcxyz@gmail.com; biohsing@gmail.com; bumiin@mail.ncku.edu.tw; edmundsotw@gmail.com	So, Edmund/AAD-5812-2020	So, Edmund/0000-0002-2480-8843	Nan Hospital, China Medical University [ANHRF2019-03]	Nan Hospital, China Medical University	This research was funded by An Nan Hospital, China Medical University (ANHRF2019-03).		52	3	3	0	3	MDPI	BASEL	ST ALBAN-ANLAGE 66, CH-4052 BASEL, SWITZERLAND		1422-0067		INT J MOL SCI	Int. J. Mol. Sci.	JUL	2021	22	13
J	Cirillo, E; Polizzi, A; Soresina, A; Prencipe, R; Giardino, G; Cancrini, C; Finocchi, A; Rivalta, B; Dellepiane, RM; Baselli, LA; Montin, D; Trizzino, A; Consolini, R; Azzari, C; Ricci, S; Lodi, L; Quinti, I; Milito, C; Leonardi, L; Duse, M; Carrabba, M; Fabio, G; Bertolini, P; Coccia, P; D'Alba, I; Pession, A; Conti, F; Zecca, M; Lunardi, C; Lo Bianco, M; Presti, S; Sciuto, L; Micheli, R; Bruzze…				Cirillo, Emilia; Polizzi, Agata; Soresina, Annarosa; Prencipe, Rosaria; Giardino, Giuliana; Cancrini, Caterina; Finocchi, Andrea; Rivalta, Beatrice; Dellepiane, Rosa M.; Baselli, Lucia A.; Montin, Davide; Trizzino, Antonino; Consolini, Rita; Azzari, Chiara; Ricci, Silvia; Lodi, Lorenzo; Quinti, Isabella; Milito, Cinzia; Leonardi, Lucia; Duse, Marzia; Carrabba, Maria; Fabio, Giovanna; Bertolini, P…			Progressive Depletion of B and T Lymphocytes in Patients with Ataxia Telangiectasia: Results of the Italian Primary Immunodeficiency Network	JOURNAL OF CLINICAL IMMUNOLOGY			English	Article						Ataxia telangiectasia; primary immunodeficiency; T lymphocytes; B lymphocytes; lymphopenia; genotype	ATM; DISEASE; BETAMETHASONE; INFECTIONS; DEFICIENCY; FEATURES; GENE	Ataxia telangiectasia (AT) is a rare neurodegenerative genetic disorder due to bi-allelic mutations in the Ataxia Telangiectasia Mutated (ATM) gene. The aim of this paper is to better define the immunological profile over time, the clinical immune-related manifestations at diagnosis and during follow-up, and to attempt a genotype-phenotype correlation of an Italian cohort of AT patients. Retrospe…	[Cirillo, Emilia; Prencipe, Rosaria; Giardino, Giuliana; Pignata, Claudio] Federico II Univ Naples, Dept Translat Med Sci, Pediat Sect, Via S Pansini 5, I-80131 Naples, Italy; [Polizzi, Agata; Lo Bianco, Manuela; Presti, Santiago; Sciuto, Laura] Univ Catania, Dept Educ Sci, Catania, Italy; [Soresina, Annarosa; Micheli, Roberto; Lougaris, Vassilios; Badolato, Raffaele; Plebani, Alessandro] Univ Br…	University of Naples Federico II; University of Catania; University of Brescia; Hospital Spedali Civili Brescia; IRCCS Bambino Gesu; IRCCS Ca Granda Ospedale Maggiore Policlinico; A.O.U. Citta della Salute e della Scienza di Torino; University of Turin; A.R.N.A.S. Ospedali Civico Di Cristina Benfratelli; University of Pisa; University of Florence; University of Florence; Azienda Ospedaliera Unive…	Pignata, C (corresponding author), Federico II Univ Naples, Dept Translat Med Sci, Pediat Sect, Via S Pansini 5, I-80131 Naples, Italy.	pignata@unina.it	Pignata, Claudio/O-2466-2013; Milito, Cinzia/AAP-7075-2020; Lo Bianco, Manuela/HGD-7836-2022; Conti, Francesca/Q-1845-2019; leonardi, lucia/CAI-9838-2022; Rivalta, Beatrice/ABI-6411-2020; Carrabba, Maria/AAM-5651-2020; Bruzzese, Dario/H-4621-2012; Pession, Andrea/O-3200-2013; Azzari, Chiara/AAB-8584-2019; Zecca, Marco/HSH-9721-2023; Giardino, Giuliana/AAF-9841-2021; Baselli, Lucia Augusta/HCH-875…	Lo Bianco, Manuela/0000-0002-5413-419X; Fabio, Giovanna/0000-0002-8805-2942; /0000-0001-7140-1694; Lodi, Lorenzo/0000-0001-6902-544X; Bruzzese, Dario/0000-0001-9911-4646; Badolato, Raffaele/0000-0001-7375-5410; Conti, Francesca/0000-0002-3665-8926; Presti, Santiago/0000-0002-4879-5418; Zecca, Marco/0000-0002-8818-1744	Ricerca Finalizzata 2016, Ministero della Salute publica Grant [2016-02364303]; Associazione Nazionale Atassia Telangiectasia (ANAT) Milestone Research Grant	Ricerca Finalizzata 2016, Ministero della Salute publica Grant; Associazione Nazionale Atassia Telangiectasia (ANAT) Milestone Research Grant	This work is partially supported by Ricerca Finalizzata 2016, Ministero della Salute publica Grant (2016-02364303), and Associazione Nazionale Atassia Telangiectasia (ANAT) Milestone Research Grant.		57	7	7	0	1	SPRINGER/PLENUM PUBLISHERS	NEW YORK	233 SPRING ST, NEW YORK, NY 10013 USA	0271-9142	1573-2592		J CLIN IMMUNOL	J. Clin. Immunol.	MAY	2022	42	4
J	Chen, QQ; Jia, G; Zhao, XL; Bao, Y; Zhang, Y; Ozkan, C; Minev, B; Ma, WX				Chen, Qiuqiang; Jia, Gang; Zhao, Xiaolei; Bao, Ying; Zhang, Yu; Ozkan, Cengiz; Minev, Boris; Ma, Wenxue			Novel Survivin Peptides Screened With Computer Algorithm Induce Cytotoxic T Lymphocytes With Higher Cytotoxic Efficiency to Cancer Cells	FRONTIERS IN MOLECULAR BIOSCIENCES			English	Article						survivin; peptide; cytotoxic T lymphocyte; polymeric nanoparticle; cancer immunotherapy	DENDRITIC CELLS; PROTEIN; GENERATION; PROGENITOR; YM155; STEM	The identification of novel biomarkers and therapeutic targets in advanced cancer is critical for improving cancer diagnosis and therapeutics. Survivin (SV) is highly expressed predominantly in most cancer cells and tissues but is absent or undetectable in terminally differentiated normal adult tissues. Therefore, it functions as an almost universal tumor antigen. Peptides are short chains of ami…	[Chen, Qiuqiang; Bao, Ying] Huzhou Univ, Key Lab Translat Med, Hosp Affiliated 1, Sch Med, Huzhou, Peoples R China; [Jia, Gang] Zhengzhou Univ, Peoples Hosp, Henan Prov Peoples Hosp, Dept Oncol, Zhengzhou, Peoples R China; [Zhao, Xiaolei] Henan Univ, Huaihe Hosp, Dept Urol, Kaifeng, Peoples R China; [Zhang, Yu] RMIT Univ, Sch Engn, Mech & Automot Engn, Melbourne, Vic, Australia; [Zhang, Yu; Ozkan…	Huzhou University; Zhengzhou University; Henan University; Royal Melbourne Institute of Technology (RMIT); University of California System; University of California Riverside; University of California System; University of California San Diego	Ma, WX (corresponding author), Univ Calif San Diego, Dept Med, Moores Canc Ctr, La Jolla, CA 92093 USA.	wma@ucsd.edu	Zhang, Yu/T-9613-2019; Ozkan, Cengiz/L-8542-2016; Zhang, Yu/J-9587-2012; Ma, Wenxue/D-5383-2019	Ozkan, Cengiz/0000-0001-6751-6851; Zhang, Yu/0000-0001-6751-9294; Ma, Wenxue/0000-0001-9228-6162	Natural Science Foundation of Zhejiang, China [LY14H160015]; US Department of Defense [PC041024]	Natural Science Foundation of Zhejiang, China(Natural Science Foundation of Zhejiang Province); US Department of Defense(United States Department of Defense)	This work was supported by grants from the Natural Science Foundation of Zhejiang, China (LY14H160015) to WM and the US Department of Defense (PC041024) to BM.		51	7	7	0	5	FRONTIERS MEDIA SA	LAUSANNE	AVENUE DU TRIBUNAL FEDERAL 34, LAUSANNE, CH-1015, SWITZERLAND		2296-889X		FRONT MOL BIOSCI	Front. Mol. Biosci.	SEP 2	2020	7
J	Berry, K; Farias-Itao, DS; Grinberg, LT; Plowey, ED; Schneider, JA; Rodriguez, RD; Suemoto, CK; Buckwalter, MS				Berry, Kacey; Farias-Itao, Daniela S.; Grinberg, Lea T.; Plowey, Edward D.; Schneider, Julie A.; Rodriguez, Roberta D.; Suemoto, Claudia K.; Buckwalter, Marion S.			B and T Lymphocyte Densities Remain Stable With Age in Human Cortex	ASN NEURO			English	Article						adaptive immunity; aging; brain; human; immune	CELLS; BRAIN; DISEASE; POPULATION; COMMUNITY; DEMENTIA; SUBSETS; HEALTH; MEMORY	One hallmark of human aging is increased brain inflammation represented by glial activation. With age, there is also diminished function of the adaptive immune system, and modest decreases in circulating B- and T-lymphocytes. Lymphocytes traffic through the human brain and reside there in small numbers, but it is unknown how this changes with age. Thus we investigated whether B- and T-lymphocyte …	[Berry, Kacey; Buckwalter, Marion S.] Stanford Sch Med, Dept Neurol & Neurol Sci, Stanford, CA 94305 USA; [Berry, Kacey; Grinberg, Lea T.] Univ Calif San Francisco, Sch Med, Dept Neurol & Pathol, San Francisco, CA USA; [Farias-Itao, Daniela S.; Suemoto, Claudia K.] Univ Sao Paulo, Div Geriatr, Med Sch, Sao Paulo, Brazil; [Grinberg, Lea T.] Univ Sao Paulo, Dept Pathol, Med Sch, Sao Paulo, Brazil; …	Stanford University; University of California System; University of California San Francisco; Universidade de Sao Paulo; Universidade de Sao Paulo; Stanford University; Rush University; Universidade de Sao Paulo; Universidade de Sao Paulo; Stanford University	Buckwalter, MS (corresponding author), Rm P209,MSLS Bldg,1201 Welch Rd, Stanford, CA 94305 USA.	marion.buckwalter@stanford.edu	Itao, Daniela/J-7624-2012; Schneider, Julie/AEQ-0907-2022; Suemoto, Claudia/AAC-7238-2019; Grinberg, Lea/F-2834-2014	Buckwalter, Marion/0000-0003-2807-2447; Berry, Kacey/0000-0001-8422-9379	UCSF Summer Explore Fellowship; American Heart Association/Allen Initiative in Brain Health and Cognitive Impairment [9PABHI34580007]; Leducq Foundation Transatlantic Network of Excellence [Stroke-IMPaCT]; National Institute of Health [K24Ag053435]; Sao Paulo Research Foundation [FAPESP 2017/24066-1]; National Institute of Aging [R01AG017917]; National Institute on Aging [R01AG017917, K24AG053435…	UCSF Summer Explore Fellowship; American Heart Association/Allen Initiative in Brain Health and Cognitive Impairment; Leducq Foundation Transatlantic Network of Excellence [Stroke-IMPaCT](Leducq Foundation); National Institute of Health(United States Department of Health & Human ServicesNational Institutes of Health (NIH) - USA); Sao Paulo Research Foundation(Fundacao de Amparo a Pesquisa do Esta…	The author(s) disclosed receipt of the following financial support for the research, authorship, and/or publication of this article: This work was supported by UCSF Summer Explore Fellowship (KCB); American Heart Association/Allen Initiative in Brain Health and Cognitive Impairment [9PABHI34580007] (MSB); Leducq Foundation Transatlantic Network of Excellence [Stroke-IMPaCT] (MSB); National Instit…		35	6	6	1	4	SAGE PUBLICATIONS LTD	LONDON	1 OLIVERS YARD, 55 CITY ROAD, LONDON EC1Y 1SP, ENGLAND	1759-0914			ASN NEURO	ASN Neuro	MAY	2021	13
J	Hall, MS; Teer, JK; Yu, XQ; Branthoover, H; Snedal, S; Rodriguez-Valentin, M; Nagle, L; Scott, E; Schachner, B; Innamarato, P; Hall, AM; Blauvelt, J; Rich, CJ; Richards, AD; Ceccarelli, J; Langer, TJ; Yoder, SJ; Beatty, MS; Cox, CA; Messina, JL; Abate-Daga, D; Mule, JJ; Mullinax, JE; Sarnaik, AA; Pilon-Thomas, S				Hall, MacLean S.; Teer, Jamie K.; Yu, Xiaoqing; Branthoover, Holly; Snedal, Sebastian; Rodriguez-Valentin, Madeline; Nagle, Luz; Scott, Ellen; Schachner, Ben; Innamarato, Patrick; Hall, Amy M.; Blauvelt, Jamie; Rich, Carolyn J.; Richards, Allison D.; Ceccarelli, Jake; Langer, T. J.; Yoder, Sean J.; Beatty, Matthew S.; Cox, Cheryl A.; Messina, Jane L.; Abate-Daga, Daniel; Mule, James J.; Mullinax,…			Neoantigen-specific CD4+ tumor-infiltrating lymphocytes are potent effectors identified within adoptive cell therapy products for metastatic melanoma patients	JOURNAL FOR IMMUNOTHERAPY OF CANCER			English	Article						CD4-positive T-lymphocytes; immunotherapy, adoptive; lymphocytes, tumor-infiltrating; melanoma; antigens	REACTIVE T-CELLS; MOLECULAR SIGNATURES; PERIPHERAL-BLOOD; CD4+T CELLS; IN-VIVO; EFFICACY; ANTIGENS; DIFFERENTIATION; IMMUNOGENICITY; ENRICHMENT	Background Adoptive cell therapy (ACT) with tumor-infiltrating lymphocytes (TILs) is a promising immunotherapeutic approach for patients with advanced solid tumors. While numerous advances have been made, the contribution of neoantigen-specific CD4(+)T cells within TIL infusion products remains underexplored and therefore offers a significant opportunity for progress.Methods We analyzed infused T…	[Hall, MacLean S.; Branthoover, Holly; Snedal, Sebastian; Rodriguez-Valentin, Madeline; Nagle, Luz; Scott, Ellen; Schachner, Ben; Innamarato, Patrick; Hall, Amy M.; Blauvelt, Jamie; Beatty, Matthew S.; Abate-Daga, Daniel; Mule, James J.; Mullinax, John E.; Sarnaik, Amod A.; Pilon-Thomas, Shari] H Lee Moffitt Canc Ctr & Res Inst, Dept Immunol, Tampa, FL 33612 USA; [Hall, MacLean S.] Univ S Florida…	H Lee Moffitt Cancer Center & Research Institute; State University System of Florida; University of South Florida; H Lee Moffitt Cancer Center & Research Institute; H Lee Moffitt Cancer Center & Research Institute; H Lee Moffitt Cancer Center & Research Institute; H Lee Moffitt Cancer Center & Research Institute; H Lee Moffitt Cancer Center & Research Institute; H Lee Moffitt Cancer Center & Rese…	Pilon-Thomas, S (corresponding author), H Lee Moffitt Canc Ctr & Res Inst, Dept Immunol, Tampa, FL 33612 USA.	shari.pilon-thomas@moffitt.org	Yu, Xiaoqing/E-2388-2013; Mullinax, John/L-2509-2014	Mullinax, John/0000-0002-9596-6785; Snedal, Sebastian/0000-0002-0771-7923; Schachner, Benjamin/0000-0001-9052-7575; Branthoover, Holly/0000-0001-7808-1662; Nagle, Luz/0000-0001-8229-0360; Abate-Daga, Daniel/0000-0002-2571-0215	First and foremost, we would like to thank the patients and families who were involved in this study. The authors would also like to thank Lisa Kuhn, Autumn Joerger, Jen Morse, and Miguel G. Fontela, PhD for their assistance with this work. This work was s; Cell Therapies Core	First and foremost, we would like to thank the patients and families who were involved in this study. The authors would also like to thank Lisa Kuhn, Autumn Joerger, Jen Morse, and Miguel G. Fontela, PhD for their assistance with this work. This work was s; Cell Therapies Core	First and foremost, we would like to thank the patients and families who were involved in this study. The authors would also like to thank Lisa Kuhn, Autumn Joerger, Jen Morse, and Miguel G. Fontela, PhD for their assistance with this work. This work was supported in part by the Cell Therapies Core, Tissue Core, Bioinformatics and Biostatistics Department, Flow Cytometry Core, Microscopy Core, an…		89	12	12	1	10	BMJ PUBLISHING GROUP	LONDON	BRITISH MED ASSOC HOUSE, TAVISTOCK SQUARE, LONDON WC1H 9JR, ENGLAND		2051-1426		J IMMUNOTHER CANCER	J. Immunother. Cancer	OCT	2023	11	10
J	Rothenberg, EV				Rothenberg, Ellen, V			Programming for T-lymphocyte fates: modularity and mechanisms	GENES & DEVELOPMENT			English	Review						T-cell development; thymus; developmental kinetics; Notch; transcription factors; TCF1; GATA3; Bcl11b; E proteins; Runx1	CELL LINEAGE COMMITMENT; DISTINCT DEVELOPMENTAL-STAGES; TRANSCRIPTION FACTOR BCL11B; NATURAL-KILLER-CELL; ROR-GAMMA-T; GENE-EXPRESSION; B-CELL; THYMOCYTE SURVIVAL; PROGENITOR CELLS; NONCODING TRANSCRIPTION	T-cell development in mammals is a model for lineage choice and differentiation from multipotent stem cells. Although T-cell fate choice is promoted by signaling in the thymus through one dominant pathway, the Notch pathway, it entails a complex set of gene regulatory network and chromatin state changes even before the cells begin to express their signature feature, the clonal-specific T-cell rec…	[Rothenberg, Ellen, V] CALTECH, Div Biol & Biol Engn, Pasadena, CA 91125 USA	California Institute of Technology	Rothenberg, EV (corresponding author), CALTECH, Div Biol & Biol Engn, Pasadena, CA 91125 USA.	evroth@its.caltech.edu		Rothenberg, Ellen/0000-0002-3901-347X	U.S. Public Health Service [R01AI083514, R01AI095943, R01AI135200, R01HD076915, R01HL119102]; Albert Billings Ruddock Professorship in Biology	U.S. Public Health Service(United States Department of Health & Human ServicesUnited States Public Health Service); Albert Billings Ruddock Professorship in Biology	The ideas in this review were greatly enriched by discussions with Avinash Bhandoola, Max D. Cooper, James Di Santo, Hao Yuan Kueh, Cornelis Murre, John J. O'Shea, and Ichiro Taniuchi. I am very grateful to Mary A. Yui for valuable critical reading and comments, and to current and recent members of my research group for stimulating discoveries and shared ideas. Relevant work in E.V.R.'s laborator…		166	56	65	0	7	COLD SPRING HARBOR LAB PRESS, PUBLICATIONS DEPT	COLD SPRING HARBOR	1 BUNGTOWN RD, COLD SPRING HARBOR, NY 11724 USA	0890-9369	1549-5477		GENE DEV	Genes Dev.	SEP 1	2019	33	17-18
J	Duminuco, A; Markovic, U; Parrinello, NL; Lo Nigro, L; Mauro, E; Vetro, C; Parisi, M; Maugeri, C; Fiumara, PF; Milone, G; Romano, A; Di Raimondo, F; Leotta, S				Duminuco, Andrea; Markovic, Uros; Parrinello, Nunziatina Laura; Lo Nigro, Luca; Mauro, Elisa; Vetro, Calogero; Parisi, Marina; Maugeri, Cinzia; Fiumara, Paolo Fabio; Milone, Giuseppe; Romano, Alessandra; Di Raimondo, Francesco; Leotta, Salvatore			Potential clinical impact of T-cell lymphocyte kinetics monitoring in patients with B cell precursors acute lymphoblastic leukemia treated with blinatumomab: a single-center experience	FRONTIERS IN IMMUNOLOGY			English	Article						blinatumomab; T-cell kinetics; minimal residual disease; acute lymphoblastic leukemia; cytokines; MDSCs	SUPPRESSOR-CELLS; SURVIVAL; CHEMOTHERAPY; TRANSPLANTATION	Blinatumomab is a bispecific anti-CD3 and anti-CD19 antibody that acts as a T-cell engager: by binding CD19+ lymphoblasts, blinatumomab recruits cytotoxic CD3+ T-lymphocytes to target the cancer cells. Here we describe seven different patients affected by B-cell precursor acute lymphoblastic leukemia (Bcp-ALL) and treated with blinatumomab, on which we evaluated the potential association between …	[Duminuco, Andrea; Markovic, Uros; Parrinello, Nunziatina Laura; Mauro, Elisa; Vetro, Calogero; Parisi, Marina; Maugeri, Cinzia; Fiumara, Paolo Fabio; Milone, Giuseppe; Romano, Alessandra; Di Raimondo, Francesco; Leotta, Salvatore] Azienda Osped Univ Policlin GRodol San Marco, Div Hematol, Catania, Italy; [Duminuco, Andrea; Markovic, Uros; Parrinello, Nunziatina Laura; Mauro, Elisa; Vetro, Caloge…	University of Catania; Mediterranean Institute of Oncology; University of Catania	Duminuco, A; Leotta, S (corresponding author), Azienda Osped Univ Policlin GRodol San Marco, Div Hematol, Catania, Italy.;Duminuco, A; Leotta, S (corresponding author), Azienda Osped Univ Policlin G Rodol San Marco, Bone Marrow Transplant Unit, Catania, Italy.;Duminuco, A (corresponding author), Univ Catania, Postgrad Sch Hematol, Catania, Italy.	andrea.duminuco@gmail.com; leotta3@yahoo.it	Milone, Giuseppe/AAC-6355-2022; Duminuco, Andrea/GVT-1210-2022; Lo Nigro, Luca/ABB-4389-2020; Romano, Alessandra/I-9201-2012; Ferraù, Francesco/P-8852-2015	Markovic, Uros/0000-0003-0868-5676	We are grateful to A.I.L. (Associazione Italiana contro le Leucemie) sezione di Catania, FON.CA.NE.SA (Fondazione catanese per la cura delle malattie neoplastiche del sangue) for the care to our patients.; (Associazione Italiana contro le Leucemie) sezione di Catania, FON.CA.NE.SA	We are grateful to A.I.L. (Associazione Italiana contro le Leucemie) sezione di Catania, FON.CA.NE.SA (Fondazione catanese per la cura delle malattie neoplastiche del sangue) for the care to our patients.; (Associazione Italiana contro le Leucemie) sezione di Catania, FON.CA.NE.SA	We are grateful to A.I.L. (Associazione Italiana contro le Leucemie) sezione di Catania, FON.CA.NE.SA (Fondazione catanese per la cura delle malattie neoplastiche del sangue) for the care to our patients.		26	1	1	0	0	FRONTIERS MEDIA SA	LAUSANNE	AVENUE DU TRIBUNAL FEDERAL 34, LAUSANNE, CH-1015, SWITZERLAND	1664-3224			FRONT IMMUNOL	Front. Immunol.	SEP 22	2023	14
J	Parikh, A; Shin, J; Faquin, W; Lin, DT; Tirosh, I; Sunwoo, JB; Puram, SV				Parikh, Anuraag; Shin, JuneHo; Faquin, William; Lin, Derrick T.; Tirosh, Itay; Sunwoo, John B.; Puram, Sidharth, V			Malignant cell-specific CXCL14 promotes tumor lymphocyte infiltration in oral cavity squamous cell carcinoma	JOURNAL FOR IMMUNOTHERAPY OF CANCER			English	Article; Proceedings Paper	123rd Annual Meeting of the American-Academy-of-Otolaryngology-Head-and-Neck-Surgery-Foundation (AAO-HNSF) and OTO Experience	SEP 15-18, 2019	New Orleans, LA	Amer Acad Otolaryngol Head & Neck Surg Fdn		cytokines; gene expression profiling; head and neck neoplasms; lymphocytes; tumor-infiltrating; T-lymphocytes	CHEMOKINE CXCL14; IN-VIVO; EXPRESSION; BRAK/CXCL14; FIBROBLASTS; CANCER	Objectives To explore lymphocyte infiltration as a potential mechanism behind CXCL14-mediated tumor growth suppression in oral cavity squamous cell carcinoma (OSCC). Methods We analyzed single cell RNA-sequencing (scRNA-seq) data from OSCC to identify expression changes among malignant cells in lymph nodes (LN) versus primary tumors. CXCL14 expression in murine OSCC cell lines was quantified usin…	[Parikh, Anuraag; Lin, Derrick T.] Massachusetts Eye & Ear Infirm, Otolaryngol, Boston, MA 02114 USA; [Shin, JuneHo; Sunwoo, John B.] Stanford Univ, Sch Med, Otolaryngol, Stanford, CA 94305 USA; [Faquin, William] Massachusetts Eye & Ear Infirm, Pathol, Boston, MA 02114 USA; [Tirosh, Itay] Weizmann Inst Sci, Dept Mol Cell Biol, Rehovot, Israel; [Puram, Sidharth, V] Washington Univ, Sch Med, Otolar…	Harvard University; Massachusetts Eye & Ear Infirmary; Stanford University; Harvard University; Massachusetts Eye & Ear Infirmary; Weizmann Institute of Science; Washington University (WUSTL); Washington University (WUSTL)	Sunwoo, JB (corresponding author), Stanford Univ, Sch Med, Otolaryngol, Stanford, CA 94305 USA.;Puram, SV (corresponding author), Washington Univ, Sch Med, Otolaryngol, St Louis, MO 63110 USA.;Puram, SV (corresponding author), Washington Univ, Sch Med, Genet, St Louis, MO 63110 USA.	sunwoo@stanford.edu; sidpuram@wustl.edu	Tirosh, Itay/HZK-0945-2023; Sunwoo, John/IRZ-4990-2023	Sunwoo, John/0000-0002-8393-4196; Parikh, Anuraag/0000-0003-0968-1028	V Foundation; Cancer Research Foundation; Barnes Jewish Hospital Foundation; NCI [1K08CA237732]	V Foundation; Cancer Research Foundation; Barnes Jewish Hospital Foundation; NCI(United States Department of Health & Human ServicesNational Institutes of Health (NIH) - USANIH National Cancer Institute (NCI))	Supported by V Foundation (SVP), Cancer Research Foundation (SVP), Barnes Jewish Hospital Foundation (SVP) and NCI 1K08CA237732 (SVP).		23	30	34	5	26	BMJ PUBLISHING GROUP	LONDON	BRITISH MED ASSOC HOUSE, TAVISTOCK SQUARE, LONDON WC1H 9JR, ENGLAND		2051-1426		J IMMUNOTHER CANCER	J. Immunother. Cancer		2020	8	2
J	Zwick, D; Vo, MT; Shim, YJ; Reijonen, H; Do, JS				Zwick, Daniel; Vo, Mai Tram; Shim, Young Jun; Reijonen, Helena; Do, Jeong-su			BACH2: The Future of Induced T-Regulatory Cell Therapies	CELLS			English	Review						BACH2; T lymphocytes; inducible regulatory T cells; FOXP3 stability	TRANSCRIPTION FACTOR BACH2; GENOME-WIDE ASSOCIATION; GINGIVAL EPITHELIAL-CELLS; B-CELLS; SUSCEPTIBILITY LOCI; REPRESSOR BACH2; CUTTING EDGE; EXPRESSION; GENE; FOXP3	BACH2 (BTB Domain and CNC Homolog 2) is a transcription factor that serves as a central regulator of immune cell differentiation and function, particularly in T and B lymphocytes. A picture is emerging that BACH2 may function as a master regulator of cell fate that is exquisitely sensitive to cell activation status. In particular, BACH2 plays a key role in stabilizing the phenotype and suppressiv…	[Zwick, Daniel] Frederick Natl Lab, Frederick, MD 21701 USA; [Vo, Mai Tram] Johns Hopkins Univ, Sch Med, Baltimore, MD 21287 USA; [Shim, Young Jun] Cleveland Clin, Lerner Res Inst, Cardiovasc & Metab Sci, Cleveland, OH 44195 USA; [Reijonen, Helena; Do, Jeong-su] City Hope Natl Med Ctr, Dept Immunol & Theranost, Duarte, CA 91010 USA	National Institutes of Health (NIH) - USA; NIH National Cancer Institute (NCI); Frederick National Laboratory for Cancer Research; Johns Hopkins University; Cleveland Clinic Foundation; City of Hope	Zwick, D (corresponding author), Frederick Natl Lab, Frederick, MD 21701 USA.;Do, JS (corresponding author), City Hope Natl Med Ctr, Dept Immunol & Theranost, Duarte, CA 91010 USA.	danny.zwick@nih.gov; shimy@ccf.org; hreijonen@coh.org; jedo@coh.org	Shim, Young/LRV-2201-2024; su, Jeong/G-9483-2014	Do, Jeong-su/0000-0002-2375-2585	Margie & Robert Petersen Foundation; Cleveland Cord Blood Center	Margie & Robert Petersen Foundation; Cleveland Cord Blood Center	We thank the Cleveland Cord Blood Center for support. We gratefully acknowledge authors whose work could not be included in this review due to space limitations.		112	1	1	0	1	MDPI	BASEL	ST ALBAN-ANLAGE 66, CH-4052 BASEL, SWITZERLAND		2073-4409		CELLS-BASEL	Cells	JUN	2024	13	11
J	Gupta, S; Su, HF; Narsai, T; Agrawal, S				Gupta, Sudhir; Su, Houfen; Narsai, Tejal; Agrawal, Sudhanshu			SARS-CoV-2-Associated T-Cell Responses in the Presence of Humoral Immunodeficiency	INTERNATIONAL ARCHIVES OF ALLERGY AND IMMUNOLOGY			English	Article						Memory T and B cells; Follicular helper T cells; Regulatory lymphocytes; Plasmablasts; Germinal center B cells	B-CELLS; DIFFERENTIAL SENSITIVITY; MOLECULAR-MECHANISMS; MEMORY SUBSETS; EFFECTOR; NAIVE; AUTOIMMUNITY; LYMPHOCYTES; APOPTOSIS; BIOLOGY	We report perhaps the most comprehensive study of subsets of CD4+ and CD8+ and subsets of B cells in a mild symptomatic SARS-CoV-2+ immunocompetent patient and a common variable immunodeficiency disease (CVID) patient who had normal absolute lymphocyte counts and remained negative for SARS-CoV-2 IgG antibodies. Naive (T-N), central memory (T-CM), effector memory (T-EM), and terminally differentia…	[Gupta, Sudhir; Su, Houfen; Narsai, Tejal; Agrawal, Sudhanshu] Univ Calif Irvine, Div Basic & Clin Immunol, Med Sci 1 C-240,Hlth Sci Rd, Irvine, CA 92697 USA	University of California System; University of California Irvine	Gupta, S (corresponding author), Univ Calif Irvine, Div Basic & Clin Immunol, Med Sci 1 C-240,Hlth Sci Rd, Irvine, CA 92697 USA.	sgupta@uci.edu			Division of Basic and Clinical Immunology, University of California, Irvine	Division of Basic and Clinical Immunology, University of California, Irvine	This work was supported by unrestricted funds from the Division of Basic and Clinical Immunology, University of California, Irvine.		83	43	44	0	6	KARGER	BASEL	ALLSCHWILERSTRASSE 10, CH-4009 BASEL, SWITZERLAND	1018-2438	1423-0097		INT ARCH ALLERGY IMM	Int. Arch. Allergy Immunol.	FEB	2021	182	3
J	Jang, HJ; Caron, C; Lee, CK; Wang, L; Jama, B; Bui, JD; Morris, GP				Jang, Hyun J.; Caron, Christine; Lee, Calvin K.; Wang, Lu; Jama, Burhan; Bui, Jack D.; Morris, Gerald P.			Dual receptor T cells mediate effective antitumor immune responses via increased recognition of tumor antigens	JOURNAL FOR IMMUNOTHERAPY OF CANCER			English	Article						Immunotherapy; T-Lymphocytes; Adaptive Immunity	AUTOIMMUNE HAZARD; THYMIC DELETION; EXPRESSION; LYMPHOCYTES; NEOANTIGENS; HOMEOSTASIS; REPERTOIRE; ACTIVATION; SELECTION; AVIDITY	Background Discovery that similar to 16% of T cells naturally co-express two T-cell receptor (TCR) clonotypes prompts examining the role of dual TCR cells in immune functions. Methods Using TCR alpha-reporter transgenic mice, enabling unambiguous identification of single-TCR and dual-TCR cells, we tested the role of dual TCR cells in antitumor immune responses against immune-responsive syngeneic …	[Jang, Hyun J.; Caron, Christine; Lee, Calvin K.; Wang, Lu; Jama, Burhan; Bui, Jack D.; Morris, Gerald P.] Univ Calif San Diego, Dept Pathol, La Jolla, CA 92161 USA	University of California System; University of California San Diego	Morris, GP (corresponding author), Univ Calif San Diego, Dept Pathol, La Jolla, CA 92161 USA.	gpmorris@ucsd.edu	Lee, Calvin/L-2444-2019; Wang, Lu/JCO-5471-2023; Morris, Gerald/I-3680-2016	Wang, Lu/0000-0002-1585-7010; Morris, Gerald/0000-0002-1097-4453; Lee, Calvin/0009-0009-8637-0451	[FA1-00607]; [S10OD026929]	;	The authors thank Elina Zuniga for use of the ZE5 Cell Analyzer, and Stephen Schoenberger and Wan-Lin Lo for helpful comments in manuscript preparation. The authors thank the flow cytometry core at the Human Embryonic Stem Cell Core Lab at UCSD Sanford Consortium for Regenerative Medicine (California Institute for Regenerative Medicine grant FA1-00607) for assistance in FACS isolation of cells. T…		53	3	3	0	3	BMJ PUBLISHING GROUP	LONDON	BRITISH MED ASSOC HOUSE, TAVISTOCK SQUARE, LONDON WC1H 9JR, ENGLAND		2051-1426		J IMMUNOTHER CANCER	J. Immunother. Cancer	MAY	2023	11	5
J	Estrada, J; Zhan, JH; Mitchell, P; Werner, J; Beltran, PJ; DeVoss, J; Qing, J; Cooke, KS				Estrada, Juan; Zhan, Jinghui; Mitchell, Petia; Werner, Jonathan; Beltran, Pedro J.; DeVoss, Jason; Qing, Jing; Cooke, Keegan S.			OncoVEXmGM-CSFexpands tumor antigen-specific CD8+T-cell response in preclinical models	JOURNAL FOR IMMUNOTHERAPY OF CANCER			English	Article						Immunotherapy; Oncolytic Virotherapy; T-Lymphocytes	HERPES-SIMPLEX-VIRUS; REJECTION; PROTEIN; CELLS	BackgroundCheckpoint inhibitors targeting cytotoxic T-lymphocyte-associated protein 4 (CTLA-4) and programmed cell death protein 1 (PD-1)/programmed cell death ligand 1 (PD-L1) have demonstrated clinical efficacy in advanced melanoma, but only a subset of patients with inflamed tumors are responsive. Talimogene laherparepvec (T-VEC), a modified herpes simplex virus type 1 (HSV-1) expressing granu…	[Estrada, Juan; Zhan, Jinghui; Mitchell, Petia; Werner, Jonathan; DeVoss, Jason; Cooke, Keegan S.] Amgen Inc, Thousand Oaks, CA 91320 USA; [Beltran, Pedro J.] BridgeBio Pharm, Palo Alto, CA USA; [Qing, Jing] BeiGene, Beijing, Peoples R China	Amgen	Cooke, KS (corresponding author), Amgen Inc, Thousand Oaks, CA 91320 USA.	kcooke@amgen.com		Beltran, Pedro Jose/0000-0002-4103-6494	Amgen	Amgen(Amgen)	The authors thank James Balwit, MS, CMPP, Meghan Johnson, PhD, and Vicky Kanta, PhD (ICON, Blue Bell, Pennsylvania, USA), whose work was funded by Amgen, and Kristina Y Aguilera, PhD (Amgen) for medical writing assistance in the preparation of this manuscript.		36	3	3	0	3	BMJ PUBLISHING GROUP	LONDON	BRITISH MED ASSOC HOUSE, TAVISTOCK SQUARE, LONDON WC1H 9JR, ENGLAND		2051-1426		J IMMUNOTHER CANCER	J. Immunother. Cancer	MAY	2023	11	5
J	Cutilli, A; Jansen, SA; Paolucci, F; van Hoesel, M; Frederiks, CL; Mulder, TAM; Chalkiadakis, T; Mokry, M; Prekovic, S; Mocholi, E; Lindemans, CA; Coffer, PJ				Cutilli, Alessandro; Jansen, Suze A.; Paolucci, Francesca; van Hoesel, Marliek; Frederiks, Cynthia L.; Mulder, Tessa A. M.; Chalkiadakis, Theofilos; Mokry, Michal; Prekovic, Stefan; Mocholi, Enric; Lindemans, Caroline A.; Coffer, Paul J.			Interferon-gamma induces epithelial reprogramming driving CXCL11-mediated T-cell migration	JOURNAL OF LEUKOCYTE BIOLOGY			English	Article; Early Access						chemotaxis; interferon-gamma; intestinal epithelium; T lymphocytes	INFLAMMATORY-BOWEL-DISEASE; VERSUS-HOST-DISEASE; CHEMOKINE RECEPTOR; ULCERATIVE-COLITIS; HUMAN COLON; STEM-CELLS; IFN-GAMMA; I-TAC; GENE; TRAFFICKING	The cytokine interferon-gamma plays a multifaceted role in intestinal immune responses ranging from anti- to proinflammatory depending on the setting. Here, using a 3D co-culture system based on human intestinal epithelial organoids, we explore the capacity of interferon-gamma exposure to reprogram intestinal epithelia and thereby directly modulate lymphocyte responses. Interferon-gamma treatment…	[Cutilli, Alessandro; Jansen, Suze A.; Paolucci, Francesca; van Hoesel, Marliek; Frederiks, Cynthia L.; Mocholi, Enric; Lindemans, Caroline A.; Coffer, Paul J.] Univ Med Ctr Utrecht, Regenerat Med Ctr, Uppsalalaan 8, NL-3584 CT Utrecht, Netherlands; [Cutilli, Alessandro; Paolucci, Francesca; Frederiks, Cynthia L.; Mulder, Tessa A. M.; Chalkiadakis, Theofilos; Prekovic, Stefan; Mocholi, Enric; Cof…	Utrecht University; Utrecht University Medical Center; Utrecht University; Utrecht University Medical Center; Utrecht University; Utrecht University Medical Center; Utrecht University; Utrecht University Medical Center	Coffer, PJ (corresponding author), Univ Med Ctr Utrecht, Ctr Mol Med, Univ Weg 100, NL-3584 CG Utrecht, Netherlands.;Lindemans, CA (corresponding author), Princess Maxima Ctr Pediat Oncol, Heidelberglaan 25, NL-3584 CS Utrecht, Netherlands.	c.a.lindemans@prinsesmaximacentrum.nl; p.coffer@umcutrecht.nl	Mocholi, Enric/ABH-5275-2020; Mokry, Michal/AAN-3809-2021	Mocholi Gimeno, Enric/0000-0002-6614-3173; Mokry, Michal/0000-0002-5298-4852	Alexander Suerman Stipend UMC Utrecht; NWO Aspasia grant; WKZ Foundation grant; Marie S. Curie Co-fund RESCUE [801540]; National Institutes for health (NIH) [2020 R01 HL145631, 2018 R01HL146338]	Alexander Suerman Stipend UMC Utrecht; NWO Aspasia grant; WKZ Foundation grant; Marie S. Curie Co-fund RESCUE(European Union (EU)Marie Curie Actions); National Institutes for health (NIH)(United States Department of Health & Human ServicesNational Institutes of Health (NIH) - USA)	This study was funded by the Alexander Suerman Stipend UMC Utrecht; NWO Aspasia grant; WKZ Foundation grant; Marie S. Curie Co-fund RESCUE grant no. 801540; and National Institutes for health (NIH) 2020 R01 HL145631 and 2018 R01HL146338.Conflict of interest statement. No conflict of interest to declare.		63	0	0	0	0	OXFORD UNIV PRESS	OXFORD	GREAT CLARENDON ST, OXFORD OX2 6DP, ENGLAND	0741-5400	1938-3673		J LEUKOCYTE BIOL	J. Leukoc. Biol.	2024 OCT 10	2024
J	Xu, LM; Chen, FF; Fan, W; Saito, S; Cao, DY				Xu, Limin; Chen, Fanfan; Fan, Wei; Saito, Suguru; Cao, Duoyao			The role of γδT lymphocytes in atherosclerosis	FRONTIERS IN IMMUNOLOGY			English	Review						gamma delta T cells; atherosclerosis; alpha beta T cells; metabolism; IPSC	CELL-ACTIVATION; HOST-DEFENSE; NKT CELLS; RECEPTOR; ACCUMULATION; INFLAMMATION; RECOGNITION; EXPRESSION; MOUSE; PLASTICITY	Atherosclerosis poses a significant threat to human health, impacting overall well-being and imposing substantial financial burdens. Current treatment strategies mainly focus on managing low-density lipids (LDL) and optimizing liver functions. However, it's crucial to recognize that Atherosclerosis involves more than just lipid accumulation; it entails a complex interplay of immune responses. Res…	[Xu, Limin] Shenzhen Entry Exit Frontier Inspect Hosp, Dept Neurosurg, Shenzhen, Peoples R China; [Chen, Fanfan] Shenzhen Univ, Shenzhen Peoples Hosp 2, Dept Neurosurg, Shenzhen Key Lab Neurosurg,Affiliated Hosp 1, Shenzhen, Peoples R China; [Fan, Wei] Cedars Sinai Med Ctr, Karsh Div Gastroenterol & Hepatol, Los Angeles, CA 90048 USA; [Saito, Suguru; Cao, Duoyao] Cedars Sinai Med Ctr, Dept Biomed…	Shenzhen University; Cedars Sinai Medical Center; Cedars Sinai Medical Center	Fan, W (corresponding author), Cedars Sinai Med Ctr, Karsh Div Gastroenterol & Hepatol, Los Angeles, CA 90048 USA.;Cao, DY (corresponding author), Cedars Sinai Med Ctr, Dept Biomed Sci, Los Angeles, CA 90048 USA.	wei.fan@cshs.org; DuoYao.Cao@cshs.org	Saito, Suguru/AAQ-2679-2020		AHA [23CDA1052548]; American Heart Association (AHA) [23CDA1052548] Funding Source: American Heart Association (AHA)	AHA(American Heart Association); American Heart Association (AHA)(American Heart Association)	The author(s) declare financial support was received for the research, authorship, and/or publication of this article. This work was supported by AHA grants 23CDA1052548 (DC).		142	3	3	2	5	FRONTIERS MEDIA SA	LAUSANNE	AVENUE DU TRIBUNAL FEDERAL 34, LAUSANNE, CH-1015, SWITZERLAND	1664-3224			FRONT IMMUNOL	Front. Immunol.	MAY 7	2024	15
J	Ojanen, MJT; Caro, FM; Aittomäki, S; Ploquin, MJ; Ortutay, Z; Pekkarinen, M; Kesseli, J; Vähätupa, M; Määttä, J; Nykter, M; Junttila, IS; Järvinen, TAH; O'Shea, J; Biron, CA; Pesu, M				Ojanen, Markus J. T.; Caro, Fernanda Munoz; Aittomaki, Saara; Ploquin, Mickael J.; Ortutay, Zsuzsanna; Pekkarinen, Meeri; Kesseli, Juha; Vahatupa, Maria; Maatta, Juuso; Nykter, Matti; Junttila, Ilkka S.; Jarvinen, Tero A. H.; O'Shea, John J.; Biron, Christine A.; Pesu, Marko			FURIN regulates cytotoxic T-lymphocyte effector function and memory cell transition in mice	EUROPEAN JOURNAL OF IMMUNOLOGY			English	Article						FURIN; CD8(+) T-cell; LCMV; adaptive immune system; T-cell memory	PROPROTEIN CONVERTASE FURIN; TRANSCRIPTION FACTOR; VIRAL-INFECTIONS; IFN-GAMMA; IL-12; DIFFERENTIATION; IMMUNOTHERAPY; MAINTENANCE; EXPRESSION; TRIAL	The proprotein convertase subtilisin/kexins (PCSKs) regulate biological actions by cleaving immature substrate proteins. The archetype PCSK, FURIN, promotes the pathogenicity of viruses by proteolytically processing viral proteins. FURIN has also important regulatory functions in both innate and adaptive immune responses but its role in the CD8(+) CTLs remains enigmatic. We used a T-cell-specific…	[Ojanen, Markus J. T.; Caro, Fernanda Munoz; Aittomaki, Saara; Ortutay, Zsuzsanna; Pekkarinen, Meeri; Kesseli, Juha; Vahatupa, Maria; Maatta, Juuso; Nykter, Matti; Junttila, Ilkka S.; Jarvinen, Tero A. H.; Pesu, Marko] Tampere Univ, Fac Med & Hlth Technol, Tampere, Finland; [Ploquin, Mickael J.; Biron, Christine A.] Brown Univ, Dept Mol Microbiol & Immunol, Div Biol & Med, Providence, RI USA; [Pl…	Tampere University; Brown University; Brown University; University of Oulu; University of Oulu; Tampere University; Tampere University Hospital; National Institutes of Health (NIH) - USA; NIH National Institute of Arthritis & Musculoskeletal & Skin Diseases (NIAMS)	Ojanen, MJT (corresponding author), Tampere Univ, Fac Med & Hlth Technol, Tampere, Finland.	markus.ojanen@tuni.fi	Pesu, Marko/L-6344-2013; Ojanen, Markus/AAI-8316-2021; Vähätupa, Maria/HLQ-5047-2023; Jarvinen, Tero/IST-9063-2023	Nykter, Matti/0000-0001-6956-2843; Junttila, Ilkka/0000-0002-9830-0823; Jarvinen, Tero/0000-0002-4027-1759; Pekkarinen, Meeri/0000-0003-0815-7005; Ojanen, Markus/0000-0001-6623-844X	Biocenter Finland; University of Turku; Biomedicum Functional Genomics Unit at the Helsinki Institute of Life Science; Academy of Finland [295814, 25013080481, 25013142041]; Cancer Foundation of Finland [180138, 190146]; Paulo Foundation; Tampere ImmunoExcellence-Vaccines and Immunomodulation Platform; Competitive State Research Financing of the Expert Responsibility Area of Tampere University Ho…	Biocenter Finland; University of Turku; Biomedicum Functional Genomics Unit at the Helsinki Institute of Life Science; Academy of Finland(Research Council of Finland); Cancer Foundation of Finland; Paulo Foundation; Tampere ImmunoExcellence-Vaccines and Immunomodulation Platform; Competitive State Research Financing of the Expert Responsibility Area of Tampere University Hospital/ Fimlab Laborato…	This work is dedicated to the memory of Christine Biron. We thank the preclinical facility of Tampere University, partly funded by Biocenter Finland, and the preclinical facility of University of Turku for maintaining and providing us with the mice. We also thank Finnish Cell Imaging and Cytometry Centre supported by University of Turku, Abo Akademi University and Biocenter Finland as well as Bio…		60	3	3	0	0	WILEY	HOBOKEN	111 RIVER ST, HOBOKEN 07030-5774, NJ USA	0014-2980	1521-4141		EUR J IMMUNOL	Eur. J. Immunol.	JUN	2023	53	6
J	Judge, SJ; Bloomstein, JD; Sholevar, CJ; Darrow, MA; Stoffel, KM; Vick, LV; Dunai, C; Cruz, SM; Razmara, AM; Monjazeb, AM; Rebhun, RB; Murphy, WJ; Canter, RJ				Judge, Sean J.; Bloomstein, Joshua D.; Sholevar, Cyrus J.; Darrow, Morgan A.; Stoffel, Kevin M.; Vick, Logan V.; Dunai, Cordelia; Cruz, Sylvia M.; Razmara, Aryana M.; Monjazeb, Arta M.; Rebhun, Robert B.; Murphy, William J.; Canter, Robert J.			Transcriptome Analysis of Tumor-Infiltrating Lymphocytes Identifies NK Cell Gene Signatures Associated With Lymphocyte Infiltration and Survival in Soft Tissue Sarcomas	FRONTIERS IN IMMUNOLOGY			English	Article						soft tissue sarcoma (STS); NK cells; TIL (tumor infiltrating lymphocytes); immune infiltrate; T cells; immuno oncology	DYSFUNCTION	Purpose: Clinical successes using current T-cell based immunotherapies have been limited in soft tissue sarcomas (STS), while pre-clinical studies have shown evidence of natural killer (NK) cell activity. Since tumor immune infiltration, especially tumor-infiltrating lymphocytes, is associated with improved survival in most solid tumors, we sought to evaluate the gene expression profile of tumor …	[Judge, Sean J.; Bloomstein, Joshua D.; Sholevar, Cyrus J.; Cruz, Sylvia M.; Razmara, Aryana M.; Canter, Robert J.] Univ Calif Davis, Dept Surg, Div Surg Oncol, Sacramento, CA 95616 USA; [Darrow, Morgan A.] Univ Calif Davis, Dept Pathol & Lab Med, Sacramento, CA USA; [Stoffel, Kevin M.; Vick, Logan V.; Dunai, Cordelia; Murphy, William J.] Univ Calif Davis, Dept Dermatol, Sacramento, CA USA; [Monj…	University of California System; University of California Davis; University of California System; University of California Davis; University of California System; University of California Davis; University of California System; University of California Davis; University of California System; University of California Davis; University of California System; University of California Davis	Canter, RJ (corresponding author), Univ Calif Davis, Dept Surg, Div Surg Oncol, Sacramento, CA 95616 USA.	rjcanter@ucdavis.edu	Cruz, Sylvia/AAJ-6075-2021; Rebhun, Robert/AGF-2177-2022	Vick, Logan/0009-0006-9778-0120; Judge, Sean/0000-0002-1842-9468; Bloomstein, Joshua/0000-0002-7395-1910	National Cancer Institute [R03CA252793, U01CA224166] Funding Source: NIH RePORTER; National Heart Lung and Blood Institute [R01HL140921] Funding Source: NIH RePORTER	National Cancer Institute(United States Department of Health & Human ServicesNational Institutes of Health (NIH) - USANIH National Cancer Institute (NCI)); National Heart Lung and Blood Institute(United States Department of Health & Human ServicesNational Institutes of Health (NIH) - USANIH National Heart Lung & Blood Institute (NHLBI))			45	7	7	0	2	FRONTIERS MEDIA SA	LAUSANNE	AVENUE DU TRIBUNAL FEDERAL 34, LAUSANNE, CH-1015, SWITZERLAND	1664-3224			FRONT IMMUNOL	Front. Immunol.	JUL 7	2022	13
J	Giang, N; Mars, M; Moreau, M; Mejia, JE; Bouchaud, G; Magnan, A; Michelet, M; Ronsin, B; Murphy, GG; Striessnig, J; Guéry, JC; Pelletier, L; Savignac, M				Giang, Nicolas; Mars, Marion; Moreau, Marc; Mejia, Jose E.; Bouchaud, Gregory; Magnan, Antoine; Michelet, Marine; Ronsin, Brice; Murphy, Geoffrey G.; Striessnig, Joerg; Guery, Jean-Charles; Pelletier, Lucette; Savignac, Magali			Separation of the CaV1.2-CaV1.3 calcium channel duo prevents type 2 allergic airway inflammation	ALLERGY			English	Article						asthma; calcium channels; Ca(v)1; cytokines; signaling; Th2 lymphocytes	LYMPHOCYTE FUNCTION; ION CHANNELS; CA(V)1.2; ACTIVATION; SURVIVAL; PHARMACOLOGY; DYSFUNCTION; DEFICIENCY; SUBUNITS; ORAI1	Background Voltage-gated calcium (Ca(v)1) channels contribute to T-lymphocyte activation. Ca(v)1.2 and Ca(v)1.3 channels are expressed in Th2 cells but their respective roles are unknown, which is investigated herein. Methods We generated mice deleted for Ca(v)1.2 in T cells or Ca(v)1.3 and analyzed TCR-driven signaling. In this line, we developed original fast calcium imaging to measure early el…	[Giang, Nicolas; Mars, Marion; Mejia, Jose E.; Michelet, Marine; Guery, Jean-Charles; Pelletier, Lucette; Savignac, Magali] Univ Paul Sabatier Toulouse III, Toulouse Inst Infect & Inflammatory Dis Infin INS, CNRS UMR5051, F-31024 Toulouse, France; [Moreau, Marc; Ronsin, Brice] Univ Paul Sabatier III, Ctr Biol Dev, Ctr Biol Integrat, Univ Toulouse,CNRS, Toulouse, France; [Bouchaud, Gregory] INRA, …	Universite de Toulouse; Universite Toulouse III - Paul Sabatier; Universite de Toulouse; Universite Toulouse III - Paul Sabatier; Centre National de la Recherche Scientifique (CNRS); INRAE; Nantes Universite; CHU de Nantes; Institut National de la Sante et de la Recherche Medicale (Inserm); Nantes Universite; CHU de Nantes; Universite de Toulouse; Universite Toulouse III - Paul Sabatier; CHU de T…	Pelletier, L; Savignac, M (corresponding author), Univ Paul Sabatier Toulouse III, Toulouse Inst Infect & Inflammatory Dis Infin INS, CNRS UMR5051, F-31024 Toulouse, France.	lucette.pelletier@inserm.fr; magali.savignac@inserm.fr	MAGNAN, ANTOINE/GVT-4308-2022; GUERY, Jean-Charles/G-1452-2013; Savignac, Magali/K-1757-2014; Giang, Nicolas/ABA-1894-2021; Bouchaud, Gregory/AAC-4596-2020; Mejia, Jose Enrique/K-1606-2014; Striessnig, Joerg/S-9334-2017	Mejia, Jose Enrique/0000-0002-2208-8870; Giang, Nicolas/0000-0003-2995-6092; Striessnig, Joerg/0000-0002-9406-7120; Savignac, Magali/0000-0001-8706-1559	Austrian Science Fund [P27809]; Foundation for Medical Research [DEQ20180339187]; French Society of Allergology [A11013BS]; Austrian Science Fund (FWF) [P27809] Funding Source: Austrian Science Fund (FWF)	Austrian Science Fund(Austrian Science Fund (FWF)); Foundation for Medical Research; French Society of Allergology; Austrian Science Fund (FWF)(Austrian Science Fund (FWF))	Austrian Science Fund, Grant/Award Number: P27809; The Foundation for Medical Research, Grant/Award Number: DEQ20180339187; French Society of Allergology, Grant/Award Number: A11013BS		43	2	2	0	5	WILEY	HOBOKEN	111 RIVER ST, HOBOKEN 07030-5774, NJ USA	0105-4538	1398-9995		ALLERGY	Allergy	FEB	2022	77	2
J	Kerage, D; Sloan, EK; Mattarollo, SR; McCombe, PA				Kerage, Daniel; Sloan, Erica K.; Mattarollo, Stephen R.; McCombe, Pamela A.			Interaction of neurotransmitters and neurochemicals with lymphocytes	JOURNAL OF NEUROIMMUNOLOGY			English	Review						Neurotransmitters; Lymphocytes; Neural signaling; Immune regulation; Immunomodulation	GENE-RELATED PEPTIDE; NORADRENERGIC SYMPATHETIC INNERVATION; HUMAN T-CELLS; BLOOD MONONUCLEAR-CELLS; NICOTINIC ACETYLCHOLINE-RECEPTORS; ADENOSINE A(2A) RECEPTORS; CENTRAL-NERVOUS-SYSTEM; EXPRESS SUBSTANCE-P; IMMUNE-SYSTEM; MULTIPLE-SCLEROSIS	Neurotransmitters and neurochemicals can act on lymphocytes by binding to receptors expressed by lymphocytes. This review describes lymphocyte expression of receptors for a selection of neurotransmitters and neurochemicals, the anatomical locations where lymphocytes can interact with neurotransmitters, and the effects of the neurotransmitters on lymphocyte function. Implications for health and di…	[Kerage, Daniel; Mattarollo, Stephen R.] Univ Queensland, Diamantina Inst, Brisbane, Qld, Australia; [Kerage, Daniel] Boston Childrens Hosp, Transplant Res Program, Boston, MA USA; [Sloan, Erica K.] Monash Univ, Monash Inst Pharmaceut Sci, Drug Discovery Biol Theme, Parkville, Vic 3052, Australia; [Sloan, Erica K.] Peter MacCallum Canc Ctr, Div Surg, Melbourne, Vic 3000, Australia; [Sloan, Erica …	University of Queensland; Harvard University; Boston Children's Hospital; Monash University; Peter Maccallum Cancer Center; University of California System; University of California Los Angeles; Royal Brisbane & Women's Hospital; University of Queensland; Royal Brisbane & Women's Hospital	McCombe, PA (corresponding author), Univ Queensland, Ctr Clin Res, Royal Brisbane & Womens Hosp, Brisbane, Qld, Australia.	pamela.mccombe@uq.edu.au	Mattarollo, Stephen/B-3671-2011; McCombe, Pamela/C-9692-2010		National Health and Medical Research Council [APP1147498]	National Health and Medical Research Council(National Health & Medical Research Council (NHMRC) of Australia)	EKS is supported by National Health and Medical Research Council APP1147498.		333	38	43	0	12	ELSEVIER SCIENCE BV	AMSTERDAM	PO BOX 211, 1000 AE AMSTERDAM, NETHERLANDS	0165-5728	1872-8421		J NEUROIMMUNOL	J. Neuroimmunol.	JUL 15	2019	332
J	Robakis, TK; Lee, S; Werner, E; Liu, G; Miller, M; Wylie, D; Champagne, FA; Salas, M; Do, C; Tycko, B; Monk, C				Robakis, Thalia K.; Lee, Seonjoo; Werner, Elizabeth; Liu, Grace; Miller, Melissa; Wylie, Dennis; Champagne, Frances A.; Salas, Martha; Do, Catherine; Tycko, Benjamin; Monk, Catherine			DNA methylation patterns in T lymphocytes are generally stable in human pregnancies but CD3 methylation is associated with perinatal psychiatric symptoms	BRAIN, BEHAVIOR, & IMMUNITY - HEALTH			English	Article						Pregnancy; Immunity; Depression; Anxiety; Stress; T cell; DNA methylation; Epigenetics	GESTATIONAL DIABETES-MELLITUS; ADVERSE BIRTH OUTCOMES; NECROSIS-FACTOR-ALPHA; MATERNAL DEPRESSION; MID-PREGNANCY; CYTOKINES; STRESS; EXPRESSION; GLUCOSE; ANXIETY	Objectives: To determine whether DNA methylation patterns in genes coding for selected T-lymphocyte proteins are associated with perinatal psychiatric distress or with complications of pregnancy. Methods: T lymphocyte DNA was obtained from pregnant women across three time points in pregnancy and the postpartum period and epigenetic patterns were assessed using Illumina 450 K Methylation Beadchips…	[Robakis, Thalia K.] Icahn Sch Med Mt Sinai, New York, NY 10029 USA; [Lee, Seonjoo; Werner, Elizabeth; Liu, Grace; Monk, Catherine] Columbia Univ, Dept Psychiat, New York, NY 10032 USA; [Miller, Melissa; Wylie, Dennis; Champagne, Frances A.] Univ Texas Austin, Dept Psychol, Austin, TX 78712 USA; [Salas, Martha; Do, Catherine; Tycko, Benjamin] Hackensack Meridian Hlth, Ctr Discovery & Innovat, Nut…	Icahn School of Medicine at Mount Sinai; Columbia University; University of Texas System; University of Texas Austin	Robakis, TK (corresponding author), 401 Quarry Rd MC 5723, Stanford, CA 94305 USA.	thalia.robakis@mssm.edu	Lee, Seonjoo/U-3494-2019; Robakis, Thalia/AAQ-5277-2020; Monk, Catherine/X-2277-2019; Champagne, Frances Anne/Q-1220-2018; Monk, Catherine/M-7257-2018	Robakis, Thalia/0000-0003-2919-2555; lee, seonjoo/0000-0003-3177-6357; do, catherine/0000-0002-9796-4345; Champagne, Frances Anne/0000-0002-3922-084X; Monk, Catherine/0000-0001-7827-2602	NIMH [R01 MH092580]	NIMH(United States Department of Health & Human ServicesNational Institutes of Health (NIH) - USANIH National Institute of Mental Health (NIMH))	Supported by NIMH grant R01 MH092580 (to Drs. Monk, Cham-pagne, Tycko) .		59	4	5	0	1	ELSEVIER	AMSTERDAM	RADARWEG 29, 1043 NX AMSTERDAM, NETHERLANDS	2666-3546			BRAIN BEHAV IMMUN-HL	Brain Behav. Immun.-Health	MAR	2020	3
J	Amatuni, GS; Sciortino, S; Currier, RJ; Naides, SJ; Church, JA; Puck, JM				Amatuni, George S.; Sciortino, Stanley; Currier, Robert J.; Naides, Stanley J.; Church, Joseph A.; Puck, Jennifer M.			Reference intervals for lymphocyte subsets in preterm and term neonates without immune defects	JOURNAL OF ALLERGY AND CLINICAL IMMUNOLOGY			English	Article						Flow cytometry; memory T cell; naive T cell; neonatal immunity; newborn screening; preterm birth; reference range/reference interval; severe combined immunodeficiency; T-cell receptor excision circle; T-cell subsets	SEVERE COMBINED IMMUNODEFICIENCY; CHILDREN; INFANTS; AGE	Background: In 6.5 years of newborn screening for severe combined immunodeficiency in California, 3,252,156 infants had DNA from dried blood spots (DBSs) assayed for T-cell receptor excision circles. Infants with T-cell receptor excision circle values of less than a designated cutoff on a single DBS, 2 DBS samples with insufficient PCR amplification, or known genetic risk of immunodeficiency had …	[Amatuni, George S.; Currier, Robert J.; Puck, Jennifer M.] Univ Calif San Francisco, Dept Pediat, Sch Med, San Francisco, CA USA; [Amatuni, George S.] Einstein Coll Med, Dept Cell Biol, Stem Cell Inst, Bronx, NY USA; [Sciortino, Stanley] Calif Dept Publ Hlth, Genet Dis Screening Program, Richmond, CA USA; [Naides, Stanley J.] Quest Diagnost Nichols Inst, Immunol Dept, San Juan Capistrano, CA USA…	University of California System; University of California San Francisco; Montefiore Medical Center; Albert Einstein College of Medicine; California Department of Public Health; Nichols Institute; University of Southern California; Children's Hospital Los Angeles; University of California System; University of California San Francisco; University of California System; University of California San …	Puck, JM (corresponding author), UCSF, Dept Pediat, Div Allergy Immunol & Blood & Marrow Transplant, Box 3118,555 Mission Bay Blvd South,Rm SC-252K, San Francisco, CA 94143 USA.	Jennifer.Puck@ucsf.edu	Naides, Stanley/HNB-7720-2023		Primary Immune Deficiency Treatment Consortium, a member of the Rare Diseases Clinical Research Network (RDCRN) - National Institute of Allergy and Infectious Diseases, National Institutes of Health [R01 AI105776, U54 AI082973]; Primary Immune Deficiency Treatment Consortium, a member of the Rare Diseases Clinical Research Network (RDCRN) - Office of Rare Diseases Research, National Center for Ad…	Primary Immune Deficiency Treatment Consortium, a member of the Rare Diseases Clinical Research Network (RDCRN) - National Institute of Allergy and Infectious Diseases, National Institutes of Health; Primary Immune Deficiency Treatment Consortium, a member of the Rare Diseases Clinical Research Network (RDCRN) - Office of Rare Diseases Research, National Center for Advancing Translational Science…	J.M.P. received support from R01 AI105776; U54 AI082973 from the Primary Immune Deficiency Treatment Consortium, a member of the Rare Diseases Clinical Research Network (RDCRN) funded by the National Institute of Allergy and Infectious Diseases and the Office of Rare Diseases Research, National Center for Advancing Translational Sciences, National Institutes of Health; the Jeffrey Modell Foundati…		18	31	35	0	5	MOSBY-ELSEVIER	NEW YORK	360 PARK AVENUE SOUTH, NEW YORK, NY 10010-1710 USA	0091-6749	1097-6825		J ALLERGY CLIN IMMUN	J. Allergy Clin. Immunol.	DEC	2019	144	6
J	Moma, CA; Barreto, IS; Assumpçao, LVM; Zantut-Wittmann, DE				Moma, Camila Aparecida; Barreto, Icleia Siqueira; Assumpcao, Ligia Vera Montali; Zantut-Wittmann, Denise Engelbrecht			Predominance of CD4+T cells in metastatic cervical lymph nodes in papillary thyroid carcinoma	ENDOCRINE CONNECTIONS			English	Article						CD4+T lymphocyte; lymph node metastasis; lymphocytic subpopulation; papillary thyroid carcinoma	CHRONIC LYMPHOCYTIC THYROIDITIS; REGULATORY T-CELLS; HASHIMOTOS-THYROIDITIS; CANCER; ASSOCIATION; PROGNOSIS; TRENDS	Background Papillary thyroid carcinoma has become increasingly prevalent over the years. Avoiding unnecessary treatments and the risk of complications is essential, as well as understanding the mechanisms of tumor progression and the conditions that indicate a worse prognosis. Assessment of the tumor microenvironment can allow us understand how the immune system organizes itself to contain neopla…	[Moma, Camila Aparecida; Assumpcao, Ligia Vera Montali; Zantut-Wittmann, Denise Engelbrecht] Univ Estadual Campinas, Fac Med Sci, Dept Internal Med, Endocrinol Div, Campinas, SP, Brazil; [Barreto, Icleia Siqueira] Univ Estadual Campinas, Fac Med Sci, Dept Pathol, Campinas, SP, Brazil	Universidade Estadual de Campinas; Universidade Estadual de Campinas	Moma, CA (corresponding author), Univ Estadual Campinas, Fac Med Sci, Dept Internal Med, Endocrinol Div, Campinas, SP, Brazil.	c023282@dac.unicamp.br			National Council of Technological and Scientific Development Scholarship (CNPq) [303068/2021-3]; University of Campinas (FAEPEX) [2354/21]	National Council of Technological and Scientific Development Scholarship (CNPq)(Conselho Nacional de Desenvolvimento Cientifico e Tecnologico (CNPQ)Fundacao de Apoio a Pesquisa do Distrito Federal (FAPDF)); University of Campinas (FAEPEX)	DEZ-W had a National Council of Technological and Scientific Development Scholarship (CNPq, grant number 303068/2021-3) and a research aid fund of the University of Campinas (FAEPEX number 2354/21).		34	1	1	2	2	BIOSCIENTIFICA LTD	BRISTOL	STARLING HOUSE, 1600 BRISTOL PARKWAY N, BRISTOL, ENGLAND		2049-3614		ENDOCR CONNECT	Endocr. Connect.	AUG 1	2024	13	8
J	Chee, J; Wilson, C; Buzzai, A; Wylie, B; Forbes, CA; Booth, M; Principe, N; Foley, B; Cruickshank, MN; Waithman, J				Chee, Jonathan; Wilson, Chelsea; Buzzai, Anthony; Wylie, Ben; Forbes, Catherine A.; Booth, Mitchell; Principe, Nicola; Foley, Bree; Cruickshank, Mark N.; Waithman, Jason			Impaired T cell proliferation by ex vivo BET-inhibition impedes adoptive immunotherapy in a murine melanoma model	EPIGENETICS			English	Article						Cancer immunotherapy; adoptive cell therapy; T cell differentiation; melanoma; cytotoxic T lymphocytes; BET inhibition	BROMODOMAIN INHIBITION; CUTTING EDGE; DIFFERENTIATION; VORINOSTAT; EFFECTOR; PERSISTENCE; THERAPY	Activation of naive CD8(+) T cells stimulates proliferation and differentiation into cytotoxic T-lymphocytes (CTLs). Adoptive T Cell Therapy (ACT) involves multiple rounds of ex vivo activation to generate enough CTLs for reinfusion into patients, but this drives differentiation into terminal effector T cells. Less differentiated CTL populations, such as stem cell memory T cells, are more ideal c…	[Chee, Jonathan; Wilson, Chelsea; Buzzai, Anthony; Wylie, Ben; Booth, Mitchell; Foley, Bree; Cruickshank, Mark N.; Waithman, Jason] Univ Western Australia, Ctr Child Hlth Res, Telethon Kids Inst, POB 855, Perth, WA 6872, Australia; [Chee, Jonathan; Forbes, Catherine A.; Principe, Nicola] Univ Western Australia, Sch Biomed Sci, Natl Ctr Asbestos Related Dis, QEII Med Ctr, Nedlands, WA, Australia	The Kids Research Institute Australia; University of Western Australia; University of Western Australia; Queen Elizabeth II Medical Centre	Cruickshank, MN; Waithman, J (corresponding author), Univ Western Australia, Ctr Child Hlth Res, Telethon Kids Inst, POB 855, Perth, WA 6872, Australia.	mark.cruickshank@telethonkids.org.au; jason.waithman@telethonkids.org.au	Wylie, Ben/AAR-6292-2021; Chee, Jonathan/D-4634-2017	Buzzai, Anthony/0000-0001-8295-2950; Waithman, Jason/0000-0003-4940-0155; Cruickshank, Mark/0000-0002-1869-1175; Chee, Jonathan/0000-0002-7986-2708; Foley, Bree/0000-0003-3826-2682; Principe, Nicola/0000-0001-6458-2482; Wylie, Ben/0000-0001-8781-8611	Children's Leukaemia; Cancer Research Foundation, Western Australia; Cancer Council Western Australia Suzanne Cavanagh Early Career Investigator Award; US Department of Defense Peer Reviewed Cancer Program Cancer Horizon Award; NHMRC; Cancer Council WA	Children's Leukaemia; Cancer Research Foundation, Western Australia; Cancer Council Western Australia Suzanne Cavanagh Early Career Investigator Award; US Department of Defense Peer Reviewed Cancer Program Cancer Horizon Award(United States Department of Defense); NHMRC(National Health & Medical Research Council (NHMRC) of Australia); Cancer Council WA(Cancer Council Western Australia)	This work was supported by a project grant and Fellowship from the Children's Leukaemia and Cancer Research Foundation, Western Australia (to MNC). JC was supported by a Cancer Council Western Australia Suzanne Cavanagh Early Career Investigator Award, and a US Department of Defense Peer Reviewed Cancer Program Cancer Horizon Award. JW was supported by fellowships from the NHMRC and Cancer Counci…		32	7	7	0	8	TAYLOR & FRANCIS INC	PHILADELPHIA	530 WALNUT STREET, STE 850, PHILADELPHIA, PA 19106 USA	1559-2294	1559-2308		EPIGENETICS-US	Epigenetics	FEB 1	2020	15	1-2
J	Carlos, D; Pérez, MM; Leite, JA; Rocha, FA; Martins, LMS; Pereira, CA; Fraga-Silva, TFC; Pucci, TA; Ramos, SG; Câmara, NOS; Bonato, VLD; Tostes, RC; Silva, JS				Carlos, Daniela; Perez, Malena M.; Leite, Jefferson A.; Rocha, Fernanda A.; Martins, Larissa M. S.; Pereira, Camila A.; Fraga-Silva, Thais F. C.; Pucci, Tais A.; Ramos, Simone G.; Camara, Niels O. S.; Bonato, Vania L. D.; Tostes, Rita C.; Silva, Joao S.			NOD2 Deficiency Promotes Intestinal CD4+T Lymphocyte Imbalance, Metainflammation, and Aggravates Type 2 Diabetes in Murine Model	FRONTIERS IN IMMUNOLOGY			English	Article						Innate immunity receptor; helper T lymphocytes; metainflammation; gut microbiota; obesity and type 2 diabetes	REGULATORY T-CELLS; INSULIN-RESISTANCE; GUT MICROBIOTA; DENDRITIC CELLS; ADIPOSE-TISSUE; INFLAMMATION; OBESITY; EXPRESSION; FAT; RECOGNITION	Type 2 diabetes (T2D) is a metabolic disease characterized by increased inflammation, NOD-like receptors (NLRs) activation and gut dysbiosis. Our research group has recently reported that intestinal Th17 response limits gut dysbiosis and LPS translocation to visceral adipose tissue (VAT), protecting against metabolic syndrome. However, whether NOD2 receptor contributes intestinal Th17 immunity, m…	[Carlos, Daniela; Perez, Malena M.; Leite, Jefferson A.; Rocha, Fernanda A.; Martins, Larissa M. S.; Fraga-Silva, Thais F. C.; Pucci, Tais A.; Bonato, Vania L. D.; Silva, Joao S.] Univ Sao Paulo, Dept Biochem & Immunol, Ribeirao Preto, Brazil; [Pereira, Camila A.; Tostes, Rita C.] Univ Sao Paulo, Dept Pharmacol, Ribeirao Preto, Brazil; [Ramos, Simone G.] Univ Sao Paulo, Dept Pathol & Legal Med, R…	Universidade de Sao Paulo; Universidade de Sao Paulo; Universidade de Sao Paulo; Universidade de Sao Paulo	Carlos, D (corresponding author), Univ Sao Paulo, Dept Biochem & Immunol, Ribeirao Preto, Brazil.	danicar@usp.br	Ramos, Simone/C-4720-2012; Carlos, Daniela/KHD-4497-2024; Bonato, Vania/C-3509-2015; Leite, Jefferson/O-1340-2018; Silva, Joao Santana/A-4484-2008; de Campos Fraga da Silva, Thais Fernanda/D-3962-2016; Olsen Saraiva Camara, Niels/AAX-3269-2020	Bonato, Vania/0000-0003-4189-2685; Ramos, Simone/0000-0002-1981-5248; Silva, Joao Santana/0000-0002-3410-3927; Leite, Jefferson/0000-0002-9437-5393; de Campos Fraga da Silva, Thais Fernanda/0000-0002-2053-8938; Carlos, Daniela/0000-0001-8144-2238; Olsen Saraiva Camara, Niels/0000-0001-5436-1248	Sao Paulo Research Foundation (FAPESP) [2012/10395-0, 2013/08216-2]; University of Sao Paulo (Nucleo de Pesquisa em Doencas Inflamatorias) [11.1.21625.01.0]	Sao Paulo Research Foundation (FAPESP)(Fundacao de Amparo a Pesquisa do Estado de Sao Paulo (FAPESP)); University of Sao Paulo (Nucleo de Pesquisa em Doencas Inflamatorias)	This study was supported by grants from the Sao Paulo Research Foundation (FAPESP) under grant agreement no. 2012/10395-0 (Project Young Researcher) and 2013/08216-2 (Center for Research in Inflammatory Disease) and from the University of Sao Paulo (Nucleo de Pesquisa em Doencas Inflamatorias) under grant agreement no. 11.1.21625.01.0.		57	21	25	0	8	FRONTIERS MEDIA SA	LAUSANNE	AVENUE DU TRIBUNAL FEDERAL 34, LAUSANNE, CH-1015, SWITZERLAND	1664-3224			FRONT IMMUNOL	Front. Immunol.	JUL 7	2020	11
J	Gupta, S; Demirdag, Y; Gupta, AA				Gupta, Sudhir; Demirdag, Yesim; Gupta, Ankmalika Abha			Members of the Regulatory Lymphocyte Club in Common Variable Immunodeficiency	FRONTIERS IN IMMUNOLOGY			English	Review						Treg; CD8 Treg; Breg; T follicular regulatory cells; CVID; autoimmunity; germinal center	HELPER T-CELLS; B-CELLS; FOLLICULAR HELPER; SOMATIC HYPERMUTATION; GERMINAL-CENTERS; IMMUNE DYSREGULATION; CVID PATIENTS; IFN-GAMMA; AUTOIMMUNE; DEFICIENCY	The role of CD4 T regulatory cells is well established in peripheral tolerance and the pathogenesis of the murine model and human autoimmune diseases. CD4 T regulatory cells (CD4 Tregs) have been investigated in common variable immunodeficiency (CVID). Recently, additional members have been added to the club of regulatory lymphocytes. These include CD8 T regulatory (CD8 Tregs), B regulatory (Breg…	[Gupta, Sudhir; Demirdag, Yesim; Gupta, Ankmalika Abha] Ankmalika Abha Gupta, Div Basic & Clin Immunol, Irvine, CA 92604 USA		Gupta, S (corresponding author), Ankmalika Abha Gupta, Div Basic & Clin Immunol, Irvine, CA 92604 USA.	sgupta@uci.edu		Yilmaz Demirdag, Yesim/0000-0003-0625-9374					132	8	8	2	6	FRONTIERS MEDIA SA	LAUSANNE	AVENUE DU TRIBUNAL FEDERAL 34, LAUSANNE, CH-1015, SWITZERLAND	1664-3224			FRONT IMMUNOL	Front. Immunol.	MAY 20	2022	13
J	Hutapea, M; Syamsudin; Kurnia, I; Fattah, M; Hikmat, US; Putri, VG				Hutapea, Manuel; Syamsudin; Kurnia, Iin; Fattah, Miswar; Hikmat, Ujang Saeful; Putri, Vinessa Gracia			Elevated Serum Tumor Markers (HE4 and ROMA Score) and Increased Treg Cells Distinguished Ovarian Cancer and Benign Tumor	INDONESIAN BIOMEDICAL JOURNAL			English	Article						tumor marker; CA-125; HE4; ROMA; subtype of lymphocytes; ovarian cancer	CA125; LEVEL	BACKGROUND: Tumor markers such as human epididymis protein 4 (HE4), cancer antigen 125 (CA-125), and risk of ovarian malignancy algorithm (ROMA) are frequently utilized for diagnostic and prognostic purposes. Lymphocytes, essential immune cells, play a significant role in eliminating cancer cells. However, the precise correlation between tumor markers and lymphocytes remains incompletely elucidat…	[Hutapea, Manuel; Syamsudin] Univ Pancasila, Fac Pharm, Doctoral Program Pharmaceut Sci, Jl Srengseng Sawah, Jakarta 12640, Indonesia; [Hutapea, Manuel] Soedarso Hosp, Dept Obstet & Gynaecol, Jl Dr Soedarso No 1, Pontianak 78124, Indonesia; [Kurnia, Iin] Gedung BJ Habibie, Agcy Res & Inovat, Jl MH Thamrin 8, Jakarta 10340, Indonesia; [Fattah, Miswar; Hikmat, Ujang Saeful] Prodia Clin Lab, Jl Kram…	Pancasila University; Clinical Laboratory Prodia	Hutapea, M (corresponding author), Univ Pancasila, Fac Pharm, Doctoral Program Pharmaceut Sci, Jl Srengseng Sawah, Jakarta 12640, Indonesia.;Hutapea, M (corresponding author), Soedarso Hosp, Dept Obstet & Gynaecol, Jl Dr Soedarso No 1, Pontianak 78124, Indonesia.	manuelhtpog@yahoo.com	Fattah, Miswar/AAY-8442-2021	Saeful Hikmat, Ujang/0000-0002-3007-7936; Kurnia Hasan Basri, Iin/0000-0002-4599-7858; Putri, Vinessa Gracia/0009-0003-9430-5824	PT Natura Nuswantara Nirmala [FNF020621NPD]	PT Natura Nuswantara Nirmala	We thank to Soedarso Hospital for providing study subjects Prodia Clinical Laboratory for providing the laboratory analysis, and PT Natura Nuswantara Nirmala (Nucleus Farma) for providing material and funding supports (No. Grant FNF020621NPD).		23	0	0	0	0	PRODIA EDUCATION & RESEARCH INST	JAKARTA	PRODIA TOWER 8TH FLR, JL KRAMAT RAYA NO 150, JAKARTA, 00000, INDONESIA	2355-9179			INDONES BIOMED J	Indones. Biomed. J.	JUN	2024	16	3
J	Kumar, S; Singh, SK; Viswakarma, N; Sondarva, G; Nair, RS; Sethupathi, P; Dorman, M; Sinha, SC; Hoskins, K; Thatcher, G; Rana, B; Rana, A				Kumar, Sandeep; Singh, Sunil Kumar; Viswakarma, Navin; Sondarva, Gautam; Nair, Rakesh Sathish; Sethupathi, Periannan; Dorman, Matthew; Sinha, Subhash C.; Hoskins, Kent; Thatcher, Gregory; Rana, Basabi; Rana, Ajay			Rationalized inhibition of mixed lineage kinase 3 and CD70 enhances life span and antitumor efficacy of CD8+T cells	JOURNAL FOR IMMUNOTHERAPY OF CANCER			English	Article						adaptive immunity; CD8-positive T-lymphocytes; cytotoxicity; immunologic; lymphocytes; tumor-infiltrating; tumor microenvironment	T-CELLS; C-JUN; NUCLEAR FACTOR; ACTIVATION; RECEPTOR; APOPTOSIS; DIFFERENTIATION; CHEMOKINES; CASPASE-9; PATHWAYS	Background The mitogen-activated protein kinases (MAPKs) are important for T cell survival and their effector function. Mixed lineage kinase 3 (MLK3) (MAP3K11) is an upstream regulator of MAP kinases and emerging as a potential candidate for targeted cancer therapy; yet, its role in T cell survival and effector function is not known. Methods T cell phenotypes, apoptosis and intracellular cytokine…	[Kumar, Sandeep; Singh, Sunil Kumar; Viswakarma, Navin; Sondarva, Gautam; Nair, Rakesh Sathish; Sethupathi, Periannan; Dorman, Matthew; Rana, Basabi; Rana, Ajay] Univ Illinois, Surg, Chicago, IL 60607 USA; [Sinha, Subhash C.] Rockefeller Univ, 1230 York Ave, New York, NY 10021 USA; [Hoskins, Kent] Univ Illinois, Coll Med, Div Hematol Oncol, Chicago, IL USA; [Thatcher, Gregory] Univ Illinois, Dept…	University of Illinois System; University of Illinois Chicago; University of Illinois Chicago Hospital; Rockefeller University; University of Illinois System; University of Illinois Chicago; University of Illinois Chicago Hospital; University of Illinois System; University of Illinois Chicago; University of Illinois Chicago Hospital; US Department of Veterans Affairs; Veterans Health Administrati…	Rana, A (corresponding author), Univ Illinois, Surg, Chicago, IL 60607 USA.;Rana, A (corresponding author), Univ Illinois Hosp & Hlth Sci Syst, Canc Ctr, Chicago, IL 60612 USA.;Rana, A (corresponding author), Jesse Brown VA Med Ctr, Chicago, IL 60612 USA.	arana@uic.edu	Rana, Ajay/ABE-3739-2020	Kumar, Sandeep/0000-0002-2376-6469; Singh, Sunil Kumar/0000-0001-7639-9212	National Cancer Institute (NCI) [CA 176846, CA 216410, CA 178063]; Veteran Administration Merit Awards [BX002703, BX003296]	National Cancer Institute (NCI)(United States Department of Health & Human ServicesNational Institutes of Health (NIH) - USANIH National Cancer Institute (NCI)); Veteran Administration Merit Awards	We acknowledge financial supports from National Cancer Institute (NCI) to AR (CA 176846 and CA 216410) and BR (CA 178063). Additional supports from Veteran Administration Merit Awards to AR (BX002703) and BR (BX003296) are also acknowledged.		46	13	13	0	10	BMJ PUBLISHING GROUP	LONDON	BRITISH MED ASSOC HOUSE, TAVISTOCK SQUARE, LONDON WC1H 9JR, ENGLAND		2051-1426		J IMMUNOTHER CANCER	J. Immunother. Cancer		2020	8	2
[truncated: 22 more columns]
